# Supplementary material for: Acylpyruvates and Their Heterocyclic Derivatives as Growth Regulators in Chlorella vulgaris
Source: BioTech (Basel). 2025 Nov 10;14(4):90. doi: 10.3390/biotech14040090 (PMC12641706; doi:10.3390/biotech14040090)
Supplement: Supplementary file 1 [file biotech-14-00090-s001.zip]

Archive with 6 entries (4 files):
- biotech-3899787-supplementary/
- biotech-3899787-supplementary/SI/
- biotech-3899787-supplementary/SI/14.cif
- biotech-3899787-supplementary/SI/2f.cif
- biotech-3899787-supplementary/SI/6f.cif
- biotech-3899787-supplementary/SI/spectra.pdf
