# Supplementary material for: Acylpyruvates and Their Heterocyclic Derivatives as Growth Regulators in Chlorella vulgaris
Source: BioTech (Basel). 2025 Nov 10;14(4):90. doi: 10.3390/biotech14040090 (PMC12641706; doi:10.3390/biotech14040090)
Supplement: Supplementary file 1 [file biotech-14-00090-s001.zip › biotech-3899787-supplementary/SI/14.cif]

data_psu-1969(ma-19)
_audit_creation_date               2025-08-04
_audit_creation_method
;
Olex2 1.3
(compiled 2020.11.12 svn.r5f609507 for OlexSys, GUI svn.r6408)
;
_shelx_SHELXL_version_number       '2018/3'
_audit_contact_author_address      ?
_audit_contact_author_email        ?
_audit_contact_author_name         ''
_audit_contact_author_phone        ?
_publ_contact_author_id_orcid      ?
_publ_section_references
;
Dolomanov, O.V., Bourhis, L.J., Gildea, R.J, Howard, J.A.K. & Puschmann, H.
 (2009), J. Appl. Cryst. 42, 339-341.

Sheldrick, G.M. (2015). Acta Cryst. A71, 3-8.

Sheldrick, G.M. (2015). Acta Cryst. C71, 3-8.
;
_chemical_name_common              ?
_chemical_name_systematic          ?
_chemical_formula_moiety           '2(C17 H13 N O2 S), 0.5(C6 H6)'
_chemical_formula_sum              'C37 H29 N2 O4 S2'
_chemical_formula_weight           629.74
_chemical_melting_point            ?
loop_
  _atom_type_symbol
  _atom_type_description
  _atom_type_scat_dispersion_real
  _atom_type_scat_dispersion_imag
  _atom_type_scat_source
 'C' 'C' 0.0033 0.0016 'International Tables Vol C Tables 4.2.6.8 and 6.1.1.4'
 'H' 'H' 0.0000 0.0000 'International Tables Vol C Tables 4.2.6.8 and 6.1.1.4'
 'N' 'N' 0.0061 0.0033 'International Tables Vol C Tables 4.2.6.8 and 6.1.1.4'
 'O' 'O' 0.0106 0.0060 'International Tables Vol C Tables 4.2.6.8 and 6.1.1.4'
 'S' 'S' 0.1246 0.1234 'International Tables Vol C Tables 4.2.6.8 and 6.1.1.4'

_shelx_space_group_comment
;
The symmetry employed for this shelxl refinement is uniquely defined
by the following loop, which should always be used as a source of
symmetry information in preference to the above space-group names.
They are only intended as comments.
;
_space_group_crystal_system        'triclinic'
_space_group_IT_number             2
_space_group_name_H-M_alt          'P -1'
_space_group_name_Hall             '-P 1'
loop_
  _space_group_symop_operation_xyz
 'x, y, z'
 '-x, -y, -z'

_cell_length_a                     9.5900(14)
_cell_length_b                     13.009(2)
_cell_length_c                     13.6808(18)
_cell_angle_alpha                  79.676(13)
_cell_angle_beta                   73.276(12)
_cell_angle_gamma                  75.521(14)
_cell_volume                       1572.0(4)
_cell_formula_units_Z              2
_cell_measurement_reflns_used      3125
_cell_measurement_temperature      295(2)
_cell_measurement_theta_max        24.4370
_cell_measurement_theta_min        2.2850
_shelx_estimated_absorpt_T_max     0.992
_shelx_estimated_absorpt_T_min     0.883
_exptl_absorpt_coefficient_mu      0.213
_exptl_absorpt_correction_T_max    1.00000
_exptl_absorpt_correction_T_min    0.72330
_exptl_absorpt_correction_type     multi-scan
_exptl_absorpt_process_details
;
CrysAlisPro 1.171.42.74a (Rigaku Oxford Diffraction, 2022)
Empirical absorption correction using spherical harmonics,
implemented in SCALE3 ABSPACK scaling algorithm.
;
_exptl_absorpt_special_details     ?
_exptl_crystal_colour              'clear yellow'
_exptl_crystal_colour_lustre       clear
_exptl_crystal_colour_modifier     .
_exptl_crystal_colour_primary      yellow
_exptl_crystal_density_diffrn      1.330
_exptl_crystal_density_meas        ?
_exptl_crystal_density_method      ?
_exptl_crystal_description         plate
_exptl_crystal_F_000               658
_exptl_crystal_size_max            0.6
_exptl_crystal_size_mid            0.5
_exptl_crystal_size_min            0.04
_exptl_transmission_factor_max     ?
_exptl_transmission_factor_min     ?
_diffrn_reflns_av_R_equivalents    0.0612
_diffrn_reflns_av_unetI/netI       0.0877
_diffrn_reflns_Laue_measured_fraction_full  1.000
_diffrn_reflns_Laue_measured_fraction_max  0.843
_diffrn_reflns_limit_h_max         13
_diffrn_reflns_limit_h_min         -12
_diffrn_reflns_limit_k_max         11
_diffrn_reflns_limit_k_min         -17
_diffrn_reflns_limit_l_max         18
_diffrn_reflns_limit_l_min         -18
_diffrn_reflns_number              13611
_diffrn_reflns_point_group_measured_fraction_full  1.000
_diffrn_reflns_point_group_measured_fraction_max  0.843
_diffrn_reflns_theta_full          26.000
_diffrn_reflns_theta_max           29.450
_diffrn_reflns_theta_min           2.123
_diffrn_ambient_temperature        295(2)
_diffrn_detector                   'CCD plate'
_diffrn_detector_area_resol_mean   10.4752
_diffrn_detector_type              Ruby
_diffrn_measured_fraction_theta_full  1.000
_diffrn_measured_fraction_theta_max  0.843
_diffrn_measurement_details
;
List of Runs (angles in degrees, time in seconds):

  # Type    Start    End  Width  t~exp~   \w     \q     \k     \f   Frames
--------------------------------------------------------------------------
  1  \w    -22.00  42.00   1.00   25.00    --   13.93  77.00-120.00   64
  2  \w    -13.00  93.00   1.00   25.00    --   13.93  38.00 150.00  106
  3  \w    -15.00  34.00   1.00   25.00    --   13.93 -99.00 -30.00   49
  4  \w    -40.00  48.00   1.00   25.00    --   13.93 -77.00   0.00   88
  5  \w     -1.00  38.00   1.00   25.00    --  -14.09  77.00-150.00   39
;
_diffrn_measurement_device         'four-circle diffractometer'
_diffrn_measurement_device_type    'New Xcalibur, Ruby'
_diffrn_measurement_method         '\w scans'
_diffrn_orient_matrix_type        
 'CrysAlisPro convention (1999,Acta A55,543-557)'
_diffrn_orient_matrix_UB_11        -0.0220620000
_diffrn_orient_matrix_UB_12        -0.0096605000
_diffrn_orient_matrix_UB_13        0.0543729000
_diffrn_orient_matrix_UB_21        -0.0026991000
_diffrn_orient_matrix_UB_22        0.0542515000
_diffrn_orient_matrix_UB_23        0.0034527000
_diffrn_orient_matrix_UB_31        -0.0758097000
_diffrn_orient_matrix_UB_32        0.0133232000
_diffrn_orient_matrix_UB_33        -0.0014606000
_diffrn_radiation_monochromator    graphite
_diffrn_radiation_probe            x-ray
_diffrn_radiation_type             'Mo K\a'
_diffrn_radiation_wavelength       0.71073
_diffrn_source                     'fine-focus sealed X-ray tube'
_diffrn_source_type                'Enhance (Mo) X-ray Source'
_reflns_Friedel_coverage           0.000
_reflns_Friedel_fraction_full      .
_reflns_Friedel_fraction_max       .
_reflns_number_gt                  3978
_reflns_number_total               7354
_reflns_odcompleteness_completeness  99.95
_reflns_odcompleteness_iscentric   1
_reflns_odcompleteness_theta       26.32
_reflns_special_details
;
 Reflections were merged by SHELXL according to the crystal
 class for the calculation of statistics and refinement.
 
 _reflns_Friedel_fraction is defined as the number of unique
 Friedel pairs measured divided by the number that would be
 possible theoretically, ignoring centric projections and
 systematic absences.
;
_reflns_threshold_expression       'I > 2\s(I)'
_computing_cell_refinement         'CrysAlisPro 1.171.42.74a (Rigaku OD, 2022)'
_computing_data_collection         'CrysAlisPro 1.171.42.74a (Rigaku OD, 2022)'
_computing_data_reduction          'CrysAlisPro 1.171.42.74a (Rigaku OD, 2022)'
_computing_molecular_graphics      'Olex2 1.3 (Dolomanov et al., 2009)'
_computing_publication_material    'Olex2 1.3 (Dolomanov et al., 2009)'
_computing_structure_refinement    'SHELXL 2018/3 (Sheldrick, 2015)'
_computing_structure_solution      'SHELXT 2018/2 (Sheldrick, 2018)'
_refine_diff_density_max           0.522
_refine_diff_density_min           -0.489
_refine_diff_density_rms           0.070
_refine_ls_extinction_coef         .
_refine_ls_extinction_method       none
_refine_ls_goodness_of_fit_ref     1.041
_refine_ls_hydrogen_treatment      mixed
_refine_ls_matrix_type             full
_refine_ls_number_parameters       416
_refine_ls_number_reflns           7354
_refine_ls_number_restraints       0
_refine_ls_R_factor_all            0.1379
_refine_ls_R_factor_gt             0.0793
_refine_ls_restrained_S_all        1.041
_refine_ls_shift/su_max            0.000
_refine_ls_shift/su_mean           0.000
_refine_ls_structure_factor_coef   Fsqd
_refine_ls_weighting_details      
 'w=1/[\s^2^(Fo^2^)+(0.1200P)^2^] where P=(Fo^2^+2Fc^2^)/3'
_refine_ls_weighting_scheme        calc
_refine_ls_wR_factor_gt            0.2005
_refine_ls_wR_factor_ref           0.2557
_refine_special_details            ?
_olex2_refinement_description
;
1. Fixed Uiso
 At 1.2 times of:
  All C(H) groups
 At 1.5 times of:
  All C(H,H,H) groups
2.a Aromatic/amide H refined with riding coordinates:
 C5A(H5A), C6A(H6A), C7A(H7A), C8A(H8A), C9A(H9A), C12A(H12A), C13A(H13A),
 C15A(H15A), C16A(H16A), C5(H5), C6(H6), C7(H7), C8(H8), C9(H9), C12(H12),
 C13(H13), C15(H15), C16(H16), C1S(H1S), C2S(H2S), C3S(H3S)
2.b Idealised Me refined as rotating group:
 C17A(H17A,H17B,H17C), C17(H17D,H17E,H17F)
;
_atom_sites_solution_hydrogens     mixed
_atom_sites_solution_primary       dual
_atom_sites_solution_secondary     ?
loop_
  _atom_site_label
  _atom_site_type_symbol
  _atom_site_fract_x
  _atom_site_fract_y
  _atom_site_fract_z
  _atom_site_U_iso_or_equiv
  _atom_site_adp_type
  _atom_site_occupancy
  _atom_site_site_symmetry_order
  _atom_site_calc_flag
  _atom_site_refinement_flags_posn
  _atom_site_refinement_flags_adp
  _atom_site_refinement_flags_occupancy
  _atom_site_disorder_assembly
  _atom_site_disorder_group
 S1A S 0.03779(10) 0.44742(9) 0.34332(7) 0.0677(3) Uani 1 1 d . . . . .
 O1A O 0.1429(3) 0.4180(2) 0.04707(17) 0.0625(7) Uani 1 1 d . . . . .
 N1A N -0.0498(3) 0.5312(3) 0.1367(2) 0.0535(7) Uani 1 1 d . . . . .
 H1A H -0.086(5) 0.548(4) 0.078(3) 0.109(16) Uiso 1 1 d . . . . .
 C1A C 0.1307(4) 0.4062(3) 0.2245(3) 0.0538(8) Uani 1 1 d . . . . .
 O2A O 0.2660(3) 0.2864(3) 0.3797(2) 0.0943(10) Uani 1 1 d . . . . .
 C2A C 0.0757(3) 0.4545(3) 0.1304(2) 0.0481(8) Uani 1 1 d . . . . .
 C3A C -0.1369(4) 0.5815(3) 0.2219(2) 0.0514(8) Uani 1 1 d . . . . .
 C4A C -0.1081(3) 0.5536(3) 0.3176(2) 0.0546(9) Uani 1 1 d . . . . .
 C5A C -0.1966(4) 0.6067(3) 0.3999(3) 0.0657(11) Uani 1 1 d . . . . .
 H5A H -0.175503 0.587711 0.463814 0.079 Uiso 1 1 calc R U . . .
 C6A C -0.3169(4) 0.6882(4) 0.3877(3) 0.0718(11) Uani 1 1 d . . . . .
 H6A H -0.376805 0.723869 0.443278 0.086 Uiso 1 1 calc R U . . .
 C7A C -0.3472(4) 0.7161(3) 0.2926(3) 0.0682(10) Uani 1 1 d . . . . .
 H7A H -0.427997 0.770839 0.284416 0.082 Uiso 1 1 calc R U . . .
 C8A C -0.2597(4) 0.6642(3) 0.2103(3) 0.0595(9) Uani 1 1 d . . . . .
 H8A H -0.281378 0.683546 0.146586 0.071 Uiso 1 1 calc R U . . .
 C9A C 0.2543(4) 0.3280(3) 0.2095(3) 0.0596(9) Uani 1 1 d . . . . .
 H9A H 0.299120 0.311731 0.142622 0.071 Uiso 1 1 calc R U . . .
 C10A C 0.3229(4) 0.2670(3) 0.2898(3) 0.0637(10) Uani 1 1 d . . . . .
 C11A C 0.4587(4) 0.1815(3) 0.2648(3) 0.0644(10) Uani 1 1 d . . . . .
 C12A C 0.5520(4) 0.1778(3) 0.1664(3) 0.0696(11) Uani 1 1 d . . . . .
 H12A H 0.527705 0.227838 0.112954 0.083 Uiso 1 1 calc R U . . .
 C13A C 0.6816(4) 0.0994(4) 0.1478(4) 0.0791(12) Uani 1 1 d . . . . .
 H13A H 0.745185 0.099489 0.082045 0.095 Uiso 1 1 calc R U . . .
 C14A C 0.7183(4) 0.0216(4) 0.2239(4) 0.0783(13) Uani 1 1 d . . . . .
 C15A C 0.6236(6) 0.0246(4) 0.3197(4) 0.1004(16) Uani 1 1 d . . . . .
 H15A H 0.645030 -0.028171 0.372094 0.120 Uiso 1 1 calc R U . . .
 C16A C 0.4968(5) 0.1038(4) 0.3409(4) 0.0928(15) Uani 1 1 d . . . . .
 H16A H 0.436212 0.104770 0.407502 0.111 Uiso 1 1 calc R U . . .
 C17A C 0.8599(5) -0.0645(4) 0.2037(4) 0.0998(16) Uani 1 1 d . . . . .
 H17A H 0.834553 -0.133218 0.214710 0.150 Uiso 1 1 calc R U . . .
 H17B H 0.918294 -0.062778 0.249591 0.150 Uiso 1 1 calc R U . . .
 H17C H 0.916390 -0.051728 0.133952 0.150 Uiso 1 1 calc R U . . .
 S1 S 0.57175(9) 0.46513(8) 0.14990(6) 0.0544(3) Uani 1 1 d . . . . .
 C1 C 0.6442(3) 0.4054(3) 0.2540(2) 0.0463(8) Uani 1 1 d . . . . .
 O1 O 0.6334(2) 0.3977(2) 0.43055(16) 0.0627(7) Uani 1 1 d . . . . .
 N1 N 0.4518(3) 0.5182(2) 0.3761(2) 0.0537(7) Uani 1 1 d . . . . .
 H1 H 0.426(3) 0.543(3) 0.444(3) 0.057(9) Uiso 1 1 d . . . . .
 O2 O 0.8185(2) 0.3254(2) 0.06686(16) 0.0594(6) Uani 1 1 d . . . . .
 C2 C 0.5763(4) 0.4399(3) 0.3590(2) 0.0503(8) Uani 1 1 d . . . . .
 C3 C 0.3713(3) 0.5755(3) 0.3065(2) 0.0500(8) Uani 1 1 d . . . . .
 C4 C 0.4129(3) 0.5583(3) 0.2044(2) 0.0487(8) Uani 1 1 d . . . . .
 C5 C 0.3253(4) 0.6170(3) 0.1383(3) 0.0627(10) Uani 1 1 d . . . . .
 H5 H 0.351548 0.604384 0.069913 0.075 Uiso 1 1 calc R U . . .
 C6 C 0.2009(4) 0.6929(4) 0.1744(3) 0.0723(11) Uani 1 1 d . . . . .
 H6 H 0.143983 0.732582 0.130325 0.087 Uiso 1 1 calc R U . . .
 C7 C 0.1609(4) 0.7100(4) 0.2763(3) 0.0764(12) Uani 1 1 d . . . . .
 H7 H 0.076322 0.761115 0.300573 0.092 Uiso 1 1 calc R U . . .
 C8 C 0.2439(4) 0.6530(3) 0.3422(3) 0.0662(10) Uani 1 1 d . . . . .
 H8 H 0.215640 0.665613 0.410685 0.079 Uiso 1 1 calc R U . . .
 C9 C 0.7685(3) 0.3282(3) 0.2433(2) 0.0497(8) Uani 1 1 d . . . . .
 H9 H 0.801342 0.298680 0.301957 0.060 Uiso 1 1 calc R U . . .
 C10 C 0.8555(3) 0.2873(3) 0.1472(2) 0.0485(8) Uani 1 1 d . . . . .
 C11 C 0.9912(3) 0.2002(3) 0.1447(2) 0.0487(8) Uani 1 1 d . . . . .
 C12 C 1.0283(4) 0.1432(4) 0.2324(3) 0.0690(11) Uani 1 1 d . . . . .
 H12 H 0.967485 0.159963 0.296423 0.083 Uiso 1 1 calc R U . . .
 C13 C 1.1537(4) 0.0618(4) 0.2271(3) 0.0746(11) Uani 1 1 d . . . . .
 H13 H 1.175547 0.024935 0.287599 0.090 Uiso 1 1 calc R U . . .
 C14 C 1.2465(4) 0.0344(3) 0.1345(3) 0.0627(10) Uani 1 1 d . . . . .
 C15 C 1.2123(4) 0.0926(4) 0.0470(3) 0.0735(11) Uani 1 1 d . . . . .
 H15 H 1.274918 0.077047 -0.016903 0.088 Uiso 1 1 calc R U . . .
 C16 C 1.0858(4) 0.1743(3) 0.0521(3) 0.0630(10) Uani 1 1 d . . . . .
 H16 H 1.065019 0.211973 -0.008357 0.076 Uiso 1 1 calc R U . . .
 C17 C 1.3805(4) -0.0577(4) 0.1319(4) 0.0871(13) Uani 1 1 d . . . . .
 H17D H 1.457052 -0.035076 0.149721 0.131 Uiso 1 1 calc R U . . .
 H17E H 1.417532 -0.079445 0.064061 0.131 Uiso 1 1 calc R U . . .
 H17F H 1.351605 -0.116640 0.180198 0.131 Uiso 1 1 calc R U . . .
 C1S C 0.933(3) 0.1005(13) 0.5020(7) 0.254(10) Uani 1 1 d . . . . .
 H1S H 0.884790 0.172116 0.498497 0.305 Uiso 1 1 calc R U . . .
 C2S C 1.065(3) 0.079(2) 0.5088(11) 0.267(13) Uani 1 1 d . . . . .
 H2S H 1.108913 0.130613 0.518834 0.320 Uiso 1 1 calc R U . . .
 C3S C 1.1447(16) -0.029(2) 0.5005(6) 0.212(6) Uani 1 1 d . . . . .
 H3S H 1.245951 -0.049074 0.497087 0.255 Uiso 1 1 calc R U . . .

loop_
  _atom_site_aniso_label
  _atom_site_aniso_U_11
  _atom_site_aniso_U_22
  _atom_site_aniso_U_33
  _atom_site_aniso_U_23
  _atom_site_aniso_U_13
  _atom_site_aniso_U_12
 S1A 0.0652(6) 0.0823(8) 0.0521(5) -0.0133(5) -0.0246(4) 0.0061(5)
 O1A 0.0601(14) 0.0704(19) 0.0513(13) -0.0101(13) -0.0192(11) 0.0045(12)
 N1A 0.0474(16) 0.062(2) 0.0505(15) -0.0090(14) -0.0179(13) -0.0026(14)
 C1A 0.0503(19) 0.057(2) 0.0584(19) -0.0045(17) -0.0244(15) -0.0076(17)
 O2A 0.097(2) 0.110(3) 0.0682(17) -0.0262(18) -0.0418(16) 0.0275(18)
 C2A 0.0426(17) 0.054(2) 0.0460(17) -0.0019(16) -0.0122(14) -0.0089(16)
 C3A 0.0500(19) 0.055(2) 0.0523(18) -0.0068(16) -0.0175(15) -0.0107(17)
 C4A 0.0466(18) 0.066(3) 0.0509(18) -0.0105(17) -0.0150(15) -0.0064(17)
 C5A 0.065(2) 0.081(3) 0.054(2) -0.016(2) -0.0193(18) -0.009(2)
 C6A 0.067(2) 0.078(3) 0.066(2) -0.022(2) -0.0144(19) -0.001(2)
 C7A 0.058(2) 0.065(3) 0.078(3) -0.017(2) -0.0177(19) 0.0013(19)
 C8A 0.056(2) 0.058(3) 0.064(2) -0.0046(19) -0.0225(17) -0.0055(18)
 C9A 0.055(2) 0.064(3) 0.061(2) -0.0110(19) -0.0227(16) -0.0029(18)
 C10A 0.060(2) 0.071(3) 0.063(2) -0.015(2) -0.0290(18) 0.0007(19)
 C11A 0.059(2) 0.065(3) 0.076(2) -0.010(2) -0.0335(19) -0.0033(19)
 C12A 0.060(2) 0.060(3) 0.092(3) -0.014(2) -0.034(2) 0.0007(19)
 C13A 0.063(2) 0.066(3) 0.110(3) -0.020(3) -0.026(2) -0.003(2)
 C14A 0.059(2) 0.060(3) 0.128(4) -0.017(3) -0.049(3) 0.000(2)
 C15A 0.101(4) 0.083(4) 0.114(4) 0.003(3) -0.060(3) 0.015(3)
 C16A 0.089(3) 0.094(4) 0.088(3) -0.004(3) -0.044(3) 0.015(3)
 C17A 0.069(3) 0.069(3) 0.166(5) -0.025(3) -0.055(3) 0.015(2)
 S1 0.0562(5) 0.0603(7) 0.0442(5) -0.0137(4) -0.0175(4) 0.0034(4)
 C1 0.0421(16) 0.049(2) 0.0446(16) -0.0099(15) -0.0092(13) -0.0028(15)
 O1 0.0594(14) 0.0730(19) 0.0452(12) -0.0153(12) -0.0177(10) 0.0160(12)
 N1 0.0457(15) 0.064(2) 0.0462(15) -0.0152(14) -0.0160(12) 0.0085(14)
 O2 0.0606(14) 0.0652(18) 0.0462(12) -0.0114(12) -0.0167(11) 0.0050(12)
 C2 0.0475(18) 0.059(2) 0.0430(16) -0.0078(16) -0.0120(14) -0.0070(16)
 C3 0.0447(17) 0.057(2) 0.0472(17) -0.0071(16) -0.0188(14) -0.0007(15)
 C4 0.0478(18) 0.047(2) 0.0535(18) -0.0076(16) -0.0213(15) -0.0026(15)
 C5 0.067(2) 0.067(3) 0.056(2) -0.0136(19) -0.0269(17) 0.000(2)
 C6 0.067(2) 0.073(3) 0.076(3) -0.012(2) -0.038(2) 0.010(2)
 C7 0.062(2) 0.076(3) 0.083(3) -0.020(2) -0.026(2) 0.018(2)
 C8 0.060(2) 0.070(3) 0.062(2) -0.021(2) -0.0254(18) 0.0167(19)
 C9 0.0481(18) 0.056(2) 0.0462(17) -0.0095(16) -0.0157(14) -0.0055(16)
 C10 0.0438(17) 0.053(2) 0.0481(17) -0.0110(16) -0.0132(14) -0.0036(15)
 C11 0.0441(17) 0.054(2) 0.0470(17) -0.0117(16) -0.0104(14) -0.0053(15)
 C12 0.064(2) 0.079(3) 0.0505(19) -0.007(2) -0.0116(17) 0.005(2)
 C13 0.065(2) 0.077(3) 0.075(2) -0.004(2) -0.028(2) 0.007(2)
 C14 0.0441(19) 0.062(3) 0.078(3) -0.010(2) -0.0167(18) -0.0021(17)
 C15 0.052(2) 0.083(3) 0.068(2) -0.017(2) -0.0029(18) 0.007(2)
 C16 0.054(2) 0.071(3) 0.0544(19) -0.0077(19) -0.0152(16) 0.0068(18)
 C17 0.052(2) 0.076(3) 0.118(4) -0.009(3) -0.021(2) 0.012(2)
 C1S 0.56(3) 0.194(13) 0.062(4) 0.004(5) -0.093(12) -0.18(2)
 C2S 0.49(3) 0.33(3) 0.073(6) -0.009(9) -0.057(10) -0.28(3)
 C3S 0.265(13) 0.323(19) 0.076(4) -0.036(10) -0.029(6) -0.120(16)

_geom_special_details
;
 All esds (except the esd in the dihedral angle between two l.s. planes)
 are estimated using the full covariance matrix.  The cell esds are taken
 into account individually in the estimation of esds in distances, angles
 and torsion angles; correlations between esds in cell parameters are only
 used when they are defined by crystal symmetry.  An approximate (isotropic)
 treatment of cell esds is used for estimating esds involving l.s. planes.
;
loop_
  _geom_bond_atom_site_label_1
  _geom_bond_atom_site_label_2
  _geom_bond_distance
  _geom_bond_site_symmetry_2
  _geom_bond_publ_flag
 S1A C1A 1.721(4) . ?
 S1A C4A 1.770(4) . ?
 O1A C2A 1.249(4) . ?
 N1A H1A 0.93(5) . ?
 N1A C2A 1.349(4) . ?
 N1A C3A 1.388(4) . ?
 C1A C2A 1.505(4) . ?
 C1A C9A 1.347(5) . ?
 O2A C10A 1.237(4) . ?
 C3A C4A 1.381(4) . ?
 C3A C8A 1.408(5) . ?
 C4A C5A 1.379(5) . ?
 C5A H5A 0.9300 . ?
 C5A C6A 1.385(6) . ?
 C6A H6A 0.9300 . ?
 C6A C7A 1.380(5) . ?
 C7A H7A 0.9300 . ?
 C7A C8A 1.370(5) . ?
 C8A H8A 0.9300 . ?
 C9A H9A 0.9300 . ?
 C9A C10A 1.453(5) . ?
 C10A C11A 1.485(5) . ?
 C11A C12A 1.387(5) . ?
 C11A C16A 1.376(6) . ?
 C12A H12A 0.9300 . ?
 C12A C13A 1.388(6) . ?
 C13A H13A 0.9300 . ?
 C13A C14A 1.374(6) . ?
 C14A C15A 1.363(6) . ?
 C14A C17A 1.520(6) . ?
 C15A H15A 0.9300 . ?
 C15A C16A 1.379(7) . ?
 C16A H16A 0.9300 . ?
 C17A H17A 0.9600 . ?
 C17A H17B 0.9600 . ?
 C17A H17C 0.9600 . ?
 S1 C1 1.737(3) . ?
 S1 C4 1.758(3) . ?
 C1 C2 1.496(4) . ?
 C1 C9 1.344(5) . ?
 O1 C2 1.234(4) . ?
 N1 H1 0.99(3) . ?
 N1 C2 1.355(4) . ?
 N1 C3 1.393(4) . ?
 O2 C10 1.234(4) . ?
 C3 C4 1.381(4) . ?
 C3 C8 1.401(5) . ?
 C4 C5 1.406(5) . ?
 C5 H5 0.9300 . ?
 C5 C6 1.375(5) . ?
 C6 H6 0.9300 . ?
 C6 C7 1.378(5) . ?
 C7 H7 0.9300 . ?
 C7 C8 1.369(5) . ?
 C8 H8 0.9300 . ?
 C9 H9 0.9300 . ?
 C9 C10 1.450(4) . ?
 C10 C11 1.493(5) . ?
 C11 C12 1.382(5) . ?
 C11 C16 1.371(4) . ?
 C12 H12 0.9300 . ?
 C12 C13 1.384(5) . ?
 C13 H13 0.9300 . ?
 C13 C14 1.371(5) . ?
 C14 C15 1.375(5) . ?
 C14 C17 1.518(5) . ?
 C15 H15 0.9300 . ?
 C15 C16 1.393(5) . ?
 C16 H16 0.9300 . ?
 C17 H17D 0.9600 . ?
 C17 H17E 0.9600 . ?
 C17 H17F 0.9600 . ?
 C1S H1S 0.9300 . ?
 C1S C2S 1.25(3) . ?
 C1S C3S 1.334(14) 2_756 ?
 C2S H2S 0.9300 . ?
 C2S C3S 1.43(3) . ?
 C3S H3S 0.9300 . ?

loop_
  _geom_angle_atom_site_label_1
  _geom_angle_atom_site_label_2
  _geom_angle_atom_site_label_3
  _geom_angle
  _geom_angle_site_symmetry_1
  _geom_angle_site_symmetry_3
  _geom_angle_publ_flag
 C1A S1A C4A 103.78(16) . . ?
 C2A N1A H1A 116(3) . . ?
 C2A N1A C3A 127.7(3) . . ?
 C3A N1A H1A 116(3) . . ?
 C2A C1A S1A 121.5(3) . . ?
 C9A C1A S1A 122.9(3) . . ?
 C9A C1A C2A 115.6(3) . . ?
 O1A C2A N1A 120.0(3) . . ?
 O1A C2A C1A 118.9(3) . . ?
 N1A C2A C1A 120.9(3) . . ?
 N1A C3A C8A 118.5(3) . . ?
 C4A C3A N1A 122.7(3) . . ?
 C4A C3A C8A 118.8(3) . . ?
 C3A C4A S1A 123.0(3) . . ?
 C5A C4A S1A 116.2(3) . . ?
 C5A C4A C3A 120.7(4) . . ?
 C4A C5A H5A 119.9 . . ?
 C4A C5A C6A 120.1(4) . . ?
 C6A C5A H5A 119.9 . . ?
 C5A C6A H6A 120.2 . . ?
 C7A C6A C5A 119.6(4) . . ?
 C7A C6A H6A 120.2 . . ?
 C6A C7A H7A 119.6 . . ?
 C8A C7A C6A 120.7(4) . . ?
 C8A C7A H7A 119.6 . . ?
 C3A C8A H8A 120.0 . . ?
 C7A C8A C3A 120.0(3) . . ?
 C7A C8A H8A 120.0 . . ?
 C1A C9A H9A 117.5 . . ?
 C1A C9A C10A 125.1(3) . . ?
 C10A C9A H9A 117.5 . . ?
 O2A C10A C9A 119.2(4) . . ?
 O2A C10A C11A 120.2(4) . . ?
 C9A C10A C11A 120.6(3) . . ?
 C12A C11A C10A 122.1(4) . . ?
 C16A C11A C10A 120.0(4) . . ?
 C16A C11A C12A 117.9(4) . . ?
 C11A C12A H12A 120.0 . . ?
 C11A C12A C13A 120.0(4) . . ?
 C13A C12A H12A 120.0 . . ?
 C12A C13A H13A 119.2 . . ?
 C14A C13A C12A 121.7(4) . . ?
 C14A C13A H13A 119.2 . . ?
 C13A C14A C17A 121.8(5) . . ?
 C15A C14A C13A 117.7(4) . . ?
 C15A C14A C17A 120.5(5) . . ?
 C14A C15A H15A 119.2 . . ?
 C14A C15A C16A 121.7(5) . . ?
 C16A C15A H15A 119.2 . . ?
 C11A C16A C15A 121.0(5) . . ?
 C11A C16A H16A 119.5 . . ?
 C15A C16A H16A 119.5 . . ?
 C14A C17A H17A 109.5 . . ?
 C14A C17A H17B 109.5 . . ?
 C14A C17A H17C 109.5 . . ?
 H17A C17A H17B 109.5 . . ?
 H17A C17A H17C 109.5 . . ?
 H17B C17A H17C 109.5 . . ?
 C1 S1 C4 103.28(15) . . ?
 C2 C1 S1 122.2(3) . . ?
 C9 C1 S1 121.4(2) . . ?
 C9 C1 C2 116.3(3) . . ?
 C2 N1 H1 113(2) . . ?
 C2 N1 C3 128.5(3) . . ?
 C3 N1 H1 118(2) . . ?
 O1 C2 C1 120.4(3) . . ?
 O1 C2 N1 119.6(3) . . ?
 N1 C2 C1 120.0(3) . . ?
 N1 C3 C8 118.3(3) . . ?
 C4 C3 N1 122.2(3) . . ?
 C4 C3 C8 119.5(3) . . ?
 C3 C4 S1 123.8(3) . . ?
 C3 C4 C5 119.6(3) . . ?
 C5 C4 S1 116.6(2) . . ?
 C4 C5 H5 119.9 . . ?
 C6 C5 C4 120.3(3) . . ?
 C6 C5 H5 119.9 . . ?
 C5 C6 H6 120.2 . . ?
 C5 C6 C7 119.7(4) . . ?
 C7 C6 H6 120.2 . . ?
 C6 C7 H7 119.5 . . ?
 C8 C7 C6 121.0(4) . . ?
 C8 C7 H7 119.5 . . ?
 C3 C8 H8 120.0 . . ?
 C7 C8 C3 120.0(3) . . ?
 C7 C8 H8 120.0 . . ?
 C1 C9 H9 117.5 . . ?
 C1 C9 C10 125.0(3) . . ?
 C10 C9 H9 117.5 . . ?
 O2 C10 C9 120.0(3) . . ?
 O2 C10 C11 119.7(3) . . ?
 C9 C10 C11 120.3(3) . . ?
 C12 C11 C10 123.0(3) . . ?
 C16 C11 C10 119.7(3) . . ?
 C16 C11 C12 117.2(3) . . ?
 C11 C12 H12 119.3 . . ?
 C11 C12 C13 121.5(3) . . ?
 C13 C12 H12 119.3 . . ?
 C12 C13 H13 119.4 . . ?
 C14 C13 C12 121.3(4) . . ?
 C14 C13 H13 119.4 . . ?
 C13 C14 C15 117.5(4) . . ?
 C13 C14 C17 119.7(4) . . ?
 C15 C14 C17 122.8(4) . . ?
 C14 C15 H15 119.4 . . ?
 C14 C15 C16 121.3(3) . . ?
 C16 C15 H15 119.4 . . ?
 C11 C16 C15 121.2(4) . . ?
 C11 C16 H16 119.4 . . ?
 C15 C16 H16 119.4 . . ?
 C14 C17 H17D 109.5 . . ?
 C14 C17 H17E 109.5 . . ?
 C14 C17 H17F 109.5 . . ?
 H17D C17 H17E 109.5 . . ?
 H17D C17 H17F 109.5 . . ?
 H17E C17 H17F 109.5 . . ?
 C2S C1S H1S 117.3 . . ?
 C2S C1S C3S 125(2) . 2_756 ?
 C3S C1S H1S 117.3 2_756 . ?
 C1S C2S H2S 121.4 . . ?
 C1S C2S C3S 117.3(17) . . ?
 C3S C2S H2S 121.4 . . ?
 C1S C3S C2S 116.9(17) 2_756 . ?
 C1S C3S H3S 121.5 2_756 . ?
 C2S C3S H3S 121.5 . . ?

loop_
  _geom_hbond_atom_site_label_D
  _geom_hbond_atom_site_label_H
  _geom_hbond_atom_site_label_A
  _geom_hbond_distance_DH
  _geom_hbond_distance_HA
  _geom_hbond_distance_DA
  _geom_hbond_angle_DHA
  _geom_hbond_site_symmetry_A
  _geom_hbond_publ_flag
 N1A H1A O1A 0.93(5) 1.89(5) 2.820(4) 175(4) 2_565 yes
 N1 H1 O1 0.99(3) 1.88(3) 2.865(3) 174(3) 2_666 yes

loop_
  _geom_torsion_atom_site_label_1
  _geom_torsion_atom_site_label_2
  _geom_torsion_atom_site_label_3
  _geom_torsion_atom_site_label_4
  _geom_torsion
  _geom_torsion_site_symmetry_1
  _geom_torsion_site_symmetry_2
  _geom_torsion_site_symmetry_3
  _geom_torsion_site_symmetry_4
  _geom_torsion_publ_flag
 S1A C1A C2A O1A -176.4(2) . . . . ?
 S1A C1A C2A N1A -0.8(4) . . . . ?
 S1A C1A C9A C10A 1.6(5) . . . . ?
 S1A C4A C5A C6A -177.5(3) . . . . ?
 N1A C3A C4A S1A -2.7(5) . . . . ?
 N1A C3A C4A C5A 179.2(3) . . . . ?
 N1A C3A C8A C7A -179.5(3) . . . . ?
 C1A S1A C4A C3A 5.6(3) . . . . ?
 C1A S1A C4A C5A -176.2(3) . . . . ?
 C1A C9A C10A O2A 0.1(6) . . . . ?
 C1A C9A C10A C11A 179.4(3) . . . . ?
 O2A C10A C11A C12A -159.7(4) . . . . ?
 O2A C10A C11A C16A 19.1(6) . . . . ?
 C2A N1A C3A C4A -3.6(5) . . . . ?
 C2A N1A C3A C8A 176.5(3) . . . . ?
 C2A C1A C9A C10A -177.1(3) . . . . ?
 C3A N1A C2A O1A -179.0(3) . . . . ?
 C3A N1A C2A C1A 5.4(5) . . . . ?
 C3A C4A C5A C6A 0.7(5) . . . . ?
 C4A S1A C1A C2A -3.8(3) . . . . ?
 C4A S1A C1A C9A 177.6(3) . . . . ?
 C4A C3A C8A C7A 0.6(5) . . . . ?
 C4A C5A C6A C7A -0.2(6) . . . . ?
 C5A C6A C7A C8A 0.0(6) . . . . ?
 C6A C7A C8A C3A -0.2(5) . . . . ?
 C8A C3A C4A S1A 177.2(2) . . . . ?
 C8A C3A C4A C5A -0.9(5) . . . . ?
 C9A C1A C2A O1A 2.3(5) . . . . ?
 C9A C1A C2A N1A 177.9(3) . . . . ?
 C9A C10A C11A C12A 21.0(5) . . . . ?
 C9A C10A C11A C16A -160.2(4) . . . . ?
 C10A C11A C12A C13A 176.8(3) . . . . ?
 C10A C11A C16A C15A -179.1(4) . . . . ?
 C11A C12A C13A C14A 2.5(6) . . . . ?
 C12A C11A C16A C15A -0.2(7) . . . . ?
 C12A C13A C14A C15A -0.8(6) . . . . ?
 C12A C13A C14A C17A 179.9(3) . . . . ?
 C13A C14A C15A C16A -1.4(7) . . . . ?
 C14A C15A C16A C11A 2.0(8) . . . . ?
 C16A C11A C12A C13A -2.0(5) . . . . ?
 C17A C14A C15A C16A 177.9(4) . . . . ?
 S1 C1 C2 O1 -177.9(3) . . . . ?
 S1 C1 C2 N1 1.9(4) . . . . ?
 S1 C1 C9 C10 0.7(5) . . . . ?
 S1 C4 C5 C6 -178.7(3) . . . . ?
 C1 S1 C4 C3 2.5(3) . . . . ?
 C1 S1 C4 C5 -177.2(3) . . . . ?
 C1 C9 C10 O2 1.6(5) . . . . ?
 C1 C9 C10 C11 -179.3(3) . . . . ?
 N1 C3 C4 S1 -1.1(5) . . . . ?
 N1 C3 C4 C5 178.6(3) . . . . ?
 N1 C3 C8 C7 -179.2(3) . . . . ?
 O2 C10 C11 C12 -170.6(3) . . . . ?
 O2 C10 C11 C16 9.7(5) . . . . ?
 C2 C1 C9 C10 -176.7(3) . . . . ?
 C2 N1 C3 C4 -0.5(5) . . . . ?
 C2 N1 C3 C8 179.4(3) . . . . ?
 C3 N1 C2 C1 0.1(5) . . . . ?
 C3 N1 C2 O1 179.9(3) . . . . ?
 C3 C4 C5 C6 1.6(5) . . . . ?
 C4 S1 C1 C2 -2.8(3) . . . . ?
 C4 S1 C1 C9 180.0(3) . . . . ?
 C4 C3 C8 C7 0.7(6) . . . . ?
 C4 C5 C6 C7 -1.1(6) . . . . ?
 C5 C6 C7 C8 0.5(7) . . . . ?
 C6 C7 C8 C3 -0.2(6) . . . . ?
 C8 C3 C4 S1 178.9(3) . . . . ?
 C8 C3 C4 C5 -1.3(5) . . . . ?
 C9 C1 C2 O1 -0.5(5) . . . . ?
 C9 C1 C2 N1 179.2(3) . . . . ?
 C9 C10 C11 C12 10.4(5) . . . . ?
 C9 C10 C11 C16 -169.3(3) . . . . ?
 C10 C11 C12 C13 178.9(3) . . . . ?
 C10 C11 C16 C15 -179.1(3) . . . . ?
 C11 C12 C13 C14 0.0(6) . . . . ?
 C12 C11 C16 C15 1.1(5) . . . . ?
 C12 C13 C14 C15 1.6(6) . . . . ?
 C12 C13 C14 C17 -178.1(4) . . . . ?
 C13 C14 C15 C16 -1.8(6) . . . . ?
 C14 C15 C16 C11 0.5(6) . . . . ?
 C16 C11 C12 C13 -1.4(6) . . . . ?
 C17 C14 C15 C16 177.9(4) . . . . ?
 C1S C2S C3S C1S -7(2) . . . 2_756 ?
 C3S C1S C2S C3S 8(3) 2_756 . . . ?

_shelx_res_file
;
TITL psu-1969(ma-19)_a.res in P-1
    psu-1969(ma-19).res
    created by SHELXL-2018/3 at 17:40:04 on 04-Aug-2025
REM Old TITL PSU-1969(EE-425) in P-1
REM SHELXT solution in P-1: R1 0.240, Rweak 0.015, Alpha 0.060
REM <I/s> 0.000 for 0 systematic absences, Orientation as input
REM Formula found by SHELXT: C36 N3 O4 S2
CELL 0.71073 9.59 13.009 13.6808 79.676 73.276 75.521
ZERR 2 0.0014 0.0022 0.0018 0.013 0.012 0.014
LATT 1
SFAC C H N O S
UNIT 74 58 4 8 4
EQIV $1 1-X,1-Y,1-Z
EQIV $2 -X,1-Y,-Z

L.S. 10 0 9
PLAN  25
SIZE 0.04 0.5 0.6
TEMP 22(2)
CONF
HTAB N1 O1_$1
HTAB N1A O1A_$2
BOND
list 4
fmap 2 53
acta 52
MORE -1
BOND $H
REM <olex2.extras>
REM <HklSrc "%.\\PSU-1969(MA-19).hkl">
REM </olex2.extras>

WGHT    0.120000
FVAR       0.29012
S1A   5    0.037785    0.447415    0.343316    11.00000    0.06521    0.08229 =
         0.05212   -0.01325   -0.02461    0.00608
O1A   4    0.142881    0.417997    0.047070    11.00000    0.06012    0.07042 =
         0.05134   -0.01011   -0.01918    0.00452
N1A   3   -0.049792    0.531156    0.136665    11.00000    0.04741    0.06206 =
         0.05053   -0.00903   -0.01793   -0.00256
H1A   2   -0.086184    0.548288    0.078074    11.00000    0.10875
C1A   1    0.130701    0.406171    0.224529    11.00000    0.05031    0.05654 =
         0.05836   -0.00451   -0.02437   -0.00756
O2A   4    0.266015    0.286401    0.379704    11.00000    0.09744    0.10956 =
         0.06821   -0.02620   -0.04183    0.02746
C2A   1    0.075710    0.454527    0.130428    11.00000    0.04262    0.05419 =
         0.04599   -0.00194   -0.01223   -0.00893
C3A   1   -0.136885    0.581488    0.221945    11.00000    0.04998    0.05489 =
         0.05230   -0.00679   -0.01753   -0.01069
C4A   1   -0.108113    0.553640    0.317616    11.00000    0.04660    0.06645 =
         0.05090   -0.01054   -0.01498   -0.00643
C5A   1   -0.196609    0.606692    0.399945    11.00000    0.06485    0.08056 =
         0.05448   -0.01643   -0.01928   -0.00949
AFIX  43
H5A   2   -0.175503    0.587711    0.463814    11.00000   -1.20000
AFIX   0
C6A   1   -0.316866    0.688189    0.387735    11.00000    0.06711    0.07782 =
         0.06643   -0.02219   -0.01438   -0.00109
AFIX  43
H6A   2   -0.376805    0.723869    0.443278    11.00000   -1.20000
AFIX   0
C7A   1   -0.347227    0.716138    0.292648    11.00000    0.05750    0.06468 =
         0.07807   -0.01684   -0.01774    0.00126
AFIX  43
H7A   2   -0.427997    0.770839    0.284416    11.00000   -1.20000
AFIX   0
C8A   1   -0.259694    0.664190    0.210258    11.00000    0.05635    0.05837 =
         0.06374   -0.00465   -0.02252   -0.00551
AFIX  43
H8A   2   -0.281378    0.683546    0.146586    11.00000   -1.20000
AFIX   0
C9A   1    0.254251    0.327965    0.209535    11.00000    0.05543    0.06395 =
         0.06055   -0.01100   -0.02272   -0.00291
AFIX  43
H9A   2    0.299120    0.311731    0.142622    11.00000   -1.20000
AFIX   0
C10A  1    0.322916    0.266962    0.289813    11.00000    0.06024    0.07077 =
         0.06348   -0.01542   -0.02902    0.00074
C11A  1    0.458728    0.181493    0.264815    11.00000    0.05879    0.06500 =
         0.07560   -0.01047   -0.03347   -0.00331
C12A  1    0.551981    0.177794    0.166436    11.00000    0.05987    0.06047 =
         0.09234   -0.01366   -0.03410    0.00074
AFIX  43
H12A  2    0.527705    0.227838    0.112954    11.00000   -1.20000
AFIX   0
C13A  1    0.681584    0.099387    0.147771    11.00000    0.06255    0.06607 =
         0.10973   -0.02033   -0.02643   -0.00309
AFIX  43
H13A  2    0.745185    0.099489    0.082045    11.00000   -1.20000
AFIX   0
C14A  1    0.718288    0.021629    0.223938    11.00000    0.05891    0.05964 =
         0.12829   -0.01725   -0.04863   -0.00047
C15A  1    0.623601    0.024583    0.319702    11.00000    0.10057    0.08338 =
         0.11373    0.00277   -0.06041    0.01522
AFIX  43
H15A  2    0.645030   -0.028171    0.372094    11.00000   -1.20000
AFIX   0
C16A  1    0.496847    0.103812    0.340857    11.00000    0.08853    0.09404 =
         0.08836   -0.00359   -0.04435    0.01489
AFIX  43
H16A  2    0.436212    0.104770    0.407502    11.00000   -1.20000
AFIX   0
C17A  1    0.859923   -0.064450    0.203683    11.00000    0.06916    0.06916 =
         0.16600   -0.02536   -0.05534    0.01460
AFIX 137
H17A  2    0.834553   -0.133218    0.214710    11.00000   -1.50000
H17B  2    0.918294   -0.062778    0.249591    11.00000   -1.50000
H17C  2    0.916390   -0.051728    0.133952    11.00000   -1.50000
AFIX   0

S1    5    0.571753    0.465127    0.149900    11.00000    0.05615    0.06027 =
         0.04416   -0.01373   -0.01746    0.00342
C1    1    0.644206    0.405368    0.254000    11.00000    0.04213    0.04907 =
         0.04463   -0.00992   -0.00925   -0.00277
O1    4    0.633368    0.397691    0.430551    11.00000    0.05937    0.07305 =
         0.04516   -0.01534   -0.01774    0.01598
N1    3    0.451809    0.518219    0.376065    11.00000    0.04566    0.06435 =
         0.04616   -0.01516   -0.01595    0.00850
H1    2    0.426300    0.543004    0.444384    11.00000    0.05738
O2    4    0.818460    0.325391    0.066861    11.00000    0.06059    0.06518 =
         0.04617   -0.01145   -0.01670    0.00498
C2    1    0.576327    0.439891    0.359024    11.00000    0.04753    0.05910 =
         0.04301   -0.00776   -0.01202   -0.00700
C3    1    0.371271    0.575542    0.306465    11.00000    0.04466    0.05739 =
         0.04725   -0.00712   -0.01878   -0.00072
C4    1    0.412946    0.558267    0.204394    11.00000    0.04781    0.04671 =
         0.05352   -0.00760   -0.02132   -0.00260
C5    1    0.325282    0.616978    0.138325    11.00000    0.06729    0.06729 =
         0.05554   -0.01357   -0.02691   -0.00027
AFIX  43
H5    2    0.351548    0.604384    0.069913    11.00000   -1.20000
AFIX   0
C6    1    0.200884    0.692936    0.174420    11.00000    0.06731    0.07336 =
         0.07630   -0.01188   -0.03783    0.01014
AFIX  43
H6    2    0.143983    0.732582    0.130325    11.00000   -1.20000
AFIX   0
C7    1    0.160928    0.710033    0.276251    11.00000    0.06175    0.07599 =
         0.08256   -0.01953   -0.02637    0.01809
AFIX  43
H7    2    0.076322    0.761115    0.300573    11.00000   -1.20000
AFIX   0
C8    1    0.243858    0.652979    0.342209    11.00000    0.06029    0.07049 =
         0.06228   -0.02050   -0.02538    0.01675
AFIX  43
H8    2    0.215640    0.665613    0.410685    11.00000   -1.20000
AFIX   0
C9    1    0.768528    0.328151    0.243292    11.00000    0.04815    0.05551 =
         0.04625   -0.00947   -0.01568   -0.00553
AFIX  43
H9    2    0.801342    0.298680    0.301957    11.00000   -1.20000
AFIX   0
C10   1    0.855458    0.287251    0.147229    11.00000    0.04384    0.05283 =
         0.04813   -0.01101   -0.01316   -0.00361
C11   1    0.991231    0.200194    0.144702    11.00000    0.04413    0.05382 =
         0.04702   -0.01175   -0.01037   -0.00530
C12   1    1.028250    0.143212    0.232425    11.00000    0.06391    0.07949 =
         0.05052   -0.00713   -0.01158    0.00464
AFIX  43
H12   2    0.967485    0.159963    0.296423    11.00000   -1.20000
AFIX   0
C13   1    1.153748    0.061774    0.227138    11.00000    0.06521    0.07658 =
         0.07458   -0.00353   -0.02820    0.00707
AFIX  43
H13   2    1.175547    0.024935    0.287599    11.00000   -1.20000
AFIX   0
C14   1    1.246527    0.034373    0.134502    11.00000    0.04407    0.06244 =
         0.07810   -0.01022   -0.01673   -0.00206
C15   1    1.212348    0.092557    0.046953    11.00000    0.05248    0.08326 =
         0.06799   -0.01655   -0.00294    0.00710
AFIX  43
H15   2    1.274918    0.077047   -0.016903    11.00000   -1.20000
AFIX   0
C16   1    1.085758    0.174296    0.052118    11.00000    0.05367    0.07111 =
         0.05441   -0.00771   -0.01521    0.00678
AFIX  43
H16   2    1.065019    0.211973   -0.008357    11.00000   -1.20000
AFIX   0
C17   1    1.380492   -0.057656    0.131879    11.00000    0.05175    0.07567 =
         0.11822   -0.00918   -0.02067    0.01229
AFIX 137
H17D  2    1.457052   -0.035076    0.149721    11.00000   -1.50000
H17E  2    1.417532   -0.079445    0.064061    11.00000   -1.50000
H17F  2    1.351605   -0.116640    0.180198    11.00000   -1.50000
AFIX   0

C1S   1    0.932714    0.100461    0.502031    11.00000    0.56365    0.19353 =
         0.06222    0.00399   -0.09337   -0.17887
AFIX  43
H1S   2    0.884790    0.172116    0.498497    11.00000   -1.20000
AFIX   0
C2S   1    1.064754    0.078647    0.508817    11.00000    0.49391    0.32522 =
         0.07280   -0.00916   -0.05689   -0.27764
AFIX  43
H2S   2    1.108913    0.130613    0.518834    11.00000   -1.20000
AFIX   0
C3S   1    1.144666   -0.029327    0.500532    11.00000    0.26468    0.32309 =
         0.07638   -0.03616   -0.02859   -0.11960
AFIX  43
H3S   2    1.245951   -0.049074    0.497087    11.00000   -1.20000
AFIX   0
HKLF 4


REM  psu-1969(ma-19)_a.res in P-1
REM wR2 = 0.2557, GooF = S = 1.041, Restrained GooF = 1.041 for all data
REM R1 = 0.0793 for 3978 Fo > 4sig(Fo) and 0.1379 for all 7354 data
REM 416 parameters refined using 0 restraints

END

WGHT      0.1200      0.0000

REM Highest difference peak  0.522,  deepest hole -0.489,  1-sigma level  0.070
Q1    1   0.0753  0.4246  0.2763  11.00000  0.05    0.52
Q2    1   0.6051  0.4468  0.0822  11.00000  0.05    0.44
Q3    1   0.6125  0.4247  0.2986  11.00000  0.05    0.37
Q4    1   0.5394  0.4750  0.2199  11.00000  0.05    0.36
Q5    1   0.1024  0.4628  0.1806  11.00000  0.05    0.34
Q6    1   0.3884  0.5672  0.2621  11.00000  0.05    0.34
Q7    1   0.0106  0.4308  0.4173  11.00000  0.05    0.33
Q8    1  -0.1158  0.5784  0.2594  11.00000  0.05    0.30
Q9    1   1.2034  0.0270  0.1808  11.00000  0.05    0.28
Q10   1   0.7205  0.0840  0.0873  11.00000  0.05    0.28
Q11   1   0.3190  0.3023  0.1174  11.00000  0.05    0.28
Q12   1  -0.1334  0.5673  0.2787  11.00000  0.05    0.26
Q13   1   0.4039  0.5450  0.5189  11.00000  0.05    0.26
Q14   1   0.6051  0.4968  0.0298  11.00000  0.05    0.25
Q15   1   0.2952  0.2870  0.1355  11.00000  0.05    0.25
Q16   1   0.1108  0.3794  0.4433  11.00000  0.05    0.25
Q17   1   0.5111  0.1777  0.1996  11.00000  0.05    0.24
Q18   1   0.5996  0.3949  0.4986  11.00000  0.05    0.24
Q19   1   0.7983  0.3051  0.2040  11.00000  0.05    0.23
Q20   1   0.1651  0.7146  0.2423  11.00000  0.05    0.23
Q21   1   0.1959  0.7071  0.2199  11.00000  0.05    0.23
Q22   1   1.2602  0.0437 -0.0191  11.00000  0.05    0.23
Q23   1   0.3028  0.2754  0.3268  11.00000  0.05    0.22
Q24   1   0.2321  0.2986  0.4385  11.00000  0.05    0.22
Q25   1   1.1083  0.0593  0.5033  11.00000  0.05    0.22
;
_shelx_res_checksum                67498
_shelx_hkl_file
;
   0   0  -2 1050.03   40.22
   0   0   2 1131.55   39.87
   0   0   2 1107.96   39.95
   0   0  -2 1089.69   39.92
   0   0  -3  136.61    5.95
   0   0   3  141.28    5.44
   0   0  -3  135.80    5.53
   0   0   3  137.76    5.54
   0   0   3  140.03    5.35
   0   0  -4  128.47    5.61
   0   0   4  116.67    4.89
   0   0  -4  121.60    5.06
   0   0   4  116.86    5.02
   0   0   4  120.44    4.79
   0   0  -5    0.87    0.39
   0   0   5    0.50    0.20
   0   0  -5    0.41    0.19
   0   0   5    0.53    0.26
   0   0   5    0.71    0.19
   0   0   5    0.74    0.25
   0   0  -6  111.03    5.50
   0   0   6   96.82    4.43
   0   0   6   98.72    5.09
   0   0  -6  101.78    4.71
   0   0   6  100.59    4.30
   0   0  -7   10.52    1.42
   0   0   7    8.03    0.85
   0   0  -7    9.03    1.03
   0   0   7    7.64    1.15
   0   0   7    8.43    0.79
   0   0   8   26.13    1.78
   0   0   8   25.96    2.38
   0   0  -8   26.71    2.05
   0   0   8   24.76    1.60
   0   0   9    7.79    0.90
   0   0  -9    9.76    1.22
   0   0   9    9.64    1.45
   0   0   9    8.99    0.90
   0   0  10   71.44    3.84
   0   0 -10   71.68    4.28
   0   0  10   69.37    4.78
   0   0  10   74.90    3.57
   0   0  11   80.26    4.27
   0   0 -11   79.26    4.72
   0   0  11   74.19    5.26
   0   0  11   81.37    3.88
   0   0  12    0.13    0.18
   0   0  12    0.39    0.21
   0   0  13    1.77    0.53
   0   0  13    2.17    0.85
   0   0  14   19.02    2.71
   0   0  15    0.16    0.33
   0   0  16    0.23    0.53
   0   0  17    1.64    0.92
   0  -1  17    1.36    0.88
   0  -1  16   -0.09    0.35
   0  -1  15    0.83    0.80
   0  -1  14    5.70    1.56
   0  -1  13    5.47    0.95
   0  -1  13    5.84    1.50
   0  -1  12    0.77    0.37
   0  -1  12    0.38    0.61
   0  -1  12    0.68    0.32
   0  -1  11   14.58    1.47
   0  -1  11   15.91    2.18
   0  -1  11   16.26    1.42
   0  -1  10   36.00    2.46
   0  -1  10   38.31    3.38
   0  -1  10   36.14    2.31
   0  -1   9    8.09    0.99
   0  -1   9    8.00    0.93
   0  -1   9    8.74    1.44
   0  -1   8    3.44    0.61
   0  -1   8    3.70    0.69
   0  -1   8    3.55    0.83
   0  -1   8    3.96    0.60
   0   1  -7   11.26    1.51
   0  -1   7    7.27    0.86
   0  -1   7    8.42    1.00
   0  -1   7    8.30    0.87
   0   1  -6    8.76    1.22
   0  -1   6    8.15    0.86
   0  -1   6    8.56    0.99
   0  -1   6    8.04    0.82
   0   1  -5    8.59    1.10
   0  -1   5    6.76    0.76
   0  -1   4  534.68   20.25
   0   1  -4  548.11   20.24
   0  -1   4  499.87   19.46
   0  -1   3   38.54    2.31
   0   1  -3   38.59    2.31
   0  -1   3   38.57    1.94
   0   1  -2  570.21   21.63
   0  -1   2  588.47   21.68
   0   1  -1  289.13   11.16
   0  -1   1  300.60   11.17
   0  -1  -1  184.21    6.21
   0   1   1  146.49    6.15
   0  -1  -2   12.61    0.74
   0   1   2   11.88    0.72
   0   1   2   12.93    0.81
   0  -1  -2   12.67    0.81
   0  -1  -3  313.38   11.28
   0   1   3  290.04   11.24
   0  -1  -3  294.80   11.55
   0   1   3  306.09   11.54
   0  -1  -3  299.95   11.10
   0  -1  -4  263.88    9.67
   0   1   4  245.89    9.61
   0  -1  -4  242.98    9.84
   0   1   4  253.48   10.04
   0  -1  -4  251.20    9.43
   0   1   5  136.06    5.66
   0  -1  -5  151.84    5.79
   0  -1  -5  141.71    6.02
   0   1   5  144.11    6.21
   0  -1  -5  128.73    5.42
   0   1   6   22.89    1.49
   0  -1  -6   24.84    1.59
   0   1   6   24.33    1.91
   0  -1  -6   24.21    1.74
   0   1   7    4.08    0.57
   0  -1  -7    3.04    0.61
   0   1   7    3.15    0.71
   0  -1  -8    0.31    0.28
   0   1   8    0.05    0.10
   0  -1  -8    0.00    0.19
   0   1   8    0.08    0.19
   0   1   9   46.81    2.74
   0   1   9   48.06    3.52
   0  -1  -9   49.02    3.16
   0   1  10   30.60    2.11
   0  -1 -10   29.14    2.43
   0   1  10   29.41    2.76
   0   1  11   37.05    2.49
   0  -1 -11   38.35    3.03
   0   1  11   36.77    3.32
   0   1  12    5.39    0.85
   0  -1 -12    4.43    1.02
   0   1  12    3.24    1.02
   0   1  13    0.01    0.23
   0  -1 -13    0.17    0.21
   0   1  13   -0.30    0.42
   0   1  14    5.69    0.99
   0   1  14    7.05    1.60
   0   1  15    3.67    1.20
   0   1  16    1.79    0.79
   0   1  17    0.96    0.71
   0  -2  16   -0.68    0.64
   0  -2  15    1.42    1.00
   0  -2  14    3.61    1.12
   0  -2  13    0.09    0.29
   0  -2  13    0.27    0.23
   0  -2  13    0.17    0.25
   0  -2  12    1.17    0.46
   0  -2  12    1.40    0.48
   0  -2  12    1.52    0.69
   0  -2  11   -0.05    0.16
   0  -2  11    0.74    0.33
   0  -2  11    0.66    0.57
   0  -2  10   10.02    1.22
   0  -2  10   10.29    1.33
   0  -2  10   11.20    1.25
   0  -2  10   10.73    1.80
   0  -2   9    4.85    0.80
   0  -2   9    5.38    0.89
   0  -2   9    5.13    0.80
   0  -2   8   24.74    1.89
   0  -2   8   26.41    2.05
   0  -2   8   23.54    1.85
   0   2  -7    6.23    1.17
   0  -2   7    6.36    1.20
   0  -2   7    5.77    0.82
   0  -2   6   87.29    5.21
   0   2  -6  104.17    5.38
   0  -2   6   86.81    4.33
   0  -2   5   31.18    2.47
   0   2  -5   31.72    2.46
   0  -2   5   30.10    1.93
   0   2  -4   85.26    4.33
   0  -2   4   80.17    4.32
   0  -2   4   75.06    3.62
   0   2  -3  159.66    7.03
   0  -2   3  157.85    7.03
   0  -2   2    0.38    0.24
   0   2  -2    0.16    0.10
   0   2  -1  104.13    4.68
   0  -2   1  101.89    4.62
   0  -2   0  744.18   28.38
   0   2   0  783.10   28.48
   0  -2  -1  207.39    8.25
   0  -2  -1  195.90    7.85
   0   2   1  209.12    7.86
   0   2   2    0.18    0.14
   0  -2  -2    0.15    0.09
   0  -2  -3    3.14    0.42
   0  -2  -3    3.88    0.49
   0   2   3    3.11    0.45
   0  -2  -4   78.09    3.42
   0   2   4   73.19    3.37
   0  -2  -4   74.15    3.63
   0   2   4   77.37    3.63
   0   2   5    9.08    0.80
   0  -2  -5    9.79    0.86
   0   2   5   10.07    1.04
   0  -2  -5    9.84    1.03
   0  -2  -5    8.50    0.67
   0  -2  -6  140.18    5.72
   0   2   6  123.77    5.56
   0   2   6  135.82    6.14
   0  -2  -6  131.50    6.01
   0  -2  -6  131.76    5.33
   0  -2  -7   21.68    1.54
   0   2   7   18.80    1.40
   0  -2  -7   21.50    1.79
   0   2   7   20.20    1.81
   0  -2  -7   18.92    1.21
   0  -2  -8    2.40    0.51
   0   2   8    1.64    0.40
   0  -2  -8    2.27    0.62
   0   2   8    2.49    0.64
   0  -2  -9   69.23    3.55
   0   2   9   57.80    3.24
   0  -2  -9   58.33    3.71
   0   2   9   60.02    3.98
   0   2  10   22.88    1.76
   0  -2 -10   23.23    2.15
   0   2  10   21.21    2.26
   0   2  11   68.80    3.74
   0   2  11   64.18    4.59
   0  -2 -11   68.66    4.36
   0   2  12    8.21    1.05
   0  -2 -12    8.51    1.43
   0   2  12    9.21    1.62
   0   2  13    1.63    0.58
   0  -2 -13    1.19    0.50
   0   2  13    1.44    0.73
   0   2  14    1.31    0.36
   0  -2 -14    1.93    0.73
   0   2  14    2.35    0.94
   0  -2 -15    0.13    0.56
   0   2  15    0.17    0.55
   0   2  16    1.60    0.84
   0   2  17    1.87    1.05
   0  -3  16   -0.49    0.58
   0  -3  15    0.46    0.35
   0  -3  14    1.25    0.74
   0  -3  13   -0.10    0.16
   0  -3  13   -0.27    0.29
   0  -3  13    0.27    0.39
   0  -3  12    2.52    0.69
   0  -3  12    3.41    1.21
   0  -3  12    3.32    0.73
   0  -3  11   21.94    2.06
   0  -3  11   22.33    2.04
   0  -3  10   37.65    2.75
   0  -3  10   42.99    3.01
   0  -3  10   34.45    2.68
   0  -3   9   27.79    2.24
   0  -3   9   26.32    2.24
   0  -3   8    9.31    1.64
   0  -3   8    9.11    1.14
   0  -3   7    1.03    0.42
   0  -3   7    1.04    0.37
   0   3  -6   36.06    2.87
   0  -3   6   30.08    2.71
   0  -3   6   28.44    2.05
   0   3  -5   28.97    2.46
   0  -3   5   27.16    2.43
   0   3  -4  160.39    7.45
   0  -3   4  149.85    7.38
   0   3  -3    1.98    0.54
   0  -3   3    1.36    0.41
   0   3  -2   63.30    3.55
   0  -3   2   57.70    3.39
   0  -3   1    5.93    0.87
   0   3  -1    5.87    0.87
   0  -3   0   65.17    3.65
   0   3   0   71.90    3.86
   0  -3  -1  148.99    6.72
   0   3   1  163.77    6.83
   0  -3  -1  140.71    6.13
   0   3   2    0.44    0.20
   0  -3  -2    0.25    0.15
   0  -3  -3    3.91    0.57
   0   3   3    3.83    0.55
   0  -3  -4    7.60    0.81
   0  -3  -4    7.72    0.86
   0   3   4    8.59    0.90
   0  -3  -5    0.68    0.33
   0   3   5    0.67    0.34
   0  -3  -5    0.44    0.26
   0  -3  -6  125.58    5.59
   0  -3  -6  129.65    5.99
   0   3   6  123.46    5.84
   0  -3  -7   46.89    2.64
   0  -3  -7   40.91    2.84
   0  -3  -7   44.44    2.98
   0   3   7   43.27    2.86
   0  -3  -7   43.52    2.22
   0  -3  -8    2.81    0.61
   0  -3  -8    2.14    0.62
   0   3   8    2.13    0.59
   0  -3  -8    2.21    0.38
   0  -3  -9   20.38    1.66
   0  -3  -9   18.36    1.91
   0   3   9   16.92    1.87
   0  -3  -9   18.64    1.28
   0  -3 -10   14.22    1.43
   0   3  10   12.20    1.66
   0  -3 -10   11.94    1.56
   0  -3 -11   47.15    3.12
   0   3  11   46.06    3.64
   0  -3 -11   44.75    3.44
   0  -3 -12    8.03    1.38
   0   3  12    8.32    1.48
   0  -3 -13    0.33    0.21
   0   3  13    0.26    0.54
   0  -3 -14    0.22    0.37
   0   3  14   -0.15    0.24
   0  -3 -15    1.19    0.64
   0   3  15    0.77    0.51
   0  -3 -16    6.54    1.50
   0   3  16    5.25    1.46
   0  -3 -17    2.62    0.91
   0   3  17    2.46    1.03
   0   3  18   -0.73    0.58
   0  -4  15    0.72    0.68
   0  -4  14    4.57    1.56
   0  -4  13    2.62    0.75
   0  -4  13    1.43    0.96
   0  -4  13    2.20    0.68
   0  -4  12    9.47    1.40
   0  -4  12   11.62    1.54
   0  -4  11   22.48    2.20
   0  -4  11   26.29    2.37
   0  -4  10   -0.65    0.46
   0  -4   9   51.25    4.49
   0  -4   9   51.99    3.37
   0  -4   8    0.15    0.42
   0  -4   8   -0.12    0.15
   0  -4   7   10.20    1.72
   0  -4   7    9.26    1.15
   0  -4   6   71.30    4.85
   0   4  -6   79.57    5.05
   0   4  -5    1.29    0.55
   0  -4   5    0.70    0.49
   0  -4   4   63.27    4.12
   0   4  -4   67.68    4.26
   0  -4   3   10.76    1.42
   0   4  -3   13.11    1.58
   0  -4   2   50.93    3.34
   0   4  -2   53.07    3.48
   0   4  -1   83.81    4.70
   0  -4   1   78.94    4.50
   0  -4   0    4.28    0.82
   0   4   0    5.19    0.96
   0   4   1   87.15    4.75
   0  -4  -1   83.25    4.69
   0  -4  -2   17.08    1.69
   0  -4  -2   17.57    1.41
   0   4   3   19.18    1.46
   0  -4  -3   18.79    1.49
   0  -4  -4  161.88    7.25
   0  -4  -4  172.72    7.35
   0   4   4  176.62    7.33
   0  -4  -5  150.96    6.79
   0   4   5  157.32    6.93
   0  -4  -5  160.45    6.99
   0  -4  -6   41.05    2.50
   0  -4  -6   40.49    2.68
   0   4   6   39.26    2.58
   0  -4  -7  113.60    5.31
   0   4   7  104.59    5.46
   0  -4  -7  110.03    5.58
   0  -4  -8   58.98    3.30
   0   4   8   52.72    3.50
   0  -4  -8   57.70    3.69
   0  -4  -8   56.03    2.83
   0  -4  -9   12.37    1.32
   0   4   9   10.37    1.43
   0  -4  -9   10.55    1.47
   0  -4  -9   10.90    0.98
   0  -4 -10    0.56    0.22
   0  -4 -10    0.95    0.46
   0   4  10    0.16    0.20
   0  -4 -10    0.37    0.21
   0  -4 -11   12.83    1.43
   0   4  11   10.38    1.57
   0  -4 -11   12.26    1.72
   0  -4 -12    1.22    0.56
   0   4  12    1.26    0.61
   0  -4 -13    3.86    1.04
   0   4  13    2.08    0.71
   0  -4 -14    0.32    0.23
   0   4  14    0.18    0.22
   0  -4 -15    7.69    1.60
   0   4  15    5.67    1.44
   0  -4 -16    1.01    0.81
   0   4  16    0.26    0.52
   0  -4 -17    8.41    1.88
   0   4  17    4.22    1.48
   0  -5  15    3.00    1.39
   0  -5  14    1.66    0.93
   0  -5  13    1.87    0.65
   0  -5  13    2.97    1.17
   0  -5  13    1.68    0.70
   0  -5  12    0.61    0.47
   0  -5  12    0.99    0.48
   0  -5  11   13.04    2.46
   0  -5  11   12.00    1.76
   0  -5  10    0.26    0.46
   0  -5  10    0.18    0.31
   0  -5   9   65.41    5.33
   0  -5   9   67.84    4.15
   0  -5   8    4.35    1.24
   0  -5   8    3.27    0.74
   0  -5   7    4.70    1.23
   0  -5   6   20.18    2.46
   0  -5   5  104.68    6.37
   0   5  -5  125.73    6.86
   0  -5   4   39.25    3.26
   0   5  -4   44.34    3.52
   0   5  -3   57.48    4.05
   0  -5   3   53.75    3.83
   0  -5   2    7.01    1.17
   0   5  -2    8.05    1.31
   0  -5   1    7.93    1.27
   0   5  -1    8.73    1.42
   0  -5   0   33.73    2.80
   0   5   0   37.85    3.05
   0  -5  -1   20.80    2.16
   0   5   1   21.72    2.20
   0  -5  -2   21.76    2.18
   0  -5  -2   20.86    1.72
   0  -5  -3   27.52    2.45
   0  -5  -3   27.83    2.01
   0   5   3   25.83    1.90
   0   5   4   42.98    2.66
   0  -5  -4   44.28    2.73
   0  -5  -5  207.34    8.98
   0  -5  -5  215.81    9.08
   0   5   5  204.05    8.98
   0  -5  -6   19.04    1.68
   0   5   6   18.16    1.71
   0  -5  -6   20.12    1.79
   0  -5  -7    0.64    0.36
   0   5   7    0.36    0.24
   0  -5  -7    0.49    0.24
   0  -5  -8   14.50    1.51
   0  -5  -8   13.82    1.62
   0   5   8   13.00    1.56
   0  -5  -9    2.89    0.60
   0  -5  -9    2.19    0.64
   0   5   9    1.37    0.56
   0  -5  -9    2.26    0.46
   0  -5 -10    2.97    0.60
   0  -5 -10    2.37    0.71
   0  -5 -10    2.29    0.48
   0   5  10    2.42    0.75
   0  -5 -11    4.81    1.12
   0  -5 -11    1.82    0.47
   0   5  11    4.35    1.02
   0  -5 -12   -0.32    0.37
   0   5  12    0.53    0.43
   0  -5 -13    1.21    0.62
   0   5  13    2.41    0.80
   0  -5 -14    0.03    0.34
   0   5  14    0.21    0.33
   0  -5 -15   11.83    2.02
   0   5  15    8.14    1.72
   0  -5 -16    0.93    0.63
   0   5  16    0.00    0.24
   0  -5 -17    6.02    1.62
   0   5  17    3.58    1.31
   0  -6  14    0.35    0.50
   0  -6  13    1.02    0.55
   0  -6  13    1.84    0.80
   0  -6  12    2.01    0.72
   0  -6  11    8.48    2.06
   0  -6  10    0.50    0.52
   0  -6   9   36.99    3.95
   0  -6   9   33.35    2.77
   0  -6   8    0.74    0.69
   0  -6   8    0.29    0.24
   0  -6   7    1.26    0.64
   0  -6   6    2.55    0.93
   0  -6   5  102.14    6.32
   0   6  -4   14.16    2.02
   0  -6   4   13.09    1.88
   0   6  -3  127.98    7.18
   0  -6   3  113.05    6.68
   0  -6   2    8.57    1.47
   0   6  -2    9.79    1.68
   0  -6   1    1.43    0.62
   0   6  -1    2.91    0.94
   0  -6   0   22.87    2.44
   0   6   0   29.34    2.85
   0  -6  -1   41.36    3.46
   0   6   1   45.44    3.61
   0  -6  -2    0.23    0.24
   0  -6  -2   -0.06    0.29
   0  -6  -3   13.06    1.82
   0  -6  -3   15.19    1.52
   0  -6  -4    1.23    0.54
   0   6   4    1.06    0.31
   0  -6  -4    1.41    0.44
   0  -6  -5   69.10    4.00
   0  -6  -5   75.94    4.12
   0   6   5   65.26    3.89
   0  -6  -6    1.11    0.45
   0   6   6    0.94    0.38
   0  -6  -6    1.86    0.52
   0  -6  -7    0.26    0.29
   0   6   7    0.23    0.21
   0  -6  -7    0.05    0.22
   0  -6  -8    0.84    0.41
   0   6   8    0.72    0.40
   0  -6  -8    0.60    0.34
   0  -6  -9   14.21    1.60
   0  -6  -9   11.18    1.58
   0   6   9   10.08    1.49
   0   6  10    0.10    0.27
   0  -6 -10    0.16    0.20
   0  -6 -11    6.72    1.32
   0   6  11    5.80    1.21
   0  -6 -12    1.06    0.65
   0   6  12   -0.13    0.23
   0  -6 -13    1.84    0.76
   0   6  13    2.37    0.83
   0  -6 -14    0.06    0.23
   0   6  14    0.49    0.46
   0  -6 -15   12.67    2.15
   0   6  15   11.51    2.04
   0  -6 -16    1.47    0.77
   0   6  16    1.89    0.86
   0  -6 -17    2.78    1.14
   0  -7  13    0.23    0.39
   0  -7  12    4.60    1.55
   0  -7  11    5.70    1.69
   0  -7  10   -0.34    0.41
   0  -7   9    8.55    1.96
   0  -7   8   -0.01    0.36
   0  -7   7   -0.07    0.44
   0  -7   6    0.95    0.69
   0  -7   5   24.07    2.81
   0  -7   4    3.47    0.97
   0  -7   3   33.07    3.23
   0  -7   2    0.18    0.20
   0   7  -2    0.09    0.33
   0  -7   1    3.20    0.94
   0   7  -1    6.46    1.42
   0   7   0  130.21    7.40
   0  -7   0  103.55    6.60
   0  -7  -1   86.03    5.74
   0   7   1   92.79    5.99
   0  -7  -2  176.64    9.67
   0  -7  -2  194.19    8.76
   0  -7  -3   38.58    3.56
   0  -7  -3   43.44    3.05
   0  -7  -4   -0.11    0.39
   0  -7  -4   -0.17    0.29
   0  -7  -5   10.06    1.72
   0   7   5   10.60    1.32
   0  -7  -5   12.28    1.45
   0  -7  -6    4.52    0.92
   0   7   6    5.14    0.96
   0  -7  -6    5.70    1.00
   0   7   7    1.57    0.53
   0  -7  -7    1.00    0.38
   0   7   8    6.20    1.14
   0  -7  -8    6.08    1.18
   0  -7  -9   13.07    1.74
   0   7   9   12.64    1.70
   0   7  10    0.55    0.41
   0   7  11    9.97    1.59
   0  -7 -11   11.51    1.87
   0   7  12    5.08    1.20
   0  -7 -12    4.06    1.13
   0   7  13   -0.65    0.46
   0  -7 -13    0.00    0.22
   0   7  14    0.54    0.59
   0  -7 -14   -0.19    0.42
   0  -7 -15    6.89    1.67
   0   7  15    8.24    1.75
   0  -7 -16    1.40    0.78
   0  -8  13   -0.38    0.56
   0  -8  13   -2.33    0.93
   0  -8  12    0.88    0.94
   0  -8  11    0.98    0.74
   0  -8  10    2.43    1.09
   0  -8   9    0.81    0.92
   0  -8   8   -0.20    0.44
   0  -8   7    1.42    0.65
   0  -8   6    0.43    0.36
   0  -8   5    9.19    1.79
   0  -8   4   -0.08    0.34
   0  -8   3    0.16    0.32
   0  -8   2    2.07    0.78
   0  -8   1   11.15    1.87
   0  -8   0  212.07   10.92
   0  -8  -1   13.13    2.04
   0  -8  -2   98.75    6.67
   0  -8  -2  103.09    5.75
   0  -8  -3    3.85    0.85
   0  -8  -3    3.30    1.05
   0  -8  -4    5.72    1.06
   0  -8  -4    4.38    1.20
   0  -8  -5   23.57    2.98
   0  -8  -5   32.13    2.67
   0  -8  -6   37.80    3.87
   0  -8  -6   47.90    3.43
   0  -8  -7   35.04    2.84
   0   8   7   26.25    2.49
   0   8   8    8.11    1.31
   0  -8  -8   10.10    1.43
   0   8   9    0.56    0.52
   0   8  10    3.72    0.94
   0   8  11    0.46    0.51
   0   8  12    1.85    0.73
   0  -8 -12    3.26    1.15
   0   8  13    1.12    0.64
   0  -8 -13    0.35    0.55
   0  -8 -14    0.55    0.37
   0   8  14    0.32    0.26
   0  -8 -15    1.12    0.78
   0  -8 -16    0.08    0.37
   0  -9  12    1.23    0.88
   0  -9  11    0.88    0.85
   0  -9  10    1.17    0.80
   0  -9   9   -0.44    0.65
   0  -9   8    0.37    0.37
   0  -9   7    8.78    1.95
   0  -9   6    1.53    0.80
   0  -9   5    8.22    1.77
   0  -9   4   13.33    2.24
   0  -9   3    0.41    0.48
   0  -9   2    1.41    0.75
   0  -9   1    4.40    1.28
   0  -9   0    6.05    1.47
   0  -9  -1    0.29    0.51
   0  -9  -1    0.36    0.50
   0  -9  -2    2.54    0.83
   0  -9  -2    2.48    0.83
   0  -9  -3   31.45    3.61
   0  -9  -3   38.13    3.14
   0  -9  -4   -0.13    0.47
   0  -9  -4    0.17    0.33
   0  -9  -5    4.30    1.22
   0  -9  -5    6.10    1.19
   0  -9  -6   56.08    5.06
   0  -9  -6   64.83    4.32
   0  -9  -7   34.16    3.82
   0  -9  -7   35.05    3.04
   0   9   8    3.80    0.95
   0  -9  -8    1.68    0.83
   0   9   9   22.45    2.43
   0   9  10    4.06    1.04
   0   9  11    1.18    0.59
   0   9  12    7.05    1.46
   0   9  13    0.76    0.58
   0  -9 -13    2.19    0.94
   0  -9 -14    0.92    0.66
   0  -9 -15   -0.79    0.34
   0 -10  11    0.47    0.45
   0 -10  10    0.25    0.45
   0 -10   9    1.94    1.17
   0 -10   8    2.21    1.08
   0 -10   7   -0.13    0.67
   0 -10   6    1.36    0.78
   0 -10   5    5.83    1.48
   0 -10   4   13.50    2.39
   0 -10   3    0.24    0.36
   0 -10   2    0.38    0.74
   0 -10   1    0.32    0.50
   0 -10   0    0.11    0.41
   0 -10  -1   -0.39    0.42
   0 -10  -2    7.46    1.79
   0 -10  -3    0.92    0.44
   0 -10  -4   -0.26    0.34
   0 -10  -5    0.11    0.56
   0 -10  -6   33.74    3.98
   0 -10  -7   18.84    2.91
   0 -10  -8    4.63    1.38
   0 -10  -9   10.29    2.31
   0  10  10    0.85    0.50
   0 -10 -10   -0.18    0.59
   0  10  11   -0.43    0.40
   0  10  12    0.37    0.39
   0 -10 -13    1.34    0.93
   0 -10 -14    0.55    0.49
   0 -11  10    0.52    0.76
   0 -11   9    1.05    0.85
   0 -11   8    0.58    0.53
   0 -11   7    7.58    2.03
   0 -11   6    5.27    1.54
   0 -11   5   11.77    2.25
   0 -11   4   30.06    3.81
   0 -11   3    0.11    0.28
   0 -11   2    2.64    1.08
   0 -11   1    3.34    1.27
   0 -11   0    3.33    1.21
   0 -11  -1    1.11    0.85
   0 -11  -2    6.99    1.95
   0 -11  -3    2.91    1.22
   0 -11  -4    3.16    1.16
   0 -11  -5    0.50    0.43
   0 -11  -6   54.68    5.44
   0 -11  -7    2.29    1.13
   0 -11  -8   -0.70    1.03
   0 -11  -9    0.03    0.83
   0 -11 -10   19.43    3.27
   0 -11 -11    0.48    0.47
   0 -11 -12    3.70    1.51
   0 -11 -13   -0.78    0.34
   0 -11 -13   -0.53    0.92
   0 -12   9    0.36    0.56
   0 -12   8    1.06    0.81
   0 -12   7    5.52    1.77
   0 -12   6    6.93    1.93
   0 -12   5    0.13    0.83
   0 -12   4   21.54    3.35
   0 -12   3   14.71    2.74
   0 -12   2    0.49    0.33
   0 -12   1    2.56    1.18
   0 -12   0    2.34    1.16
   0 -12  -1    0.84    0.57
   0 -12  -2    0.24    0.58
   0 -12  -3   -0.20    0.67
   0 -12  -4   19.73    3.26
   0 -12  -5   31.17    4.30
   0 -12  -6   22.52    3.63
   0 -12  -7   14.52    2.87
   0 -12  -8    9.56    2.30
   0 -12  -9    2.62    1.28
   0 -12 -10    8.67    2.28
   0 -12 -11   -0.63    0.69
   0 -12 -12    0.06    0.41
   0 -13   7    1.46    1.30
   0 -13   6   -0.34    0.57
   0 -13   5    3.73    1.40
   0 -13   4    3.00    1.36
   0 -13   3    7.91    2.10
   0 -13   2    4.33    1.47
   0 -13   1    3.86    1.41
   0 -13   0    0.71    0.77
   0 -13  -1    2.30    1.22
   0 -13  -2    1.98    1.18
   0 -13  -3    0.26    1.03
   0 -13  -4    5.86    1.77
   0 -13  -5    5.75    1.96
   0 -13  -6    2.69    1.28
   0 -13  -7    0.31    0.36
   0 -13  -8   -0.21    0.46
   0 -13  -9    0.79    0.87
   0 -13 -10    2.33    1.25
   0 -13 -11    0.28    0.68
   0 -14   5    3.06    1.76
   0 -14   4    2.48    1.36
   0 -14   3    7.43    2.17
   0 -14   2    0.51    0.56
   0 -14   1    1.08    0.88
   0 -14   0    3.40    1.49
   0 -14  -1    2.86    1.35
   0 -14  -2    0.08    0.42
   0 -14  -3    0.88    0.78
   0 -14  -4    1.13    0.92
   0 -14  -5    1.48    1.01
   0 -14  -6    0.59    0.61
   0 -14  -7    3.20    1.37
   0 -14  -8   -0.07    0.82
   0 -14  -9   -0.66    0.73
   0 -14 -10    3.10    1.50
   0 -15   3    3.50    1.52
   0 -15   2   -0.01    0.58
   0 -15   1   -0.18    0.65
   0 -15   0    0.49    0.54
   0 -15  -1    3.42    1.47
   0 -15  -2    2.75    1.38
   0 -15  -3    3.28    1.59
   0 -15  -4    2.71    1.48
   0 -15  -5   -0.20    0.56
   0 -15  -6   -0.64    1.01
   0 -15  -7    0.65    0.74
   0 -15  -8    0.03    0.68
   0 -16  -1    3.23    1.55
   0 -16  -2    3.12    1.57
   0 -16  -3    2.31    1.44
   0 -16  -4    1.25    1.10
   1 -15  -5   -0.41    0.91
   1 -15  -4    2.50    1.35
   1 -15  -3    0.38    0.84
   1 -15  -2    0.82    0.93
   1 -15  -1    0.42    0.58
   1 -15   0   -0.42    1.04
   1 -15   1    0.57    1.06
   1 -15   2    0.30    0.52
   1 -14  -8    4.23    1.94
   1 -14  -7    0.20    0.62
   1 -14  -6    0.37    0.84
   1 -14  -5   -0.75    1.19
   1 -14  -4    0.99    0.92
   1 -14  -3    0.81    0.81
   1 -14  -2    0.24    0.84
   1 -14  -1    0.43    0.77
   1 -14   0    0.50    1.08
   1 -14   1   -0.35    0.56
   1 -14   2   -2.15    1.12
   1 -14   3    0.61    0.72
   1 -14   4    1.29    0.88
   1 -14   5    1.75    1.05
   1 -13 -10    5.89    2.30
   1 -13  -9    1.95    1.25
   1 -13  -8    1.19    0.93
   1 -13  -7    1.47    0.97
   1 -13  -6    1.41    0.85
   1 -13  -5    2.37    1.38
   1 -13  -4    2.28    1.35
   1 -13  -3    0.88    0.55
   1 -13  -2    1.27    0.97
   1 -13  -1    1.28    0.79
   1 -13   0    1.19    0.96
   1 -13   1    3.35    1.42
   1 -13   2    1.27    1.14
   1 -13   3    3.15    1.41
   1 -13   4    2.87    1.29
   1 -13   5    1.21    1.07
   1 -13   6    0.60    0.70
   1 -13   7    1.26    0.89
   1 -12 -11    0.09    0.44
   1 -12 -10    6.92    2.29
   1 -12  -9    3.92    1.50
   1 -12  -8   -0.54    0.65
   1 -12  -7    2.70    1.38
   1 -12  -6    0.49    0.33
   1 -12  -5    0.33    0.76
   1 -12  -4    4.06    1.44
   1 -12  -3    0.86    0.46
   1 -12  -2   -0.32    0.64
   1 -12  -1    3.00    1.31
   1 -12   0    0.60    0.81
   1 -12   1    5.33    1.66
   1 -12   2    5.95    1.71
   1 -12   3   -1.00    0.75
   1 -12   4    1.03    1.00
   1 -12   5    1.00    0.77
   1 -12   6    2.08    1.07
   1 -12   7    0.90    0.74
   1 -12   8    0.63    0.99
  -1  11  12    1.12    0.67
   1 -11 -12    0.42    0.61
  -1  11  11    0.09    0.28
   1 -11 -11   -1.05    0.85
   1 -11 -10    1.62    0.88
   1 -11  -9    0.55    0.61
   1 -11  -8   -0.12    0.58
   1 -11  -7    1.23    0.94
   1 -11  -6    0.46    0.71
   1 -11  -5    0.08    0.52
   1 -11  -4    1.78    1.05
   1 -11  -3   28.18    3.78
   1 -11  -2    2.00    0.99
   1 -11  -1    0.38    0.43
   1 -11   0    9.03    2.05
   1 -11   1   17.60    2.99
   1 -11   2   16.86    2.97
   1 -11   3   14.36    2.72
   1 -11   4   14.42    2.67
   1 -11   5   14.01    2.67
   1 -11   6    0.32    0.65
   1 -11   7    1.19    1.06
   1 -11   8    0.03    0.29
   1 -11   9    1.61    1.04
   1 -11  10    0.62    0.83
  -1  10  13    2.04    0.92
  -1  10  12    0.75    0.28
  -1  10  11    0.27    0.20
  -1  10  10    1.74    0.71
   1 -10 -10    1.90    1.22
  -1  10   9    3.95    1.08
   1 -10  -9    3.69    1.41
   1 -10  -8    0.69    0.79
   1 -10  -7   10.17    2.26
   1 -10  -6   22.25    3.39
   1 -10  -5   11.70    2.25
   1 -10  -4   -0.18    0.46
   1 -10  -3   54.01    5.30
   1 -10  -2   -0.39    0.62
   1 -10  -1    0.16    0.32
   1 -10   0    4.45    1.43
   1 -10   1   49.63    4.93
   1 -10   2    6.67    1.74
   1 -10   3   29.31    3.60
   1 -10   4    9.81    2.08
   1 -10   5    1.14    0.73
   1 -10   6    0.60    0.54
   1 -10   7    2.14    1.20
   1 -10   8    1.00    0.82
   1 -10   9    0.36    0.62
   1 -10  10   -1.48    0.78
   1 -10  11    2.29    1.17
  -1   9  14    0.25    0.38
   1  -9 -14   -0.43    0.52
  -1   9  13    2.16    0.86
   1  -9 -13    3.35    1.17
  -1   9  12    0.57    0.49
  -1   9  11    0.55    0.46
  -1   9  10    0.21    0.39
  -1   9   9    0.42    0.33
  -1   9   8    3.19    0.88
   1  -9  -8    5.84    1.60
   1  -9  -7   47.26    4.79
  -1   9   7   45.50    3.75
   1  -9  -6    2.55    1.08
   1  -9  -5   54.44    5.06
   1  -9  -4    6.98    1.69
   1  -9  -3   15.02    2.52
   1  -9  -2    2.60    1.19
   1  -9  -1    4.16    1.29
   1  -9   0    0.00    0.39
   1  -9   1    0.26    0.22
   1  -9   2    3.44    1.23
   1  -9   3    0.36    0.51
   1  -9   4    1.69    0.74
   1  -9   5    2.63    1.08
   1  -9   6    4.93    1.39
   1  -9   7    0.39    0.77
   1  -9   8    5.99    1.69
   1  -9   9    1.41    0.84
   1  -9  10    1.09    0.73
   1  -9  11    2.18    1.10
   1  -9  12    2.28    1.35
  -1   8  15    2.63    1.05
   1  -8 -15    1.95    0.86
   1  -8 -14    0.33    0.62
  -1   8  14    0.58    0.46
   1  -8 -13    7.32    1.67
  -1   8  13    6.22    1.49
  -1   8  12    1.71    0.75
  -1   8  11    0.12    0.48
  -1   8  10    0.27    0.48
  -1   8   9   17.28    2.24
  -1   8   8    0.43    0.31
  -1   8   7    2.71    0.87
  -1   8   6    0.54    0.45
   1  -8  -6    0.72    0.64
   1  -8  -5   12.10    2.14
   1  -8  -4    0.40    0.20
   1  -8  -4    0.39    0.51
   1  -8  -3    3.85    0.96
   1  -8  -3    3.75    1.26
   1  -8  -2   35.40    3.74
   1  -8  -2   39.02    3.27
   1  -8  -1    0.82    0.65
   1  -8  -1    0.67    0.33
   1  -8   0    2.96    1.03
   1  -8   1    3.48    1.05
   1  -8   2   30.11    3.30
   1  -8   3    1.62    0.75
   1  -8   4    3.20    1.07
   1  -8   5    0.50    0.48
   1  -8   6    6.65    1.57
   1  -8   7    6.22    1.61
   1  -8   8    9.53    2.04
   1  -8   9    2.68    1.24
   1  -8  10    3.77    1.41
   1  -8  11   -0.43    0.61
   1  -8  12    1.19    1.03
   1  -8  13    1.13    0.78
  -1   7  16   -1.78    0.90
   1  -7 -16    0.19    0.38
   1  -7 -15    1.75    1.04
  -1   7  15    1.51    0.91
   1  -7 -14    0.92    0.63
  -1   7  14    1.35    0.79
   1  -7 -13    2.92    1.04
  -1   7  13    4.27    1.24
  -1   7  12    2.94    1.02
   1  -7 -12    5.14    1.30
  -1   7  11   -0.21    0.33
  -1   7  10    7.59    1.47
   1  -7 -10    6.05    0.98
  -1   7   9   11.31    1.73
  -1   7   8   46.08    3.64
  -1   7   7    3.69    0.96
  -1   7   6    2.80    0.80
   1  -7  -6    2.20    0.74
   1  -7  -5    2.80    0.96
  -1   7   5    2.05    0.68
   1  -7  -5    2.25    0.67
   1  -7  -4   33.39    3.46
   1  -7  -4   42.57    3.25
   1  -7  -3   12.36    2.02
   1  -7  -3   12.14    1.58
   1  -7  -2   57.81    4.86
   1  -7  -2   74.13    4.48
   1  -7  -1    0.15    0.15
   1  -7  -1   -0.34    0.64
  -1   7   1   -0.01    0.31
  -1   7   0    1.33    0.70
   1  -7   0    0.95    0.52
   1  -7   1    0.28    0.43
   1  -7   2   60.67    4.69
   1  -7   3    4.84    1.27
   1  -7   4    1.24    0.70
   1  -7   5    0.67    0.70
   1  -7   6    5.43    1.34
   1  -7   7    1.86    0.93
   1  -7   8    4.05    1.28
   1  -7   9    6.60    1.67
   1  -7  10    0.06    0.33
   1  -7  11    1.21    0.86
   1  -7  12    3.48    1.49
   1  -7  13    1.04    0.64
   1  -6 -16   -0.01    0.61
  -1   6  16   -0.65    0.59
   1  -6 -15    0.88    0.57
  -1   6  15   -0.43    0.55
   1  -6 -14    1.46    0.73
  -1   6  14    1.02    0.64
   1  -6 -13    6.04    1.39
  -1   6  13    5.68    1.39
  -1   6  12   25.75    2.92
   1  -6 -12   22.75    2.71
  -1   6  11    0.32    0.23
   1  -6 -10   -0.08    0.40
  -1   6  10   -0.13    0.43
   1  -6 -10   -0.22    0.13
   1  -6  -9   13.13    1.50
  -1   6   9    9.78    1.55
   1  -6  -9   11.23    1.27
   1  -6  -8   49.20    3.20
  -1   6   8   37.99    3.29
   1  -6  -7    4.02    0.82
  -1   6   7    3.96    0.90
   1  -6  -7    4.59    0.98
   1  -6  -6    1.33    0.54
  -1   6   6    0.93    0.49
   1  -6  -6    1.68    0.56
  -1   6   5    0.37    0.35
   1  -6  -5    0.19    0.26
   1  -6  -4    1.68    0.69
  -1   6   4    2.39    0.67
   1  -6  -4    1.94    0.51
   1  -6  -3   57.08    4.39
   1  -6  -3   61.72    3.89
   1  -6  -2  158.23    8.74
   1  -6  -2  172.51    8.02
   1  -6  -1   17.61    2.23
   1  -6  -1   16.74    1.80
  -1   6   1   16.66    2.20
  -1   6   0   11.48    1.82
   1  -6   0    9.93    1.66
   1  -6   1   55.65    4.33
  -1   6  -1   69.05    4.89
   1  -6   2  145.40    8.29
  -1   6  -2  176.71    9.16
  -1   6  -3   15.58    2.18
   1  -6   3   13.75    1.98
   1  -6   4    5.96    1.29
   1  -6   5    1.65    0.72
   1  -6   6   10.00    1.74
   1  -6   7   10.23    1.91
   1  -6   8    9.07    1.82
   1  -6   9   -0.15    0.50
   1  -6  10    1.13    0.57
   1  -6  11    0.23    0.63
   1  -6  12   10.98    2.40
   1  -6  13    0.14    0.36
   1  -6  14    2.48    0.79
  -1   5  17   -0.40    0.49
   1  -5 -16   -0.17    0.65
  -1   5  16    0.28    0.41
   1  -5 -15    0.14    0.53
  -1   5  15    1.94    0.78
   1  -5 -14    3.41    0.96
  -1   5  14    2.19    0.94
   1  -5 -13    0.65    0.52
  -1   5  13    0.30    0.36
   1  -5 -12   35.80    3.39
  -1   5  12   37.25    3.52
   1  -5 -11    6.12    1.20
  -1   5  11    5.73    1.26
   1  -5 -10    4.89    0.81
   1  -5 -10    4.62    0.74
  -1   5  10    4.76    1.09
   1  -5  -9    3.85    0.72
  -1   5   9    4.16    1.02
   1  -5  -9    4.24    0.72
   1  -5  -8   25.97    2.07
  -1   5   8   25.54    2.48
   1  -5  -7    1.73    0.50
  -1   5   7    2.25    0.64
   1  -5  -7    2.66    0.75
   1  -5  -6   13.23    1.37
   1  -5  -6   14.95    1.69
  -1   5   6   12.96    1.56
  -1   5   5    2.66    0.71
   1  -5  -5    3.92    0.79
   1  -5  -4    8.18    1.15
  -1   5   4    7.14    1.06
   1  -5  -3   91.52    4.71
  -1   5   3   78.10    4.48
   1  -5  -3   82.93    5.21
   1  -5  -2  367.83   15.90
   1  -5  -2  366.02   15.01
   1  -5  -1    2.79    0.64
   1  -5  -1    2.52    0.75
  -1   5   1    2.23    0.74
  -1   5   0   35.02    3.01
   1  -5   0   30.26    2.88
  -1   5  -1    6.00    1.19
   1  -5   1    4.88    1.04
  -1   5  -2  186.53    9.14
   1  -5   2  162.62    8.54
   1  -5   3   33.37    2.99
  -1   5  -3   41.60    3.42
   1  -5   4   49.60    3.82
  -1   5  -4   51.19    3.98
   1  -5   5    0.78    0.59
  -1   5  -5    0.84    0.54
   1  -5   6   34.84    3.26
   1  -5   7    9.64    1.73
   1  -5   8   13.69    2.17
   1  -5   9    2.95    1.10
   1  -5  10    5.11    1.38
   1  -5  11    0.09    0.41
   1  -5  12   13.66    1.88
   1  -5  12   13.56    2.57
   1  -5  13    3.55    1.04
   1  -5  13    4.32    1.08
   1  -5  14    2.00    0.75
   1  -5  15    0.25    0.73
  -1   4  17    0.83    0.66
   1  -4 -16    0.13    0.32
  -1   4  16   -0.18    0.37
   1  -4 -15    1.88    0.78
  -1   4  15    0.18    0.36
   1  -4 -14    3.22    1.01
  -1   4  14    3.60    1.20
   1  -4 -13    0.34    0.45
  -1   4  13    0.95    0.47
   1  -4 -12    3.83    1.02
  -1   4  12    4.43    1.13
   1  -4 -11   10.54    1.22
  -1   4  11   11.31    1.74
   1  -4 -11    9.22    1.52
   1  -4 -11    5.78    0.86
   1  -4 -10    5.06    0.79
   1  -4 -10    2.86    0.77
  -1   4  10    3.15    0.89
   1  -4 -10    3.59    0.67
   1  -4  -9   -0.06    0.29
   1  -4  -9    0.29    0.09
  -1   4   9    0.16    0.19
   1  -4  -8   13.11    1.28
   1  -4  -8   12.57    1.67
  -1   4   8   12.91    1.63
   1  -4  -8   13.43    1.26
   1  -4  -7   13.01    1.27
  -1   4   7   11.63    1.50
   1  -4  -7   16.56    1.81
   1  -4  -7   14.51    1.30
   1  -4  -6   38.06    2.44
   1  -4  -6   45.29    3.09
  -1   4   6   40.94    2.93
   1  -4  -5   21.63    1.71
  -1   4   5   25.14    2.08
   1  -4  -5   27.37    2.18
  -1   4   4    8.07    1.07
   1  -4  -4    8.20    1.09
  -1   4   3    3.68    0.70
   1  -4  -3    4.09    0.73
   1  -4  -2  192.00    8.98
   1  -4  -2  196.70    8.40
  -1   4   2  184.84    8.26
   1  -4  -1   21.49    2.14
   1  -4  -1   19.67    1.70
   1  -4   0   15.12    1.74
  -1   4   0   12.91    1.59
   1  -4   1   53.62    3.68
  -1   4  -1   62.04    4.01
  -1   4  -2   77.64    4.70
   1  -4   2   73.33    4.47
  -1   4  -3   12.04    1.60
   1  -4   3   11.70    1.50
  -1   4  -4   67.39    4.37
   1  -4   4   58.99    4.05
   1  -4   5    4.62    1.04
  -1   4  -5    4.89    1.10
  -1   4  -6   10.24    1.59
   1  -4   6    8.26    1.42
   1  -4   7   27.06    2.81
   1  -4   8   22.03    2.67
   1  -4   8   23.44    2.14
   1  -4   9   17.52    2.45
   1  -4   9   16.57    1.84
   1  -4  10    3.74    1.20
   1  -4  11    0.97    0.53
   1  -4  11    0.78    0.58
   1  -4  12   14.62    1.87
   1  -4  12   16.00    1.87
   1  -4  13    1.02    0.44
   1  -4  13    2.40    0.75
   1  -4  14    5.71    1.19
   1  -4  15    2.50    1.21
   1  -4  16    0.89    1.06
  -1   3  17    0.40    0.63
   1  -3 -16   -0.58    0.58
  -1   3  16   -0.13    0.37
   1  -3 -15    2.76    0.99
  -1   3  15    2.35    1.09
   1  -3 -14    4.38    1.17
  -1   3  14    2.89    1.01
   1  -3 -13    0.44    0.44
  -1   3  13    0.24    0.21
   1  -3 -12    0.72    0.27
  -1   3  12    1.49    0.67
   1  -3 -11    2.26    0.80
  -1   3  11    1.59    0.79
   1  -3 -10    1.38    0.36
   1  -3 -10    1.25    0.51
  -1   3  10    0.87    0.48
   1  -3 -10    1.06    0.37
   1  -3  -9    0.70    0.35
   1  -3  -9    0.68    0.31
  -1   3   9    1.16    0.49
   1  -3  -9    0.35    0.18
   1  -3  -8   27.58    1.85
  -1   3   8   26.07    2.38
   1  -3  -8   26.46    2.50
   1  -3  -8   26.25    1.85
   1  -3  -7    7.94    0.86
   1  -3  -7    8.72    1.29
   1  -3  -7    8.32    0.91
  -1   3   7    7.51    1.13
   1  -3  -6  103.26    4.87
   1  -3  -6  117.90    5.82
  -1   3   6  107.92    5.60
   1  -3  -6  115.22    5.03
  -1   3   5   34.93    2.45
   1  -3  -5   34.80    2.50
   1  -3  -5   33.57    1.99
   1  -3  -4   22.57    1.85
  -1   3   4   22.57    1.85
  -1   3   3    7.56    0.94
   1  -3  -3    6.71    0.88
   1  -3  -2   12.63    1.22
  -1   3   2   14.20    1.29
   1  -3  -1   96.03    4.90
  -1   3   1   89.28    4.39
   1  -3  -1   93.18    4.44
   1  -3   0    2.18    0.48
  -1   3   0    2.23    0.59
   1  -3   0    2.17    0.64
  -1   3  -1  107.68    5.54
   1  -3   1  104.70    5.35
   1  -3   2   32.37    2.41
  -1   3  -2   32.28    2.47
  -1   3  -3  102.28    5.41
   1  -3   3  102.59    5.31
  -1   3  -4  255.51   11.07
   1  -3   4  244.81   10.89
  -1   3  -5  500.05   19.37
   1  -3   5  444.04   19.04
   1  -3   6   66.70    4.44
  -1   3  -6   72.82    4.62
  -1   3  -7   33.19    2.94
   1  -3   7   27.90    2.75
   1  -3   7   29.71    2.32
   1  -3   8   39.47    3.51
   1  -3   8   42.21    2.95
   1  -3   9   30.86    3.20
   1  -3   9   31.78    2.56
   1  -3  10   -0.12    0.28
   1  -3  10    0.08    0.57
   1  -3  11    1.00    0.42
   1  -3  11    2.15    0.59
   1  -3  12    1.39    0.57
   1  -3  12    2.12    0.61
   1  -3  13    1.53    0.57
   1  -3  13    2.85    0.70
   1  -3  14    3.30    0.89
   1  -3  14    5.17    1.42
   1  -3  15    2.47    1.06
   1  -3  16    3.80    1.48
  -1   2  17    0.46    0.54
  -1   2  16    0.70    0.62
   1  -2 -15   -0.20    0.61
  -1   2  15   -0.95    0.65
   1  -2 -14    8.49    1.51
  -1   2  14    6.89    1.64
   1  -2 -13   11.44    1.69
  -1   2  13   11.60    2.00
   1  -2 -12   10.21    1.49
  -1   2  12   10.63    1.83
   1  -2 -11    2.15    0.65
  -1   2  11    2.39    0.93
   1  -2 -10    3.76    0.83
  -1   2  10    3.54    0.92
   1  -2  -9    5.76    0.77
   1  -2  -9    5.10    0.96
   1  -2  -9    4.85    0.74
  -1   2   9    5.93    1.13
   1  -2  -8   29.43    1.87
  -1   2   8   29.56    2.55
   1  -2  -8   27.20    2.20
   1  -2  -8   28.54    1.92
   1  -2  -7    3.01    0.46
   1  -2  -7    2.96    0.61
  -1   2   7    3.17    0.76
   1  -2  -7    2.51    0.73
   1  -2  -7    2.74    0.49
   1  -2  -6    0.40    0.17
  -1   2   6    0.27    0.28
   1  -2  -6    0.10    0.14
   1  -2  -6    0.22    0.15
   1  -2  -5   94.15    4.05
  -1   2   5   92.26    4.73
   1  -2  -5   95.25    4.84
   1  -2  -5   92.79    4.23
   1  -2  -4  285.68   11.50
  -1   2   4  285.82   11.44
   1  -2  -4  274.51   10.71
   1  -2  -3   98.84    4.65
  -1   2   3   97.29    4.61
  -1   2   2    4.66    0.67
   1  -2  -2    5.13    0.66
  -1   2   1    7.71    0.82
   1  -2  -1    7.88    0.82
   1  -2   0   11.93    1.20
  -1   2   0   11.14    1.12
   1  -2   0   11.30    0.99
   1  -2   1    0.31    0.23
  -1   2  -1   -0.26    0.23
   1  -2   2   10.91    1.10
  -1   2  -2    9.37    1.06
  -1   2  -3    2.62    0.58
   1  -2   3    3.27    0.62
  -1   2  -4    0.35    0.30
   1  -2   4    0.16    0.31
  -1   2  -5   47.94    3.16
   1  -2   5   45.86    3.15
  -1   2  -6   27.78    2.35
   1  -2   6   22.51    2.20
   1  -2   6   23.75    1.89
   1  -2   7   17.93    2.03
  -1   2  -7   20.70    2.10
   1  -2   7   18.02    1.69
   1  -2   8    7.12    1.35
   1  -2   8    6.33    0.99
   1  -2   8    8.14    1.11
   1  -2   9    7.88    1.15
   1  -2   9    8.57    1.21
   1  -2  10    7.12    1.11
   1  -2  10    7.57    0.97
   1  -2  11    0.23    0.33
   1  -2  11   -0.22    0.19
   1  -2  12    1.96    0.60
   1  -2  12    2.96    0.63
   1  -2  13    8.52    1.32
   1  -2  13    9.95    1.85
   1  -2  14    2.00    0.69
   1  -2  14    3.53    1.22
   1  -2  15    0.89    0.85
   1  -2  16    0.21    0.42
   1  -2  17    3.07    1.38
  -1   1  17    0.03    0.49
  -1   1  16    0.91    0.66
  -1   1  15    2.56    1.09
   1  -1 -14    3.14    0.85
  -1   1  14    3.56    1.42
   1  -1 -13   13.62    1.83
  -1   1  13   15.21    2.38
  -1   1  12   14.68    2.19
   1  -1 -12   14.15    1.80
  -1   1  11    7.18    0.85
   1  -1 -11    6.90    1.13
  -1   1  11    6.79    1.42
  -1   1  10   13.53    1.18
  -1   1  10   13.16    1.90
   1  -1 -10   14.77    1.61
  -1   1   9   22.53    1.51
  -1   1   9   23.38    2.41
   1  -1  -9   22.78    1.96
  -1   1   8   40.35    2.17
   1  -1  -8   40.60    2.67
  -1   1   8   43.80    3.25
  -1   1   7   41.62    2.18
   1  -1  -7   43.25    2.71
  -1   1   7   48.98    3.27
   1  -1  -7   45.25    2.51
  -1   1   6   94.16    4.04
   1  -1  -6   97.94    4.16
  -1   1   6   95.69    5.06
   1  -1  -6  102.41    5.18
   1  -1  -6   94.81    4.56
   1  -1  -6   94.77    4.38
   1  -1  -5  200.93    7.58
   1  -1  -5  200.90    8.62
  -1   1   5  191.22    8.49
   1  -1  -5  185.61    7.87
   1  -1  -4    8.10    0.59
   1  -1  -4    7.95    0.95
  -1   1   4    8.30    0.97
   1  -1  -4    7.75    0.73
   1  -1  -3   14.41    0.82
   1  -1  -3   14.91    1.25
  -1   1   3   15.49    1.25
   1  -1  -3   14.97    1.04
   1  -1  -2    1.06    0.31
  -1   1   2    1.34    0.32
   1  -1  -1  119.69    5.11
  -1   1   1  126.88    5.18
   1  -1   0   22.28    1.38
   1  -1   0   18.77    1.21
  -1   1   0   20.33    1.26
  -1   1  -1  154.35    6.54
   1  -1   1  162.32    6.50
   1  -1   2   76.82    3.46
  -1   1  -2   70.10    3.46
  -1   1  -3   48.78    2.69
   1  -1   3   48.29    2.65
  -1   1  -4  369.80   14.34
   1  -1   4  372.05   14.37
   1  -1   4  345.16   13.93
   1  -1   5   86.56    4.73
  -1   1  -5   95.58    4.79
   1  -1   5   92.92    4.45
  -1   1  -6    5.11    0.88
   1  -1   6    4.85    0.94
   1  -1   6    4.04    0.71
   1  -1   6    4.46    0.70
  -1   1  -7    5.58    1.03
   1  -1   7    4.08    0.73
   1  -1   7    2.93    0.58
  -1   1  -8    0.68    0.40
   1  -1   8    1.22    0.42
   1  -1   8    0.68    0.32
   1  -1   9   39.04    2.71
   1  -1   9   48.60    3.17
   1  -1   9   38.22    2.29
   1  -1  10   46.62    3.10
   1  -1  10   47.25    2.63
   1  -1  11    1.53    0.61
   1  -1  11    2.03    0.71
   1  -1  11    0.65    0.27
   1  -1  12   21.15    2.07
   1  -1  12   22.94    2.75
   1  -1  12   23.93    1.64
   1  -1  13    2.84    0.73
   1  -1  13    1.18    0.75
   1  -1  14   -0.53    0.36
   1  -1  14   -0.73    0.85
   1  -1  15    5.94    1.60
   1  -1  16    0.39    0.33
   1  -1  17    5.35    1.73
  -1   0  16    0.33    0.48
  -1   0  15   -0.22    0.43
  -1   0  14    2.16    0.88
  -1   0  13   11.33    2.09
  -1   0  12    4.51    0.69
   1   0 -12    6.33    1.10
  -1   0  12    5.61    1.41
  -1   0  11    1.02    0.26
   1   0 -11    1.68    0.63
  -1   0  11    0.52    0.44
  -1   0  10    0.41    0.20
   1   0 -10    0.46    0.27
  -1   0  10    0.26    0.21
  -1   0   9   17.50    1.31
  -1   0   9   16.36    2.03
   1   0  -9   18.20    1.68
  -1   0   9   17.71    1.50
  -1   0   8    0.12    0.11
   1   0  -8    0.40    0.26
  -1   0   8   -0.20    0.20
  -1   0   8    0.45    0.43
   1   0  -7   42.70    3.30
  -1   0   7   38.50    2.03
   1   0  -7   38.91    2.39
  -1   0   7   39.56    2.97
  -1   0   7   40.20    2.34
   1   0  -6   20.17    1.99
  -1   0   6   18.36    1.12
   1   0  -6   17.85    1.38
  -1   0   6   17.04    1.73
  -1   0   6   17.72    1.34
  -1   0   5   51.56    2.27
   1   0  -5   51.09    2.62
  -1   0   5   53.79    3.18
  -1   0   5   52.12    2.64
   1   0  -5   46.86    2.58
  -1   0   4  308.29   11.59
  -1   0   4  325.05   12.66
   1   0  -4  311.33   11.97
   1   0  -4  321.79   12.64
  -1   0   4  332.62   12.13
   1   0  -4  301.74   12.07
  -1   0   3    0.73    0.23
  -1   0   3    0.92    0.31
   1   0  -3    0.95    0.31
   1   0  -3    0.73    0.21
  -1   0   2  102.17    4.57
   1   0  -2  103.71    4.59
  -1   0   2  109.16    4.39
   1   0  -2  107.82    4.40
  -1   0   1   14.80    0.97
   1   0  -1   13.91    0.95
   1   0  -1   15.01    0.91
  -1   0   1   15.22    0.91
   1   0   0   60.54    2.57
  -1   0   0   65.59    2.62
   1   0   0   55.23    2.51
  -1   0  -2   67.86    2.93
   1   0   2   70.93    2.95
   1   0   2   63.50    2.92
   1   0   2   65.11    2.92
  -1   0  -3   25.43    1.57
   1   0   3   27.02    1.61
   1   0   3   26.34    1.55
  -1   0  -3   25.23    1.51
   1   0   3   25.04    1.49
  -1   0  -4    6.95    0.81
   1   0   4    6.16    0.78
   1   0   4    6.77    0.73
  -1   0  -4    5.86    0.71
   1   0   4    6.15    0.69
  -1   0  -5    8.79    1.02
   1   0   5    7.41    0.84
  -1   0  -5    7.62    0.88
   1   0   5    7.32    0.82
  -1   0  -6    1.39    0.44
   1   0   6    1.16    0.35
   1   0   6    0.83    0.34
  -1   0  -6    1.07    0.34
  -1   0  -7  223.30    9.15
   1   0   7  185.07    8.08
   1   0   7  207.78    8.51
  -1   0  -7  197.60    8.37
   1   0   7  177.87    7.37
  -1   0  -8    3.69    0.82
   1   0   8    1.94    0.49
  -1   0  -8    2.66    0.60
   1   0   8    2.84    0.64
   1   0   8    2.57    0.37
   1   0   9    2.71    0.60
   1   0   9    3.71    0.78
  -1   0  -9    2.32    0.63
   1   0   9    3.41    0.43
   1   0  10   -0.34    0.38
   1   0  10    0.23    0.13
   1   0  10   -0.30    0.35
   1   0  11   63.25    3.89
   1   0  11   67.21    4.75
   1   0  11   68.86    3.10
   1   0  12    0.71    0.24
   1   0  12    2.34    0.89
   1   0  13    0.39    0.38
   1   0  13    1.10    0.67
   1   0  14    2.40    0.71
   1   0  14    2.25    0.85
   1   0  15    5.09    1.16
   1   0  15    1.74    0.80
   1   0  16    1.02    0.68
   1   0  17    6.69    1.84
  -1  -1  16    1.04    0.77
  -1  -1  15    2.26    1.25
  -1  -1  14    2.21    1.04
  -1  -1  13    1.71    0.86
  -1  -1  12    0.55    0.28
  -1  -1  12    0.48    0.33
  -1  -1  12    0.14    0.37
  -1  -1  11    0.47    0.30
  -1  -1  11    1.07    0.77
  -1  -1  11    0.89    0.42
  -1  -1  10    0.11    0.14
  -1  -1  10    0.39    0.49
  -1  -1  10    0.43    0.23
  -1  -1   9    9.46    0.93
   1   1  -9   10.35    1.20
  -1  -1   9   10.13    1.60
  -1  -1   9    8.85    1.06
  -1  -1   8    9.61    0.93
   1   1  -8   11.44    1.18
  -1  -1   8   10.00    1.50
  -1  -1   8    9.76    1.11
   1   1  -7    6.59    1.17
  -1  -1   7    4.82    0.59
   1   1  -7    5.61    0.74
  -1  -1   7    5.84    0.79
  -1  -1   7    5.35    1.03
   1   1  -6    3.01    0.78
  -1  -1   6    2.00    0.35
   1   1  -6    2.24    0.45
  -1  -1   6    2.07    0.46
  -1  -1   6    2.20    0.61
   1   1  -5    4.66    0.86
  -1  -1   5    3.00    0.40
   1   1  -5    3.55    0.49
  -1  -1   5    3.45    0.55
  -1  -1   5    3.94    0.78
   1   1  -4   25.38    2.01
  -1  -1   4   24.87    1.88
   1   1  -4   25.89    1.42
  -1  -1   4   23.37    1.59
   1   1  -3  120.72    5.40
  -1  -1   3  109.12    5.20
   1   1  -3  117.46    4.58
  -1  -1   3  114.71    4.93
   1   1  -2  187.93    7.57
  -1  -1   2  180.16    7.46
  -1  -1   2  184.08    7.28
  -1  -1   1    2.59    0.36
   1   1  -1    2.95    0.40
  -1  -1   1    2.87    0.39
   1   1  -1    3.15    0.40
  -1  -1   1    3.17    0.40
   1   1   0    0.50    0.11
  -1  -1   0    0.51    0.12
   1   1   0    0.43    0.12
   1   1   0    0.40    0.13
  -1  -1   0    0.47    0.15
  -1  -1   0    0.83    0.15
  -1  -1  -1    4.49    0.43
   1   1   1    5.56    0.46
  -1  -1  -1    7.09    0.49
   1   1   1    7.27    0.50
  -1  -1  -1    7.36    0.49
   1   1   1    7.08    0.49
   1   1   2    3.38    0.39
  -1  -1  -2    3.38    0.39
  -1  -1  -2    3.09    0.36
   1   1   2    2.96    0.36
   1   1   3 1050.96   37.62
  -1  -1  -3  969.80   37.52
   1   1   3 1006.32   37.47
  -1  -1  -3 1081.39   37.55
  -1  -1  -4   11.88    1.01
   1   1   4   12.67    1.05
  -1  -1  -4   12.75    0.99
   1   1   4   11.48    0.95
  -1  -1  -5   73.96    3.95
  -1  -1  -5   77.10    3.75
   1   1   5   77.93    3.77
   1   1   5   73.08    3.59
  -1  -1  -5   80.91    3.72
  -1  -1  -6    2.43    0.57
   1   1   6    1.91    0.50
  -1  -1  -6    1.77    0.45
   1   1   6    1.88    0.40
  -1  -1  -6    1.99    0.45
  -1  -1  -7   97.12    4.94
   1   1   7   77.71    4.05
  -1  -1  -7   86.50    4.41
   1   1   7   78.85    4.37
   1   1   7   85.81    4.40
  -1  -1  -8    0.56    0.35
   1   1   8    0.41    0.22
  -1  -1  -8    0.48    0.23
   1   1   8    0.54    0.34
   1   1   9   69.79    3.91
   1   1   9   73.87    4.47
  -1  -1  -9   79.45    4.43
   1   1  10   20.53    1.82
  -1  -1 -10   22.01    2.14
   1   1  10   22.53    2.28
   1   1  11    8.53    1.16
  -1  -1 -11    8.98    1.37
   1   1  11    7.53    1.34
   1   1  12   54.14    3.50
   1   1  12   52.29    4.18
  -1  -1 -12   57.87    4.03
   1   1  13   16.44    1.79
   1   1  13   17.90    2.38
   1   1  14    3.02    0.87
   1   1  14    2.11    0.96
   1   1  15    5.84    1.14
   1   1  15    5.83    1.56
   1   1  16    1.54    0.86
   1   1  17    3.17    1.17
   1   1  18    5.37    1.66
  -1  -2  16    1.07    0.73
  -1  -2  15    0.92    0.70
  -1  -2  14    0.24    0.44
  -1  -2  13    9.47    2.04
  -1  -2  13    9.72    1.31
  -1  -2  12    7.43    1.00
  -1  -2  12    8.35    1.20
  -1  -2  12    7.21    1.72
  -1  -2  11    1.57    0.42
  -1  -2  11    1.58    0.57
  -1  -2  11    0.80    0.57
  -1  -2  10   53.33    3.01
  -1  -2  10   51.09    4.32
  -1  -2  10   52.19    3.35
  -1  -2   9   17.78    1.46
  -1  -2   9   19.02    2.34
  -1  -2   9   20.00    1.79
  -1  -2   8    5.62    0.74
  -1  -2   8    6.95    1.35
  -1  -2   8    6.26    0.95
  -1  -2   7   81.13    3.89
  -1  -2   7   82.29    5.01
  -1  -2   7   83.34    4.02
  -1  -2   7   82.01    4.30
   1   2  -6    0.19    0.31
  -1  -2   6   -0.04    0.13
  -1  -2   6    0.21    0.26
  -1  -2   5   21.52    2.07
   1   2  -5   26.17    2.23
  -1  -2   5   22.45    1.43
  -1  -2   5   20.79    1.64
   1   2  -4    5.67    0.90
  -1  -2   4    5.70    0.94
  -1  -2   4    4.40    0.48
  -1  -2   4    5.11    0.73
  -1  -2   3   35.89    2.38
   1   2  -3   38.71    2.43
  -1  -2   3   34.61    1.68
   1   2  -2  108.10    4.96
  -1  -2   2  109.87    5.00
   1   2  -1  418.99   15.77
  -1  -2   1  410.15   15.74
  -1  -2   0   31.02    1.67
   1   2   0   31.52    1.71
  -1  -2  -1    8.52    0.72
   1   2   1    8.82    0.73
  -1  -2  -1    6.27    0.57
   1   2   2   90.94    4.00
  -1  -2  -2  101.64    4.08
  -1  -2  -3   20.12    1.29
   1   2   3   19.83    1.25
   1   2   3   19.90    1.03
  -1  -2  -3   18.35    1.27
   1   2   4   58.02    2.88
  -1  -2  -4   62.66    2.95
  -1  -2  -4   58.24    3.00
   1   2   4   59.86    2.73
  -1  -2  -5   64.05    3.13
   1   2   5   60.36    3.04
   1   2   5   60.85    3.01
  -1  -2  -5   60.30    3.29
   1   2   6   18.70    1.43
  -1  -2  -6   21.41    1.55
  -1  -2  -6   18.15    1.57
   1   2   6   19.57    1.49
  -1  -2  -7   16.60    1.43
   1   2   7   15.51    1.34
   1   2   7   15.68    1.44
  -1  -2  -7   16.92    1.55
  -1  -2  -8    0.14    0.15
   1   2   8    0.20    0.21
  -1  -2  -8    0.32    0.15
   1   2   8    0.23    0.18
   1   2   9    8.48    1.05
  -1  -2  -9   11.37    1.27
   1   2   9   10.25    1.32
  -1  -2  -9   11.35    1.38
   1   2  10   22.41    1.89
  -1  -2 -10   22.16    2.14
   1   2  10   21.73    2.15
   1   2  11    0.09    0.22
   1   2  11   -0.06    0.23
   1   2  12   -0.71    0.49
  -1  -2 -12    0.37    0.40
   1   2  12   -0.32    0.33
   1   2  13    5.44    0.97
  -1  -2 -13    5.69    1.22
   1   2  13    5.14    1.19
   1   2  14    6.84    1.14
  -1  -2 -14    7.81    1.47
   1   2  14    8.36    1.63
   1   2  15    3.27    0.79
  -1  -2 -15    4.18    1.16
   1   2  15    4.67    1.21
   1   2  16    0.24    0.32
   1   2  17    0.49    0.51
   1   2  18    5.21    1.58
  -1  -3  15    0.51    0.64
  -1  -3  14   -0.23    0.56
  -1  -3  13    2.90    1.21
  -1  -3  13    3.12    0.82
  -1  -3  12    6.01    0.95
  -1  -3  12    6.91    1.18
  -1  -3  12    4.93    1.35
  -1  -3  11   25.55    2.02
  -1  -3  11   25.46    3.07
  -1  -3  11   26.34    2.35
  -1  -3  10    2.78    0.61
  -1  -3  10    3.04    1.05
  -1  -3  10    1.80    0.55
  -1  -3   9   16.75    1.51
  -1  -3   9   15.40    2.18
  -1  -3   9   16.30    1.53
  -1  -3   9   17.18    1.75
  -1  -3   8    0.23    0.20
  -1  -3   8   -0.07    0.17
  -1  -3   7   40.58    3.51
  -1  -3   7   43.80    2.54
  -1  -3   7   39.95    2.79
   1   3  -6    2.02    0.62
  -1  -3   6    1.86    0.69
  -1  -3   6    1.41    0.34
   1   3  -5   41.93    3.01
  -1  -3   5   36.25    2.89
  -1  -3   5   33.31    1.97
  -1  -3   4    1.55    0.53
   1   3  -4    1.49    0.49
  -1  -3   4    1.35    0.30
   1   3  -3   54.21    3.30
  -1  -3   3   55.58    3.38
  -1  -3   2    0.58    0.32
   1   3  -2    0.75    0.31
  -1  -3   1   96.51    4.62
   1   3  -1   98.20    4.69
  -1  -3   0    0.12    0.12
   1   3   0    0.34    0.20
  -1  -3  -1   89.84    4.33
   1   3   1   94.09    4.42
  -1  -3  -2   84.01    3.92
  -1  -3  -2   75.62    3.64
  -1  -3  -2   81.60    3.33
  -1  -3  -3    7.41    0.77
   1   3   3    7.76    0.60
  -1  -3  -3    7.51    0.59
   1   3   4   80.19    3.82
  -1  -3  -4   87.00    3.94
   1   3   4   87.95    3.62
  -1  -3  -4   77.36    3.56
  -1  -3  -5   97.51    4.29
   1   3   5   85.73    4.10
  -1  -3  -5   82.20    3.94
  -1  -3  -5   86.46    4.36
   1   3   5   91.52    3.99
  -1  -3  -6    2.63    0.51
   1   3   6    3.11    0.54
  -1  -3  -6    3.49    0.65
   1   3   6    2.58    0.49
  -1  -3  -7   14.50    1.32
   1   3   7   11.02    1.13
   1   3   7   12.21    1.22
  -1  -3  -7   13.20    1.42
  -1  -3  -8   19.47    1.66
   1   3   8   16.74    1.49
  -1  -3  -8   18.34    1.80
   1   3   8   17.18    1.62
  -1  -3  -9   79.35    4.01
   1   3   9   59.74    3.58
   1   3   9   62.49    3.88
  -1  -3  -9   65.65    4.06
  -1  -3 -10    0.33    0.26
   1   3  10    0.02    0.15
  -1  -3 -10   -0.04    0.24
   1   3  10   -0.29    0.18
  -1  -3 -11    9.17    1.32
   1   3  11    7.94    1.13
  -1  -3 -11    8.65    1.40
   1   3  11    7.88    1.33
   1   3  12    3.72    0.75
  -1  -3 -12    3.57    0.94
   1   3  12    4.32    1.02
   1   3  13    9.38    1.31
  -1  -3 -13   10.16    1.67
   1   3  13   11.08    1.76
   1   3  14    8.40    1.25
  -1  -3 -14   10.33    1.74
   1   3  14    7.32    1.53
   1   3  15    2.81    0.75
  -1  -3 -15    3.49    1.02
   1   3  15    4.14    1.25
  -1  -3 -16    1.01    0.53
   1   3  16    1.31    0.71
   1   3  17    0.00    0.39
   1   3  18    2.67    1.08
  -1  -4  15    3.21    1.38
  -1  -4  14    1.65    0.94
  -1  -4  13    2.19    1.23
  -1  -4  13    2.16    0.73
  -1  -4  12    2.41    0.65
  -1  -4  12    1.73    0.81
  -1  -4  12    2.02    0.72
  -1  -4  11    0.79    0.42
  -1  -4  11   -0.07    0.33
  -1  -4  11    0.16    0.44
  -1  -4  10   21.74    1.91
  -1  -4  10   22.06    2.82
  -1  -4  10   20.82    1.89
  -1  -4  10   22.18    2.22
  -1  -4   9    1.57    0.48
  -1  -4   9    1.57    0.54
  -1  -4   8    8.18    1.24
  -1  -4   8   10.72    1.81
  -1  -4   8    9.06    1.07
  -1  -4   7   23.34    2.63
  -1  -4   7   23.98    1.77
  -1  -4   6   10.14    1.59
  -1  -4   6   10.17    1.03
   1   4  -5   22.50    2.26
  -1  -4   5   20.12    2.18
  -1  -4   4  111.32    6.22
   1   4  -4  124.87    6.33
   1   4  -3   14.36    1.60
  -1  -4   3   13.20    1.53
   1   4  -2   20.13    1.86
  -1  -4   2   19.60    1.80
  -1  -4   1   46.66    3.01
   1   4  -1   52.37    3.20
  -1  -4   0    7.14    0.99
   1   4   0    9.76    1.18
  -1  -4  -1   43.56    2.87
   1   4   1   51.63    3.12
  -1  -4  -2    7.45    0.97
  -1  -4  -2    6.38    0.66
  -1  -4  -3    0.08    0.19
  -1  -4  -3    0.17    0.11
  -1  -4  -4   55.37    2.94
  -1  -4  -4   49.43    2.54
   1   4   4   53.26    2.58
  -1  -4  -5  168.27    7.07
   1   4   5  166.28    6.71
  -1  -4  -5  149.42    6.62
  -1  -4  -6   57.38    3.14
   1   4   6   51.22    2.80
  -1  -4  -6   47.91    2.79
   1   4   7  116.85    5.71
   1   4   7  121.54    5.68
  -1  -4  -7  115.84    6.05
   1   4   8   73.05    4.08
  -1  -4  -8   94.47    4.48
   1   4   8   76.35    4.16
  -1  -4  -8   73.93    4.46
  -1  -4  -8   78.51    3.30
  -1  -4  -9   18.01    1.67
   1   4   9   13.40    1.41
   1   4   9   13.47    1.50
  -1  -4  -9   16.51    1.86
  -1  -4  -9   12.83    0.78
   1   4  10   -0.04    0.22
  -1  -4 -10    0.34    0.36
  -1  -4 -10    0.51    0.40
   1   4  10    0.66    0.38
   1   4  11   -0.17    0.32
  -1  -4 -11   -0.30    0.29
   1   4  11    0.37    0.43
   1   4  12   19.64    1.94
   1   4  12   19.09    2.20
  -1  -4 -12   20.61    2.34
  -1  -4 -13   15.86    2.15
   1   4  13   16.90    2.14
  -1  -4 -14   12.09    1.96
   1   4  14   12.81    1.95
  -1  -4 -15    6.69    1.44
   1   4  15    2.93    1.02
  -1  -4 -16   -1.40    0.74
   1   4  16   -0.94    0.61
  -1  -4 -17    0.43    0.47
   1   4  17    1.01    0.65
  -1  -4 -18   -0.64    0.46
  -1  -5  14    1.17    0.70
  -1  -5  13    1.06    0.62
  -1  -5  13    0.04    0.65
  -1  -5  12    0.84    0.41
  -1  -5  12    0.77    0.54
  -1  -5  12    0.76    0.46
  -1  -5  11   -0.24    0.24
  -1  -5  11   -0.04    0.24
  -1  -5  10    0.77    0.33
  -1  -5  10    1.33    0.51
  -1  -5   9    0.02    0.30
  -1  -5   9    0.57    0.33
  -1  -5   8    1.29    0.79
  -1  -5   8    2.20    0.52
  -1  -5   7    2.42    0.89
  -1  -5   7    1.04    0.36
  -1  -5   6    4.10    1.09
   1   5  -5    7.96    1.40
  -1  -5   5    5.08    1.17
  -1  -5   4    1.23    0.52
   1   5  -4    1.02    0.52
  -1  -5   3    0.91    0.50
   1   5  -3    1.53    0.63
   1   5  -2   18.11    1.93
  -1  -5   2   15.07    1.71
  -1  -5   1   -0.09    0.19
   1   5  -1    0.05    0.18
   1   5   0   36.67    2.90
  -1  -5   0   30.71    2.51
  -1  -5  -1    2.74    0.70
   1   5   1    2.89    0.77
  -1  -5  -2    9.35    1.29
   1   5   2   10.30    1.39
  -1  -5  -3   13.14    1.53
  -1  -5  -3   14.09    1.17
  -1  -5  -4  123.62    5.81
   1   5   4  125.30    5.38
  -1  -5  -4  123.27    5.43
  -1  -5  -5  136.52    6.13
  -1  -5  -5  123.69    5.67
   1   5   5  129.41    5.66
  -1  -5  -6   12.96    1.37
   1   5   6   10.62    1.10
  -1  -5  -6   11.29    1.13
  -1  -5  -7   17.18    1.67
   1   5   7   15.74    1.47
  -1  -5  -7   16.63    1.50
  -1  -5  -8   17.43    1.69
  -1  -5  -8   15.09    1.52
  -1  -5  -8   14.76    1.71
   1   5   8   12.86    1.40
  -1  -5  -9    5.08    0.95
  -1  -5  -9    4.64    0.97
   1   5   9    4.46    0.83
  -1  -5  -9    5.27    0.55
  -1  -5 -10    0.41    0.38
   1   5  10    0.04    0.19
  -1  -5 -10    0.04    0.07
  -1  -5 -11    0.09    0.23
   1   5  11   -0.23    0.33
  -1  -5 -12   13.65    1.94
   1   5  12   13.02    1.75
  -1  -5 -13    8.25    1.54
   1   5  13    7.95    1.44
  -1  -5 -14    9.68    1.77
   1   5  14    9.31    1.61
  -1  -5 -15   -0.27    0.45
   1   5  15   -0.41    0.39
  -1  -5 -16    5.54    1.52
   1   5  16    5.57    1.43
  -1  -5 -17   -0.18    0.62
  -1  -6  14    1.55    0.99
  -1  -6  13    0.28    0.32
  -1  -6  13    1.87    1.04
  -1  -6  12    0.54    0.43
  -1  -6  12    0.43    0.52
  -1  -6  12    1.35    0.75
  -1  -6  11   -0.17    0.41
  -1  -6  10   -1.09    0.71
  -1  -6  10   -0.39    0.47
  -1  -6   9    7.07    1.83
  -1  -6   9    7.99    1.11
  -1  -6   8    3.44    1.12
  -1  -6   8    2.78    0.65
  -1  -6   7    0.67    0.32
  -1  -6   7    0.55    0.27
  -1  -6   6   48.64    4.18
  -1  -6   5   83.70    5.61
  -1  -6   4   43.16    3.58
   1   6  -4   47.02    3.84
  -1  -6   3   64.96    4.50
   1   6  -3   71.84    4.85
   1   6  -2   50.85    3.84
  -1  -6   2   47.69    3.59
   1   6  -1   45.02    3.52
  -1  -6   1   41.70    3.25
  -1  -6   0    1.95    0.72
   1   6   0    2.30    0.74
  -1  -6  -1    0.11    0.29
   1   6   1    0.42    0.22
   1   6   2    8.80    1.41
  -1  -6  -2    7.55    1.28
  -1  -6  -3   30.07    2.66
  -1  -6  -3   28.86    2.04
  -1  -6  -4   31.46    2.80
  -1  -6  -4   35.46    2.52
  -1  -6  -4   35.79    2.28
  -1  -6  -5   12.32    1.39
  -1  -6  -5   12.62    1.22
   1   6   5   11.67    1.14
  -1  -6  -6   20.03    1.86
  -1  -6  -6   19.25    1.61
   1   6   6   18.82    1.58
  -1  -6  -7    4.18    0.84
   1   6   7    3.83    0.71
  -1  -6  -7    3.71    0.67
  -1  -6  -8   52.07    3.41
   1   6   8   45.64    3.04
  -1  -6  -8   48.89    3.14
   1   6   9    0.02    0.13
  -1  -6  -9    0.25    0.28
  -1  -6  -9   -0.13    0.17
  -1  -6 -10    0.88    0.38
   1   6  10    1.96    0.67
  -1  -6 -10    1.22    0.32
  -1  -6 -11    2.37    0.79
  -1  -6 -11    1.08    0.27
   1   6  11    2.42    0.70
  -1  -6 -12    0.10    0.36
   1   6  12    0.12    0.19
  -1  -6 -13    1.73    0.75
   1   6  13    1.11    0.47
  -1  -6 -14    3.00    1.03
   1   6  14    3.71    0.98
  -1  -6 -15    2.86    1.05
   1   6  15    2.57    0.89
  -1  -6 -16    1.34    0.80
  -1  -6 -17    1.60    0.87
  -1  -7  13    2.07    0.91
  -1  -7  13    0.60    0.69
  -1  -7  12    3.65    1.17
  -1  -7  11    0.60    0.49
  -1  -7  11    0.05    0.33
  -1  -7  10    3.69    1.51
  -1  -7   9    6.71    1.70
  -1  -7   9    0.70    0.36
  -1  -7   8    4.36    1.39
  -1  -7   8    4.94    0.88
  -1  -7   7    8.56    1.78
  -1  -7   6   12.24    2.12
  -1  -7   5    9.75    1.81
  -1  -7   4    6.41    1.37
  -1  -7   3   31.86    3.08
  -1  -7   2   24.41    2.60
   1   7  -2   26.11    2.81
  -1  -7   1    3.74    0.94
   1   7  -1    4.14    1.02
  -1  -7   0   13.52    1.81
   1   7   0   16.33    2.23
  -1  -7  -1    5.18    1.13
   1   7   1    6.57    1.36
  -1  -7  -2   35.56    3.20
   1   7   2   39.80    3.42
  -1  -7  -3    0.68    0.49
  -1  -7  -3    0.12    0.25
  -1  -7  -4    7.38    1.37
  -1  -7  -4    8.55    1.08
  -1  -7  -5    8.52    1.47
  -1  -7  -5   10.41    1.39
  -1  -7  -5   10.19    1.17
   1   7   6   24.66    1.97
  -1  -7  -6   29.37    2.15
   1   7   7    9.49    1.19
  -1  -7  -7   10.51    1.23
   1   7   8    8.99    1.20
  -1  -7  -8    9.37    1.22
   1   7   9    0.44    0.38
  -1  -7  -9   -0.14    0.21
  -1  -7 -10    4.28    1.12
   1   7  10    6.40    1.13
  -1  -7 -10    5.22    0.97
  -1  -7 -11    4.76    1.17
   1   7  11    5.58    1.09
  -1  -7 -12    1.30    0.69
   1   7  12    1.59    0.61
   1   7  13    1.26    0.57
  -1  -7 -13    0.86    0.35
  -1  -7 -14    3.32    1.07
   1   7  14    3.89    1.12
   1   7  15    1.74    0.68
  -1  -7 -15    1.59    0.88
  -1  -7 -16    1.79    0.94
  -1  -8  13    2.50    1.04
  -1  -8  12    3.30    1.55
  -1  -8  12    3.67    1.15
  -1  -8  11    0.60    0.78
  -1  -8  11   -0.21    0.48
  -1  -8  10    1.95    1.03
  -1  -8   9    2.38    1.14
  -1  -8   8    1.09    0.86
  -1  -8   7    3.99    1.24
  -1  -8   6    6.21    1.52
  -1  -8   5    1.49    0.79
  -1  -8   4   12.48    2.05
  -1  -8   3    4.21    1.18
  -1  -8   2    9.34    1.66
  -1  -8   1   -0.27    0.43
   1   8   0   49.57    4.20
  -1  -8   0   36.58    3.44
  -1  -8  -1    2.07    0.70
   1   8   1    1.80    0.72
  -1  -8  -2   51.55    4.24
   1   8   2   62.01    4.68
  -1  -8  -3   25.43    2.87
  -1  -8  -3   29.34    2.38
  -1  -8  -4   19.50    2.45
  -1  -8  -4   22.73    2.00
  -1  -8  -5   19.81    2.51
  -1  -8  -5   25.94    2.15
  -1  -8  -6    1.71    0.84
  -1  -8  -6    1.96    0.52
  -1  -8  -7    0.99    0.51
  -1  -8  -7    2.48    0.62
   1   8   8   11.49    1.42
  -1  -8  -8   10.55    1.38
   1   8   9    3.15    0.74
  -1  -8  -9    2.99    0.74
   1   8  10   10.73    1.48
  -1  -8 -10    7.15    1.18
  -1  -8 -11    9.19    1.71
   1   8  11    7.51    1.32
   1   8  12   17.75    2.12
  -1  -8 -12   16.57    2.37
   1   8  13    0.15    0.19
  -1  -8 -13    0.30    0.38
   1   8  14    7.87    1.55
  -1  -8 -14    8.00    1.79
  -1  -8 -15    3.75    1.30
  -1  -8 -16    0.44    0.83
  -1  -9  13   -0.46    0.49
  -1  -9  12    3.78    1.48
  -1  -9  12    3.33    1.13
  -1  -9  11    0.60    0.63
  -1  -9  10    0.97    0.73
  -1  -9   9    0.16    0.29
  -1  -9   8    1.88    1.06
  -1  -9   7    2.51    1.08
  -1  -9   6    2.81    1.05
  -1  -9   5    1.36    0.72
  -1  -9   4    4.03    1.21
  -1  -9   3    2.01    0.96
  -1  -9   2   22.00    2.76
  -1  -9   1   17.09    2.38
  -1  -9   0   13.93    2.16
  -1  -9  -1    1.94    0.62
  -1  -9  -2   57.15    4.83
  -1  -9  -2   77.21    4.58
  -1  -9  -3   31.45    3.47
  -1  -9  -3   41.52    3.08
  -1  -9  -4    0.74    0.58
  -1  -9  -4    0.32    0.16
  -1  -9  -5    2.52    0.96
  -1  -9  -5    3.88    0.84
  -1  -9  -6    2.59    0.97
  -1  -9  -6    2.85    0.72
  -1  -9  -7    3.52    1.09
  -1  -9  -7    3.64    0.78
  -1  -9  -8   13.19    2.30
  -1  -9  -8   14.71    1.71
   1   9   9   11.59    1.52
  -1  -9  -9    8.61    1.30
   1   9  10    1.05    0.52
   1   9  11    2.48    0.79
   1   9  12   19.30    2.27
  -1  -9 -12   18.33    2.63
   1   9  13    7.86    1.47
  -1  -9 -13    7.22    1.67
  -1  -9 -14    3.48    1.23
  -1  -9 -15    2.42    1.18
  -1 -10  12   -0.45    0.52
  -1 -10  11    0.61    0.89
  -1 -10  10    0.25    0.47
  -1 -10   9    1.55    1.04
  -1 -10   8    0.43    0.61
  -1 -10   7    4.04    1.41
  -1 -10   6    0.66    0.37
  -1 -10   5    0.58    0.64
  -1 -10   4    2.46    1.02
  -1 -10   3    0.87    0.54
  -1 -10   2   11.46    2.07
  -1 -10   1    3.41    1.12
  -1 -10   0    0.27    0.30
  -1 -10  -1    0.12    0.27
  -1 -10  -2   11.49    2.07
  -1 -10  -2   15.64    1.95
  -1 -10  -3   -0.51    0.71
  -1 -10  -3    0.37    0.34
  -1 -10  -4    9.22    1.91
  -1 -10  -4   10.67    1.55
  -1 -10  -5   -0.07    0.28
  -1 -10  -5   -0.29    0.41
  -1 -10  -6    1.98    0.97
  -1 -10  -6    1.56    0.45
  -1 -10  -7    3.53    1.21
  -1 -10  -7    4.51    0.95
  -1 -10  -8    8.82    1.91
  -1 -10  -8   10.78    1.50
  -1 -10  -9   10.92    2.22
  -1 -10 -10    4.57    1.46
   1  10  11    0.52    0.40
   1  10  12    0.91    0.50
  -1 -10 -12    0.50    0.76
  -1 -10 -13    3.02    1.19
  -1 -10 -14    0.37    0.43
  -1 -11  12    0.16    0.40
  -1 -11  10    1.17    1.05
  -1 -11   9    0.95    0.78
  -1 -11   8   -0.56    0.65
  -1 -11   7    1.02    0.63
  -1 -11   6    3.39    1.23
  -1 -11   5    0.75    0.75
  -1 -11   4    0.59    0.48
  -1 -11   3    0.12    0.50
  -1 -11   2    5.42    1.46
  -1 -11   1    1.79    0.89
  -1 -11   0    1.57    0.84
  -1 -11  -1    0.59    0.61
  -1 -11  -2    7.34    1.71
  -1 -11  -3   -0.28    0.48
  -1 -11  -4    1.58    0.77
  -1 -11  -5   11.59    2.25
  -1 -11  -5   11.20    1.68
  -1 -11  -6    1.54    0.77
  -1 -11  -6    1.10    0.52
  -1 -11  -7    5.80    1.65
  -1 -11  -8    0.25    0.46
  -1 -11  -9    4.21    1.48
  -1 -11 -10   -0.22    0.79
  -1 -11 -11    2.49    1.16
  -1 -11 -12    1.90    1.12
  -1 -11 -13    1.76    1.03
  -1 -11 -13    1.37    0.76
  -1 -12   9    0.17    0.42
  -1 -12   8    1.03    1.04
  -1 -12   7   -0.08    0.37
  -1 -12   6    1.33    1.04
  -1 -12   5   -0.44    0.88
  -1 -12   4   -0.33    0.56
  -1 -12   3    0.08    0.39
  -1 -12   2   -0.20    0.37
  -1 -12   1   -0.31    0.31
  -1 -12   0   -0.29    0.55
  -1 -12  -1    0.85    0.58
  -1 -12  -2    0.68    0.61
  -1 -12  -3    6.66    1.69
  -1 -12  -4   -0.01    0.34
  -1 -12  -5   16.90    2.87
  -1 -12  -6    0.46    0.80
  -1 -12  -7   23.97    3.57
  -1 -12  -8    3.94    1.55
  -1 -12  -9   -1.46    0.92
  -1 -12 -10   -0.57    0.63
  -1 -12 -11   -0.21    0.45
  -1 -12 -12   -0.41    0.36
  -1 -12 -13    2.34    1.25
  -1 -12 -14    0.43    0.92
  -1 -13   7    1.97    1.08
  -1 -13   6    1.45    1.00
  -1 -13   5    0.62    0.98
  -1 -13   4    0.38    0.73
  -1 -13   3    1.03    0.65
  -1 -13   2    0.44    0.79
  -1 -13   1   14.08    2.70
  -1 -13   0    0.18    0.41
  -1 -13  -1    2.91    1.31
  -1 -13  -2    0.39    0.69
  -1 -13  -3    6.19    1.81
  -1 -13  -4    0.13    0.44
  -1 -13  -5   10.82    2.40
  -1 -13  -6    7.80    2.26
  -1 -13  -7    0.60    0.45
  -1 -13  -8    3.02    1.56
  -1 -13  -9    3.60    1.24
  -1 -13 -10    1.77    1.00
  -1 -13 -11    0.00    0.64
  -1 -13 -12    0.14    0.46
  -1 -13 -13   -1.01    0.89
  -1 -14   6    0.64    0.70
  -1 -14   5    2.43    1.22
  -1 -14   4   -0.63    0.68
  -1 -14   3    5.42    1.70
  -1 -14   2    4.25    1.57
  -1 -14   1    1.90    1.09
  -1 -14   0    2.76    1.37
  -1 -14  -1   -0.37    0.44
  -1 -14  -2    1.03    0.75
  -1 -14  -3    7.08    2.15
  -1 -14  -4    2.42    1.55
  -1 -14  -5    2.00    1.01
  -1 -14  -6    2.67    1.22
  -1 -14  -7    1.28    0.78
  -1 -14  -8    0.31    0.76
  -1 -14  -9    1.15    0.70
  -1 -14 -10    1.18    0.70
  -1 -14 -11   -0.74    0.77
  -1 -15   4    1.54    1.30
  -1 -15   3   -0.58    0.52
  -1 -15   2    1.39    1.09
  -1 -15   1    1.21    0.84
  -1 -15   0   -0.40    0.56
  -1 -15  -1   -0.22    0.90
  -1 -15  -2   -0.63    0.53
  -1 -15  -3    1.13    0.92
  -1 -15  -4    0.23    0.82
  -1 -15  -5    0.65    0.79
  -1 -15  -6   -0.14    0.49
  -1 -15  -7    1.25    0.90
  -1 -15  -8   -0.23    0.79
  -1 -15  -9    2.53    1.37
  -1 -15 -10    3.72    1.78
  -1 -16   1   -0.01    0.48
  -1 -16   0   -0.29    0.50
  -1 -16  -1    1.01    0.80
  -1 -16  -2    0.32    0.73
  -1 -16  -3   -0.35    0.73
  -1 -16  -4    2.12    1.36
  -1 -16  -5    1.38    1.04
  -1 -16  -6    1.75    1.04
  -1 -16  -7    0.82    0.77
   2 -14  -6    0.59    0.60
   2 -14  -5    1.68    1.14
   2 -14  -4    2.09    1.41
   2 -14  -3   -0.14    0.45
   2 -14  -2    1.01    0.84
   2 -14  -1    4.33    1.82
   2 -14   0   -0.84    0.42
   2 -14   1    1.26    1.07
   2 -14   2   -1.80    1.07
   2 -14   3    0.02    0.44
   2 -14   4   -1.01    0.85
   2 -13  -8   -0.28    0.49
   2 -13  -7    1.36    1.03
   2 -13  -6    0.60    0.71
   2 -13  -5    1.33    1.04
   2 -13  -4   -1.26    0.94
   2 -13  -3    1.15    1.01
   2 -13  -2    2.11    2.08
   2 -13  -1   10.43    2.70
   2 -13   0    4.88    1.86
   2 -13   1    4.42    1.69
   2 -13   2   -0.28    0.55
   2 -13   3    1.03    0.93
   2 -13   4    0.92    0.75
   2 -13   5    1.65    0.89
   2 -13   6   -0.07    0.37
   2 -12 -10    6.79    2.18
   2 -12  -9    0.80    1.09
   2 -12  -8    0.19    0.35
   2 -12  -7    3.89    1.60
   2 -12  -6    1.75    1.03
   2 -12  -5    1.88    1.03
   2 -12  -4    1.40    0.54
   2 -12  -3    7.62    2.33
   2 -12  -2   11.56    2.60
   2 -12  -1    7.66    2.11
   2 -12   0   10.56    2.52
   2 -12   1   -0.31    0.79
   2 -12   2    0.32    0.63
   2 -12   3    2.26    1.25
   2 -12   4    2.22    0.88
   2 -12   5    2.16    1.13
   2 -12   6    1.20    0.93
   2 -12   7    0.22    0.81
   2 -12   8    3.66    1.63
  -2  11  12    0.95    0.68
  -2  11  11    0.52    0.75
   2 -11 -11    1.99    1.48
  -2  11  10    4.79    1.53
   2 -11 -10    7.12    2.17
   2 -11  -9    1.62    0.87
   2 -11  -8    0.11    0.41
   2 -11  -7    4.38    1.51
   2 -11  -6    3.94    1.55
   2 -11  -5    6.20    1.82
   2 -11  -4    2.33    1.13
   2 -11  -3    1.33    0.94
   2 -11  -2   -0.69    0.66
   2 -11  -1    4.54    1.54
   2 -11   0    9.82    2.28
   2 -11   1    0.38    0.65
   2 -11   2   -0.32    0.46
   2 -11   3   13.44    2.74
   2 -11   4   12.61    2.60
   2 -11   5    6.67    1.97
   2 -11   6    1.13    0.92
   2 -11   7    0.66    0.56
   2 -11   8    2.33    1.11
   2 -11   9    1.08    0.94
   2 -11  10    1.98    1.13
  -2  10  13   -0.14    0.56
  -2  10  12   -0.28    0.37
  -2  10  11    0.09    0.55
   2 -10 -11    0.32    0.64
  -2  10  10    6.47    1.56
   2 -10 -10   11.00    2.66
  -2  10   9    0.16    0.53
   2 -10  -9    0.85    0.75
  -2  10   8   -0.38    0.68
   2 -10  -8    0.23    0.36
   2 -10  -7   -0.02    0.53
   2 -10  -6    5.39    1.64
   2 -10  -5    7.38    1.94
   2 -10  -4   15.42    2.79
   2 -10  -3   -0.35    0.59
   2 -10  -2    3.17    1.05
   2 -10  -1    0.31    0.86
   2 -10   0   14.40    2.57
   2 -10   1   19.03    3.01
   2 -10   2   19.98    3.15
   2 -10   3   27.20    3.70
   2 -10   4   23.76    3.40
   2 -10   5   27.83    3.72
   2 -10   6    0.29    0.46
   2 -10   7    1.42    0.91
   2 -10   8    5.22    1.68
   2 -10   9    3.66    1.63
   2 -10  10    2.36    1.27
   2 -10  11    1.34    0.85
  -2   9  14    0.24    0.43
   2  -9 -14    2.56    1.06
  -2   9  13    0.58    0.55
  -2   9  12    1.71    0.85
  -2   9  11    0.23    0.45
  -2   9  10    6.79    1.61
  -2   9   9    2.43    0.97
  -2   9   8   18.06    2.46
   2  -9  -8   19.76    3.20
  -2   9   7    4.01    1.08
   2  -9  -7    6.83    1.78
   2  -9  -6   13.08    2.48
   2  -9  -5   73.10    6.31
   2  -9  -4   94.74    7.28
   2  -9  -3    1.68    0.36
   2  -9  -2    0.83    0.31
   2  -9  -1    0.17    0.32
   2  -9   0    9.28    1.95
   2  -9   1    7.31    1.87
   2  -9   2    1.92    0.89
   2  -9   3    4.54    1.55
   2  -9   4   44.17    4.48
   2  -9   5   11.94    2.29
   2  -9   6   39.76    4.38
   2  -9   7   16.97    2.78
   2  -9   8    1.51    0.90
   2  -9   9    3.44    1.43
   2  -9  10    0.55    0.34
   2  -9  11    1.13    1.20
   2  -9  12    1.69    0.88
  -2   8  15    1.14    0.76
   2  -8 -15    1.24    0.85
   2  -8 -14    3.37    1.28
  -2   8  14    2.76    1.22
  -2   8  13    0.79    0.60
   2  -8 -13    0.65    0.57
  -2   8  12    0.21    0.33
  -2   8  11    1.33    0.78
  -2   8  10   19.88    2.66
  -2   8   9    0.61    0.66
  -2   8   8   11.26    1.85
  -2   8   7   10.46    1.76
   2  -8  -7    9.45    2.12
   2  -8  -6  119.31    8.05
  -2   8   6  112.51    6.81
  -2   8   5    1.04    0.47
   2  -8  -5    2.91    1.16
   2  -8  -4   42.44    4.34
   2  -8  -3    0.38    0.31
   2  -8  -2    6.09    1.58
   2  -8  -1    2.47    1.08
   2  -8   0    7.29    1.67
   2  -8   1    6.22    1.53
   2  -8   2    2.19    0.93
   2  -8   3    6.52    1.57
   2  -8   4   67.02    5.42
   2  -8   5   35.26    3.83
   2  -8   6   22.90    3.03
   2  -8   7   30.16    3.63
   2  -8   8    2.07    1.00
   2  -8   9    3.96    1.45
   2  -8  10    0.47    0.62
   2  -8  11   -0.32    0.62
   2  -8  12    0.73    0.67
   2  -8  13    0.25    0.47
   2  -8  14    2.05    0.86
   2  -7 -15    0.15    0.42
  -2   7  15    1.13    0.66
  -2   7  14   -0.41    0.47
   2  -7 -14   -0.95    0.63
   2  -7 -13   -0.05    0.34
  -2   7  13    2.09    0.93
  -2   7  12    1.00    0.36
  -2   7  11   -0.50    0.53
  -2   7  10    7.81    1.62
  -2   7   9    8.55    1.57
  -2   7   8    2.88    0.92
  -2   7   7   36.27    3.32
  -2   7   6   81.98    5.35
  -2   7   5    2.92    0.81
   2  -7  -5    2.71    1.04
  -2   7   4    5.39    1.13
   2  -7  -4    5.52    1.40
   2  -7  -3    3.82    1.25
   2  -7  -2   20.99    2.77
   2  -7  -1    2.61    0.96
   2  -7   0    7.47    1.59
   2  -7   1    1.00    0.60
   2  -7   2    6.62    1.51
   2  -7   3    1.17    0.72
   2  -7   4   22.09    2.75
   2  -7   5   30.93    3.35
   2  -7   6   28.98    3.30
   2  -7   7    1.27    0.58
   2  -7   8    2.05    0.99
   2  -7   9    6.88    1.72
   2  -7  10    3.18    1.27
   2  -7  11    2.06    1.18
   2  -7  12    0.60    0.85
   2  -7  13    0.04    0.90
   2  -7  14    0.72    0.79
   2  -7  14    1.35    0.68
  -2   6  16   -0.25    0.45
  -2   6  15    1.55    0.85
   2  -6 -15   -0.91    0.63
   2  -6 -14    0.86    0.51
  -2   6  14    0.52    0.35
  -2   6  13    2.58    1.10
   2  -6 -13    2.10    0.97
  -2   6  12    2.84    1.04
   2  -6 -12    1.86    0.74
  -2   6  11   -0.17    0.30
  -2   6  10    7.75    1.57
   2  -6  -9   20.16    1.85
  -2   6   9   16.42    2.26
   2  -6  -9   16.71    1.81
   2  -6  -8    0.50    0.34
  -2   6   8    1.28    0.61
   2  -6  -7   70.79    4.10
  -2   6   7   68.71    4.74
  -2   6   6   69.83    4.69
  -2   6   5   39.61    3.25
   2  -6  -4    7.38    1.53
  -2   6   4    6.72    1.22
   2  -6  -4    8.76    1.33
   2  -6  -3   41.72    3.84
  -2   6   3   39.11    3.16
   2  -6  -3   45.15    3.36
   2  -6  -2    8.92    1.38
   2  -6  -2    6.97    1.47
   2  -6  -1   22.44    2.71
   2  -6  -1   24.51    2.38
   2  -6   0    0.44    0.42
  -2   6   0    0.69    0.40
   2  -6   1    6.27    1.37
   2  -6   1    7.58    1.33
  -2   6  -1    6.99    1.46
  -2   6  -2    4.19    1.21
   2  -6   2    2.18    0.90
   2  -6   3   13.30    1.99
   2  -6   4   26.06    2.90
   2  -6   5   42.92    3.81
   2  -6   6   10.53    1.84
   2  -6   7    3.66    1.09
   2  -6   8    1.44    0.83
   2  -6   9   10.78    2.00
   2  -6  10   -0.06    0.33
   2  -6  11    0.77    0.73
   2  -6  12    0.84    0.71
   2  -6  13   -0.82    0.68
   2  -6  13    0.73    0.66
   2  -6  14    1.60    0.76
   2  -6  15    4.00    1.10
  -2   5  16   -1.74    0.93
   2  -5 -15    1.91    0.60
  -2   5  15    1.04    0.38
   2  -5 -14    1.21    0.73
  -2   5  14    0.96    0.65
   2  -5 -13   -0.44    0.50
  -2   5  13   -1.03    0.64
   2  -5 -12    0.61    0.55
  -2   5  12    0.01    0.38
   2  -5 -11    0.53    0.42
  -2   5  11   -0.88    0.55
  -2   5  10    3.68    1.04
   2  -5 -10    3.08    0.64
   2  -5  -9    1.54    0.36
  -2   5   9    0.82    0.47
   2  -5  -9    1.09    0.38
   2  -5  -8    1.52    0.53
  -2   5   8    0.44    0.44
   2  -5  -8    1.14    0.48
   2  -5  -7   19.22    1.67
  -2   5   7   16.80    2.01
  -2   5   6   42.44    3.35
  -2   5   5   57.50    4.05
   2  -5  -5   70.94    4.38
  -2   5   4   18.35    1.99
   2  -5  -4   20.70    2.11
   2  -5  -3    2.94    0.90
  -2   5   3    2.59    0.73
   2  -5  -3    4.40    0.93
   2  -5  -2   62.26    4.56
  -2   5   2   60.59    3.97
   2  -5  -2   69.66    4.19
   2  -5  -1  119.48    7.09
   2  -5  -1  127.65    6.46
  -2   5   0  696.19   27.76
   2  -5   0  683.77   27.91
   2  -5   0  678.41   26.90
   2  -5   1    8.15    1.46
   2  -5   1    5.99    1.09
  -2   5  -1    8.49    1.50
  -2   5  -2   95.92    5.91
   2  -5   2   75.71    5.17
  -2   5  -3   12.42    1.92
   2  -5   3    7.69    1.38
   2  -5   4    0.74    0.42
  -2   5  -4    2.43    0.82
   2  -5   5   31.15    3.04
  -2   5  -5   36.63    3.41
   2  -5   6    0.50    0.30
   2  -5   7    1.36    0.65
   2  -5   8    1.80    0.74
   2  -5   9    1.53    0.79
   2  -5  10    6.17    1.52
   2  -5  11    4.30    1.35
   2  -5  12   -0.75    0.54
   2  -5  12   -0.24    0.40
   2  -5  13    1.17    0.45
   2  -5  13    1.75    1.03
   2  -5  14    1.05    0.69
   2  -5  15    3.84    1.08
  -2   4  16   -1.19    0.79
   2  -4 -15    6.51    1.50
  -2   4  15    6.04    1.67
   2  -4 -14    1.86    0.75
  -2   4  14    0.32    0.73
   2  -4 -13    1.99    0.85
  -2   4  13    0.15    0.40
   2  -4 -12    4.11    1.16
  -2   4  12    3.42    1.01
   2  -4 -11    3.29    0.94
  -2   4  11    2.55    0.90
   2  -4 -10    0.85    0.32
   2  -4 -10    0.26    0.28
  -2   4  10    0.72    0.49
   2  -4  -9   30.59    2.07
  -2   4   9   29.85    2.96
   2  -4  -9   32.62    2.45
   2  -4  -8    4.68    0.72
   2  -4  -8    5.86    0.89
  -2   4   8    5.53    1.16
   2  -4  -7    0.23    0.26
   2  -4  -7    0.35    0.26
  -2   4   7    0.45    0.28
   2  -4  -6    5.66    0.81
  -2   4   6    6.20    1.12
   2  -4  -6    6.52    1.17
   2  -4  -5   33.22    2.71
  -2   4   5   29.46    2.55
  -2   4   4    2.51    0.68
   2  -4  -4    2.98    0.71
   2  -4  -3   17.48    1.78
  -2   4   3   18.91    1.85
   2  -4  -2  132.78    6.34
  -2   4   2  119.16    6.19
   2  -4  -2  121.90    6.76
   2  -4  -1  289.28   12.91
  -2   4   1  270.04   12.10
   2  -4  -1  303.58   12.28
   2  -4   0  455.77   18.62
   2  -4   0  431.48   17.67
  -2   4   0  435.34   18.22
   2  -4   1  164.68    8.21
  -2   4  -1  163.29    8.19
   2  -4   1  156.70    7.56
  -2   4  -2    1.51    0.54
   2  -4   2    1.64    0.60
  -2   4  -3   38.59    3.21
   2  -4   3   33.95    2.92
   2  -4   4   23.64    2.33
  -2   4  -4   23.62    2.49
   2  -4   5   82.82    5.33
  -2   4  -5  100.74    5.89
   2  -4   6    4.78    1.12
  -2   4  -6    6.39    1.29
   2  -4   7    0.19    0.30
   2  -4   8    3.23    0.93
   2  -4   9    4.54    1.26
   2  -4  10   -0.02    0.31
   2  -4  11   11.83    1.75
   2  -4  11   17.75    2.64
   2  -4  12    6.61    1.31
   2  -4  12    7.26    1.85
   2  -4  13   -0.33    0.36
   2  -4  14   -0.05    0.24
   2  -4  15    0.33    0.23
   2  -4  16    1.38    0.88
  -2   3  16    1.53    0.87
  -2   3  15    9.33    2.10
   2  -3 -14    0.85    0.54
  -2   3  14    1.44    0.76
   2  -3 -13   -0.07    0.32
  -2   3  13   -0.03    0.22
   2  -3 -12    1.20    0.70
  -2   3  12    0.00    0.19
   2  -3 -11    7.45    1.31
  -2   3  11    7.47    1.53
   2  -3 -10   -0.08    0.14
   2  -3 -10   -0.05    0.20
   2  -3 -10    0.21    0.15
  -2   3  10   -0.14    0.29
   2  -3  -9   10.54    1.03
  -2   3   9   11.46    1.72
   2  -3  -9   11.47    1.30
   2  -3  -8    6.27    0.73
   2  -3  -8    5.55    0.89
  -2   3   8    6.82    1.27
   2  -3  -7    4.48    0.59
  -2   3   7    4.73    1.01
   2  -3  -7    4.06    0.73
   2  -3  -6    9.02    0.90
   2  -3  -6   11.67    1.55
  -2   3   6    9.65    1.36
   2  -3  -6   10.86    1.17
   2  -3  -5   54.32    3.59
  -2   3   5   50.22    3.44
  -2   3   4    2.03    0.65
   2  -3  -4    2.71    0.67
   2  -3  -3   53.72    3.38
  -2   3   3   55.12    3.45
  -2   3   2    5.21    0.89
   2  -3  -2    5.28    0.87
  -2   3   1    3.86    0.73
   2  -3  -1    4.18    0.71
   2  -3  -1    4.07    0.86
   2  -3   0   30.47    2.52
   2  -3   0   28.89    2.17
  -2   3   0   27.13    2.29
  -2   3  -1   29.21    2.42
   2  -3   1   30.62    2.51
   2  -3   1   27.25    2.13
   2  -3   2    0.51    0.36
  -2   3  -2    0.47    0.26
  -2   3  -3  145.10    7.08
   2  -3   3  132.34    6.75
   2  -3   4   69.40    4.28
  -2   3  -4   75.55    4.54
   2  -3   5  234.00   11.24
  -2   3  -5  284.66   11.87
  -2   3  -6    0.31    0.19
   2  -3   6    0.19    0.29
  -2   3  -7   60.53    4.23
   2  -3   7   51.28    3.93
   2  -3   8   35.65    3.24
   2  -3   8   35.55    2.81
   2  -3   9   40.28    3.68
   2  -3  10   -0.11    0.51
   2  -3  10    0.78    0.67
   2  -3  11   39.42    3.26
   2  -3  11   44.72    4.24
   2  -3  12    7.69    1.37
   2  -3  13    0.58    0.39
   2  -3  14   -0.14    0.29
   2  -3  15    2.29    0.85
   2  -3  15    1.44    0.79
   2  -3  16    1.32    0.88
  -2   2  16   -0.17    0.42
  -2   2  15    8.86    2.01
   2  -2 -14    0.01    0.32
  -2   2  14    0.43    0.51
   2  -2 -13    0.03    0.20
  -2   2  13   -0.68    0.29
   2  -2 -12    0.03    0.18
  -2   2  12    0.92    0.61
   2  -2 -11    3.14    0.81
  -2   2  11    4.09    1.09
   2  -2 -10    1.02    0.41
  -2   2  10    0.04    0.50
   2  -2 -10    0.97    0.31
   2  -2  -9    3.80    0.79
   2  -2  -9    3.94    0.74
  -2   2   9    3.67    0.97
   2  -2  -8    4.13    0.52
  -2   2   8    3.96    0.93
   2  -2  -8    4.20    0.74
   2  -2  -7    0.77    0.21
  -2   2   7    0.37    0.28
   2  -2  -7    0.23    0.11
   2  -2  -6    9.41    0.79
  -2   2   6   11.33    1.46
   2  -2  -6   12.62    1.62
   2  -2  -6   10.34    1.11
   2  -2  -5   79.46    3.63
  -2   2   5   85.75    4.72
   2  -2  -5   91.94    4.92
   2  -2  -5   89.15    4.26
  -2   2   4   76.84    4.27
   2  -2  -4   77.35    4.33
   2  -2  -4   75.70    3.84
   2  -2  -3  138.76    6.48
  -2   2   3  136.27    6.47
  -2   2   2   13.45    1.35
   2  -2  -2   12.11    1.27
  -2   2   1   17.63    1.54
   2  -2  -1   17.52    1.50
   2  -2   0  108.60    5.21
  -2   2   0   96.68    4.83
   2  -2   0   99.91    4.82
   2  -2   1    2.16    0.48
  -2   2  -1    2.03    0.55
   2  -2   1    2.36    0.56
  -2   2  -2   35.13    2.54
   2  -2   2   36.77    2.47
   2  -2   3   41.78    2.68
  -2   2  -3   39.03    2.72
  -2   2  -4  191.40    8.50
   2  -2   4  179.86    8.23
  -2   2  -5  147.77    6.99
   2  -2   5  133.88    6.74
   2  -2   6   52.90    3.67
  -2   2  -6   62.89    3.94
   2  -2   7   60.01    4.16
  -2   2  -7   75.46    4.51
   2  -2   7   60.95    3.81
   2  -2   8   -0.07    0.21
  -2   2  -8    0.35    0.22
   2  -2   8    0.11    0.35
   2  -2   9   73.68    4.46
   2  -2   9   77.88    5.23
   2  -2  10    6.37    1.13
   2  -2  11   51.84    3.69
   2  -2  12    0.02    0.31
   2  -2  12    0.14    0.17
   2  -2  13    1.89    0.61
   2  -2  14    2.76    0.90
   2  -2  15    4.93    1.14
   2  -2  15    7.51    1.82
   2  -2  16   -0.39    0.50
   2  -2  17    2.15    1.06
  -2   1  16    0.85    0.93
  -2   1  15    8.04    1.99
   2  -1 -14    0.64    0.41
  -2   1  14    1.06    0.59
   2  -1 -13    0.43    0.25
  -2   1  13   -1.05    0.66
   2  -1 -12    1.87    0.65
  -2   1  12    2.23    0.90
   2  -1 -11    5.96    1.01
  -2   1  11    5.16    1.23
   2  -1 -10    0.57    0.37
  -2   1  10    0.68    0.49
   2  -1  -9    9.35    1.21
  -2   1   9   10.51    1.64
   2  -1  -9   11.36    1.31
   2  -1  -8   22.62    1.89
  -2   1   8   22.34    2.35
   2  -1  -8   25.35    1.98
   2  -1  -7   17.80    1.57
  -2   1   7   21.01    2.13
   2  -1  -7   23.60    1.82
   2  -1  -6    6.00    0.52
  -2   1   6    7.04    1.14
   2  -1  -6    5.94    0.82
   2  -1  -6    6.71    1.19
   2  -1  -5  189.07    7.31
  -2   1   5  190.90    8.75
   2  -1  -5  209.70    9.01
   2  -1  -5  201.77    8.27
   2  -1  -4  203.44    7.89
   2  -1  -4  222.53    9.34
  -2   1   4  216.88    9.22
   2  -1  -4  220.67    8.74
  -2   1   3   39.69    2.56
   2  -1  -3   40.13    2.61
   2  -1  -3   39.35    2.31
   2  -1  -2    1.36    0.35
   2  -1  -2    1.37    0.41
  -2   1   2    1.07    0.33
  -2   1   1   67.83    3.44
   2  -1  -1   64.49    3.37
  -2   1   0    0.93    0.35
   2  -1   0    1.06    0.30
   2  -1   1  111.76    4.80
  -2   1  -1   96.98    4.55
  -2   1  -1   89.53    4.50
   2  -1   1  102.49    4.56
  -2   1  -2   26.47    1.86
   2  -1   2   30.29    1.88
   2  -1   3    0.30    0.16
  -2   1  -3    0.72    0.28
   2  -1   4    7.37    0.93
  -2   1  -4    6.04    0.85
   2  -1   5    5.50    0.89
  -2   1  -5    5.47    0.88
   2  -1   5    5.12    0.81
  -2   1  -6  148.01    6.76
   2  -1   6  127.92    6.54
   2  -1   6  132.79    6.38
  -2   1  -7    5.68    1.04
   2  -1   7    4.74    0.94
   2  -1   7    6.15    0.98
   2  -1   7    5.31    0.88
  -2   1  -8    0.71    0.39
   2  -1   8    0.17    0.30
   2  -1   8    0.22    0.31
   2  -1   8    0.12    0.27
   2  -1   9   71.61    4.24
   2  -1  10    5.06    0.96
   2  -1  11   65.80    4.26
   2  -1  11   70.48    3.42
   2  -1  12   12.70    1.66
   2  -1  12   12.92    1.08
   2  -1  13   -0.07    0.31
   2  -1  14   13.91    1.79
   2  -1  14   11.75    2.10
   2  -1  15    3.30    0.96
   2  -1  15    2.65    1.03
   2  -1  16    0.24    0.74
   2  -1  17    0.55    0.63
   2  -1  18   -0.70    0.66
  -2   0  15    1.78    1.18
  -2   0  14    1.63    1.16
   2   0 -13    0.20    0.22
  -2   0  13    0.27    0.48
   2   0 -12    5.68    1.06
  -2   0  12    6.07    1.44
   2   0 -11   11.39    1.44
  -2   0  11   12.44    2.02
   2   0 -10   10.35    1.28
  -2   0  10    9.20    1.63
   2   0  -9   26.29    2.05
  -2   0   9   28.90    2.88
  -2   0   9   28.08    2.17
   2   0  -8   20.27    1.66
  -2   0   8   22.37    2.37
  -2   0   8   21.58    1.83
  -2   0   7   11.59    1.59
   2   0  -7    9.40    1.01
   2   0  -7   10.99    1.22
  -2   0   7   10.96    1.20
   2   0  -6  113.99    5.32
  -2   0   6  125.23    6.41
  -2   0   6  126.13    5.73
   2   0  -6  127.83    5.78
   2   0  -5    9.88    1.37
  -2   0   5    9.67    1.28
  -2   0   5   10.40    1.09
   2   0  -5    8.95    1.02
  -2   0   4   57.29    3.43
   2   0  -4   58.74    3.52
  -2   0   4   59.11    3.12
   2   0  -4   57.93    3.12
   2   0  -3    3.87    0.68
   2   0  -3    4.83    0.66
  -2   0   3    4.17    0.69
  -2   0   3    4.08    0.62
   2   0  -2    3.17    0.56
  -2   0   2    3.07    0.57
   2   0  -2    3.44    0.53
  -2   0   2    2.66    0.47
   2   0  -1   16.85    1.29
  -2   0   1   18.86    1.38
  -2   0   1   16.28    1.21
   2   0  -1   17.24    1.23
   2   0   0   30.71    1.74
  -2   0   0   27.86    1.74
   2   0   0   28.56    1.80
  -2   0  -1  262.34    9.50
   2   0   1  256.61    9.43
  -2   0  -2   24.44    1.50
   2   0   2   25.83    1.46
   2   0   2   34.65    1.77
   2   0   3    1.40    0.29
  -2   0  -3    1.56    0.33
   2   0   3    0.89    0.30
   2   0   4   98.22    4.40
  -2   0  -4   94.56    4.39
   2   0   4   97.59    4.50
   2   0   4   87.41    4.38
   2   0   5  125.56    5.75
  -2   0  -5  128.73    5.77
   2   0   5  126.36    5.75
   2   0   5  115.35    5.59
   2   0   6  104.29    5.40
  -2   0  -6  122.19    5.58
   2   0   6  110.03    5.31
   2   0   6  102.94    5.18
  -2   0  -7    0.26    0.25
   2   0   7    0.33    0.21
   2   0   7    0.45    0.28
  -2   0  -8    0.54    0.29
   2   0   8    0.25    0.15
   2   0   8    0.51    0.32
  -2   0  -9    8.31    1.37
   2   0   9    7.02    1.08
   2   0   9    9.29    1.31
   2   0  10   48.36    3.26
   2   0  10   48.67    2.26
   2   0  11   28.40    2.43
   2   0  11   26.69    1.36
   2   0  12    1.23    0.57
   2   0  12    0.97    0.59
   2   0  13    0.94    0.36
   2   0  13    0.49    0.36
   2   0  14    1.94    0.53
   2   0  14    4.35    1.20
   2   0  15    0.55    0.45
   2   0  15    0.67    0.40
   2   0  16    1.21    0.39
   2   0  16   -0.04    0.51
   2   0  17    2.37    1.09
   2   0  18   -0.25    0.76
  -2  -1  15    0.86    0.95
  -2  -1  14    1.44    0.91
  -2  -1  13    0.57    0.80
  -2  -1  12    1.25    0.56
  -2  -1  12    0.70    0.70
  -2  -1  11   14.98    1.05
  -2  -1  11   17.24    2.49
  -2  -1  11   15.60    1.71
  -2  -1  10   31.43    1.70
  -2  -1  10   34.27    3.41
   2   1 -10   32.13    2.38
  -2  -1  10   35.32    2.60
  -2  -1   9   39.66    1.97
  -2  -1   9   40.62    3.59
   2   1  -9   41.21    2.65
  -2  -1   9   43.20    2.88
  -2  -1   8    9.23    0.68
   2   1  -8   10.65    1.10
  -2  -1   8    9.11    1.18
  -2  -1   8    9.10    1.51
  -2  -1   7    3.85    0.36
   2   1  -7    4.87    0.67
  -2  -1   7    3.97    0.72
  -2  -1   7    4.25    0.90
   2   1  -6   39.23    2.97
  -2  -1   6   28.95    1.34
   2   1  -6   29.45    1.78
  -2  -1   6   31.63    2.63
  -2  -1   6   33.13    2.22
   2   1  -5   61.49    3.80
   2   1  -5   51.68    2.56
  -2  -1   5   54.25    3.49
   2   1  -5   53.91    3.14
  -2  -1   5   55.68    3.10
   2   1  -4  146.21    6.45
   2   1  -4  122.34    5.09
  -2  -1   4  125.00    6.11
  -2  -1   4  132.38    5.77
   2   1  -4  123.22    5.72
   2   1  -3    1.45    0.46
   2   1  -3    1.40    0.42
  -2  -1   3    1.83    0.41
  -2  -1   3    2.14    0.50
   2   1  -3    1.75    0.43
  -2  -1   2   15.34    1.30
   2   1  -2   16.01    1.33
   2   1  -2   14.37    1.20
  -2  -1   2   16.10    1.23
  -2  -1   1    3.13    0.29
   2   1  -1    3.64    0.31
   2   1  -1    3.22    0.57
   2   1  -1    2.66    0.45
  -2  -1   1    3.15    0.53
  -2  -1   1    2.95    0.49
  -2  -1   0  276.43   10.83
   2   1   0  272.51   10.81
  -2  -1   0  298.87   11.16
   2   1   0  297.67   11.16
  -2  -1   0  297.83   11.17
   2   1   0  318.87   11.27
  -2  -1  -1  595.22   21.29
   2   1   1  586.91   21.27
   2   1   1  582.16   21.24
  -2  -1  -1  612.44   21.33
   2   1   1  571.55   21.23
   2   1   1  588.40   21.39
  -2  -1  -1  571.46   21.34
   2   1   2   24.08    1.47
  -2  -1  -2   31.39    1.63
   2   1   2   23.27    1.37
   2   1   2   32.34    1.66
   2   1   2   22.40    1.38
  -2  -1  -2   25.06    1.44
  -2  -1  -3  150.98    6.17
   2   1   3  177.48    6.59
  -2  -1  -3  145.37    6.47
   2   1   3  170.02    6.60
  -2  -1  -3  169.21    6.62
   2   1   3  147.12    6.08
  -2  -1  -4  111.74    5.00
  -2  -1  -4  120.46    5.26
   2   1   4  114.60    5.16
   2   1   4  115.65    5.19
  -2  -1  -4  120.64    5.30
   2   1   4  118.67    4.60
  -2  -1  -5    0.19    0.11
  -2  -1  -5    0.65    0.19
   2   1   5    0.34    0.21
   2   1   5    0.41    0.23
  -2  -1  -5    0.94    0.35
   2   1   5    0.57    0.13
  -2  -1  -6   67.42    3.71
   2   1   6   69.24    3.71
  -2  -1  -6   68.82    3.73
   2   1   6   64.42    3.53
  -2  -1  -6   68.80    3.70
  -2  -1  -7    4.44    0.80
  -2  -1  -7    3.33    0.71
   2   1   7    3.84    0.75
   2   1   7    4.43    0.77
  -2  -1  -8    0.67    0.37
  -2  -1  -8    0.19    0.17
   2   1   8    0.37    0.32
   2   1   8   -0.01    0.23
  -2  -1  -9   10.30    1.49
   2   1   9    8.25    1.13
  -2  -1  -9    8.43    1.20
   2   1   9    9.72    1.33
   2   1  10   31.63    2.50
   2   1  10   34.82    2.81
  -2  -1 -10   37.53    2.90
   2   1  11    0.68    0.31
   2   1  11    1.69    0.56
   2   1  12    4.94    0.95
   2   1  12    4.61    1.07
   2   1  13   -0.30    0.35
   2   1  13    1.08    0.55
   2   1  14    1.81    0.60
   2   1  14    3.27    0.98
   2   1  15    0.65    0.30
   2   1  15   -0.04    0.35
   2   1  16   -0.08    0.32
   2   1  16    0.29    0.40
   2   1  17    0.32    0.45
   2   1  18    0.39    0.53
  -2  -2  15    2.26    1.08
  -2  -2  14    6.01    1.67
  -2  -2  13    1.22    0.51
  -2  -2  13    1.04    0.68
  -2  -2  12    0.36    0.51
  -2  -2  12    1.18    0.51
  -2  -2  11   16.79    1.23
  -2  -2  11   15.93    2.44
  -2  -2  11   20.30    2.01
  -2  -2  10    4.63    0.59
  -2  -2  10    5.04    1.25
  -2  -2  10    4.96    0.92
  -2  -2   9   22.80    1.42
  -2  -2   9   24.39    2.73
  -2  -2   9   24.73    2.17
  -2  -2   8    8.43    0.75
  -2  -2   8    8.49    1.19
  -2  -2   8    9.13    1.52
  -2  -2   7    4.81    0.51
  -2  -2   7    6.27    1.22
  -2  -2   7    5.31    0.88
   2   2  -6   28.22    2.58
  -2  -2   6   23.03    1.32
  -2  -2   6   24.39    2.35
  -2  -2   6   25.90    2.03
   2   2  -5   46.29    3.19
  -2  -2   5   37.98    2.89
  -2  -2   5   38.10    2.58
   2   2  -4   74.58    4.08
  -2  -2   4   62.06    3.81
  -2  -2   4   65.21    3.59
   2   2  -3   10.32    1.18
  -2  -2   3    9.83    1.12
  -2  -2   3   10.72    1.09
   2   2  -2    0.35    0.19
  -2  -2   2    0.47    0.29
  -2  -2   2    0.53    0.29
   2   2  -1  184.25    7.80
  -2  -2   1  166.05    7.72
  -2  -2   1  207.47    7.47
  -2  -2   1  226.39    8.07
   2   2  -1  174.21    7.90
  -2  -2   1  201.30    8.10
   2   2   0  898.08   36.08
  -2  -2   0  936.51   36.09
  -2  -2   0 1092.84   36.05
   2   2   0 1103.05   36.04
  -2  -2   0 1086.62   36.23
   2   2   0 1139.99   36.30
   2   2   0 1132.24   35.80
   2   2   0 1005.79   36.59
  -2  -2   0 1063.69   36.45
   2   2   1  523.54   20.10
  -2  -2  -1  533.23   20.12
   2   2   1  531.28   19.98
  -2  -2  -1  493.84   19.92
   2   2   1  550.87   19.93
  -2  -2  -1  525.49   19.98
  -2  -2  -1  545.14   20.26
   2   2   1  585.36   20.34
   2   2   2  218.37    8.30
  -2  -2  -2  234.20    8.34
  -2  -2  -2  229.09    8.26
   2   2   2  225.63    8.29
  -2  -2  -2  192.25    8.17
  -2  -2  -3  157.77    7.11
   2   2   3  200.01    7.30
   2   2   3  203.04    7.35
  -2  -2  -3  222.70    7.40
  -2  -2  -3  145.74    6.74
   2   2   4  224.96    9.28
  -2  -2  -4  243.74    9.38
   2   2   4  234.45    9.38
  -2  -2  -4  223.70    9.32
  -2  -2  -4  229.90    8.66
  -2  -2  -5   25.70    1.84
   2   2   5   24.32    1.81
  -2  -2  -5   27.42    1.84
   2   2   5   25.19    1.75
  -2  -2  -6   24.76    1.91
  -2  -2  -6   25.53    1.95
   2   2   6   25.92    1.94
  -2  -2  -6   25.09    1.88
   2   2   6   25.83    1.85
  -2  -2  -7    0.27    0.20
   2   2   7    0.36    0.26
  -2  -2  -7    0.46    0.38
  -2  -2  -7    0.24    0.27
   2   2   7    0.32    0.32
  -2  -2  -8    5.37    0.95
   2   2   8    4.71    0.78
  -2  -2  -8    4.84    0.87
   2   2   8    4.81    0.88
  -2  -2  -8    4.84    0.89
   2   2   8    4.48    0.76
  -2  -2  -9    2.21    0.72
   2   2   9    1.40    0.51
  -2  -2  -9    1.72    0.59
  -2  -2  -9    2.10    0.65
   2   2   9    1.77    0.53
   2   2  10   11.24    1.36
  -2  -2 -10   13.03    1.65
   2   2  10   12.49    1.51
   2   2  11   10.47    1.36
  -2  -2 -11   11.41    1.61
   2   2  11   10.79    1.51
   2   2  12    3.38    0.76
  -2  -2 -12    4.46    1.05
   2   2  12    3.03    0.89
   2   2  13   -0.24    0.27
  -2  -2 -13    0.32    0.25
   2   2  13    0.37    0.30
   2   2  14    3.22    0.92
   2   2  14    1.72    0.68
   2   2  15    0.18    0.34
   2   2  15   -0.24    0.50
   2   2  16    0.05    0.23
   2   2  16    1.88    0.83
   2   2  17    3.10    1.15
   2   2  18    1.66    0.90
  -2  -3  15    0.66    0.67
  -2  -3  14    6.40    1.84
  -2  -3  13    0.67    0.48
  -2  -3  13    0.45    0.30
  -2  -3  12    7.95    1.36
  -2  -3  12    8.65    1.88
  -2  -3  11   25.92    1.80
  -2  -3  11   29.85    3.42
  -2  -3  11   31.55    2.69
  -2  -3  10   37.45    2.25
  -2  -3  10   38.37    3.80
  -2  -3  10   40.77    3.13
  -2  -3   9    2.80    0.47
  -2  -3   9    2.45    0.71
  -2  -3   9    1.94    0.76
  -2  -3   8   34.09    2.08
  -2  -3   8   38.08    3.43
  -2  -3   8   38.98    2.88
  -2  -3   7    2.99    0.82
  -2  -3   7    4.70    0.84
   2   3  -6    2.08    0.69
  -2  -3   6    2.11    0.64
  -2  -3   6    3.06    0.70
   2   3  -5   35.11    2.77
  -2  -3   5   27.70    2.45
  -2  -3   5   27.41    2.20
  -2  -3   4  113.49    5.62
  -2  -3   4  100.89    5.28
  -2  -3   4   92.86    3.92
  -2  -3   4  104.45    5.06
   2   3  -3   -0.07    0.12
  -2  -3   3    0.07    0.20
  -2  -3   3    0.11    0.18
  -2  -3   3    0.37    0.28
  -2  -3   2   26.76    2.00
   2   3  -2   28.65    2.04
  -2  -3   2   26.90    2.00
   2   3  -1    9.10    0.95
  -2  -3   1    8.89    1.00
  -2  -3   0 9791.77  384.14
   2   3   0 9999.00  384.22
   2   3   1  170.29    7.30
  -2  -3  -1  150.86    7.10
  -2  -3  -1  176.19    7.26
  -2  -3  -2 4361.52  167.63
   2   3   2 5025.25  167.79
  -2  -3  -2 3868.36  167.61
  -2  -3  -2 5546.40  167.76
   2   3   3  207.92    9.55
  -2  -3  -3  237.36    9.78
   2   3   4   68.95    3.33
  -2  -3  -4   69.66    3.38
  -2  -3  -4   66.43    3.39
  -2  -3  -4   59.62    2.82
  -2  -3  -5    1.10    0.35
   2   3   5    0.98    0.35
  -2  -3  -5    1.08    0.41
  -2  -3  -5    1.07    0.18
   2   3   5    1.46    0.25
   2   3   6   40.60    2.52
  -2  -3  -6   44.41    2.64
   2   3   6   39.36    2.13
  -2  -3  -6   39.27    2.60
  -2  -3  -7    1.06    0.34
   2   3   7    0.56    0.30
  -2  -3  -7    0.97    0.40
   2   3   7    0.65    0.25
   2   3   8    1.92    0.47
  -2  -3  -8    2.52    0.63
  -2  -3  -8    2.52    0.66
   2   3   8    1.94    0.47
   2   3   9    5.67    0.91
  -2  -3  -9    7.35    1.07
  -2  -3  -9    5.96    1.01
   2   3   9    5.81    0.89
  -2  -3 -10   76.62    4.26
   2   3  10   59.73    3.76
  -2  -3 -10   61.68    4.12
   2   3  10   57.68    3.73
   2   3  11   32.16    2.59
   2   3  11   31.83    2.67
  -2  -3 -11   36.23    3.04
   2   3  12    0.80    0.33
  -2  -3 -12    1.72    0.79
   2   3  12    1.44    0.55
   2   3  13   15.06    1.79
  -2  -3 -13   15.64    2.11
   2   3  13   15.25    1.96
   2   3  14   24.33    2.38
   2   3  14   22.94    2.60
  -2  -3 -14   24.75    2.80
   2   3  15    1.96    0.77
  -2  -3 -15    2.48    0.95
   2   3  15    2.44    0.82
   2   3  16    1.17    0.50
   2   3  16    2.32    0.83
   2   3  17    2.03    0.95
  -2  -4  14    4.66    1.69
  -2  -4  13    2.94    1.22
  -2  -4  13    2.65    0.85
  -2  -4  12   -0.03    0.43
  -2  -4  12    0.31    0.56
  -2  -4  11    0.09    0.17
  -2  -4  11    0.35    0.43
  -2  -4  11    0.61    0.37
  -2  -4  10   21.03    1.69
  -2  -4  10   22.81    2.93
  -2  -4  10   23.02    2.37
  -2  -4   9   24.24    1.81
  -2  -4   9   26.13    3.00
  -2  -4   9   24.66    2.42
  -2  -4   8    1.02    0.69
  -2  -4   8    0.42    0.27
  -2  -4   7    1.43    0.30
  -2  -4   7    2.37    0.89
  -2  -4   7    1.25    0.48
  -2  -4   6    1.34    0.52
  -2  -4   6    1.88    0.33
  -2  -4   6    1.70    0.57
  -2  -4   5   -0.07    0.31
   2   4  -5    0.23    0.34
  -2  -4   5    0.04    0.22
  -2  -4   5    0.02    0.07
  -2  -4   4   90.75    5.15
   2   4  -4  104.46    5.34
  -2  -4   4   83.22    3.64
   2   4  -3    7.74    1.14
  -2  -4   3    7.50    1.14
   2   4  -2   60.53    3.56
  -2  -4   2   56.53    3.49
  -2  -4   1   32.03    2.25
   2   4  -1   32.67    2.30
  -2  -4   0 1472.13   54.28
   2   4   0 1507.93   54.45
  -2  -4  -1  381.31   15.85
   2   4   1  435.98   16.27
  -2  -4  -1  416.11   15.77
   2   4   2    6.66    0.86
  -2  -4  -2    6.47    0.81
  -2  -4  -2    6.31    0.81
  -2  -4  -3   50.65    2.89
  -2  -4  -3   52.54    2.90
   2   4   4  186.24    8.15
  -2  -4  -4  185.86    8.19
   2   4   5   14.64    1.35
  -2  -4  -5   17.79    1.53
  -2  -4  -5   17.72    1.53
   2   4   5   16.71    0.99
  -2  -4  -6   59.86    3.26
   2   4   6   48.76    2.99
   2   4   6   53.19    2.56
  -2  -4  -6   51.40    3.21
   2   4   7    1.17    0.39
  -2  -4  -7    0.79    0.31
  -2  -4  -7    0.84    0.40
   2   4   7    0.92    0.27
   2   4   8    3.81    0.71
  -2  -4  -8    4.40    0.87
  -2  -4  -8    3.34    0.75
   2   4   8    3.30    0.58
  -2  -4  -9   15.19    1.60
   2   4   9   10.54    1.28
  -2  -4  -9   11.61    1.52
   2   4   9   12.34    1.29
   2   4  10   32.91    2.57
  -2  -4 -10   37.73    3.00
   2   4  10   35.17    2.56
   2   4  11   66.66    4.18
   2   4  11   72.77    4.30
  -2  -4 -11   72.92    4.72
   2   4  12    1.04    0.46
  -2  -4 -12    0.73    0.46
   2   4  12    0.74    0.48
   2   4  13    0.21    0.27
  -2  -4 -13    0.54    0.40
   2   4  13    0.42    0.40
   2   4  14    6.74    1.20
  -2  -4 -14    7.37    1.54
   2   4  14    7.40    1.40
   2   4  15    4.48    1.01
  -2  -4 -15    5.66    1.35
   2   4  15    3.83    1.08
   2   4  16    3.16    0.84
  -2  -4 -16    1.49    0.75
   2   4  16    2.58    0.90
  -2  -4 -17    2.24    0.91
  -2  -5  14    3.06    1.45
  -2  -5  13   -0.05    0.48
  -2  -5  13    0.74    0.71
  -2  -5  12   -0.30    0.35
  -2  -5  12   -0.31    0.30
  -2  -5  11    1.27    0.40
  -2  -5  11    1.69    0.72
  -2  -5  11    0.45    0.36
  -2  -5  10    4.36    1.29
  -2  -5  10    3.56    0.97
  -2  -5   9    0.59    0.33
  -2  -5   9    0.77    0.66
  -2  -5   8   16.26    2.41
  -2  -5   8   16.58    2.26
  -2  -5   8   13.55    1.23
  -2  -5   8   16.17    1.96
  -2  -5   7    6.34    1.44
  -2  -5   7    6.09    0.72
  -2  -5   7    5.90    1.12
  -2  -5   6    2.12    0.80
  -2  -5   6    2.74    0.44
  -2  -5   5    2.34    0.73
  -2  -5   5    1.83    0.35
   2   5  -4   88.00    5.16
  -2  -5   4   74.17    4.87
  -2  -5   3   41.41    3.22
   2   5  -3   47.33    3.34
   2   5  -2    0.30    0.14
  -2  -5   2    0.03    0.20
  -2  -5   1    1.48    0.51
   2   5  -1    1.48    0.49
   2   5   0  187.94    8.25
  -2  -5   0  165.51    7.86
   2   5   1   33.62    2.56
  -2  -5  -1   28.98    2.24
   2   5   2   24.05    2.06
  -2  -5  -2   23.26    1.94
  -2  -5  -2   21.50    1.68
  -2  -5  -3    6.51    0.87
  -2  -5  -3    6.00    0.93
  -2  -5  -3    5.43    0.56
  -2  -5  -4    2.29    0.58
  -2  -5  -4    2.42    0.55
  -2  -5  -4    1.54    0.26
  -2  -5  -5    2.42    0.57
   2   5   5    1.89    0.30
  -2  -5  -5    1.70    0.27
  -2  -5  -6   91.05    4.39
   2   5   6   72.59    4.02
  -2  -5  -6   67.55    3.31
   2   5   6   78.23    3.42
  -2  -5  -6   72.62    4.16
  -2  -5  -7    0.94    0.36
   2   5   7    0.54    0.31
  -2  -5  -7    0.73    0.39
   2   5   7    0.55    0.22
   2   5   8    1.35    0.46
  -2  -5  -8    1.24    0.51
  -2  -5  -8    1.33    0.56
   2   5   8    1.11    0.35
   2   5   9   40.11    2.92
   2   5   9   44.54    2.73
  -2  -5  -9   44.67    3.35
   2   5  10    3.51    0.81
  -2  -5 -10    3.74    0.91
   2   5  10    3.80    0.74
   2   5  11  103.34    5.72
   2   5  11  109.45    5.65
  -2  -5 -11  105.91    6.27
   2   5  12    7.84    1.27
  -2  -5 -12    8.91    1.59
   2   5  12    9.19    1.36
   2   5  13   -0.28    0.34
  -2  -5 -13    0.21    0.34
   2   5  13    0.56    0.39
   2   5  14   -0.10    0.33
  -2  -5 -14    0.79    0.51
   2   5  14    0.75    0.44
  -2  -5 -15    2.49    0.95
   2   5  15    2.20    0.75
  -2  -5 -16    0.32    0.43
   2   5  16    0.89    0.51
  -2  -5 -17    0.88    0.68
  -2  -6  13   -0.08    0.25
  -2  -6  13    1.07    0.69
  -2  -6  12    4.28    1.49
  -2  -6  12    3.03    1.08
  -2  -6  11    4.20    1.31
  -2  -6  11    4.34    1.17
  -2  -6  10    4.85    1.17
  -2  -6  10    3.76    1.23
  -2  -6   9   17.26    2.69
  -2  -6   9   16.18    2.07
  -2  -6   8    9.80    1.90
  -2  -6   8    7.21    0.89
  -2  -6   8    8.21    1.40
  -2  -6   7   12.10    2.01
  -2  -6   7   10.76    1.06
  -2  -6   6    3.36    1.06
  -2  -6   6    2.77    0.52
  -2  -6   5    3.40    0.93
   2   6  -4   53.19    3.99
  -2  -6   4   47.63    3.87
  -2  -6   3    0.35    0.34
   2   6  -3    1.28    0.58
  -2  -6   2   14.04    1.76
   2   6  -2   15.49    1.89
  -2  -6   1    5.67    1.03
   2   6  -1    6.21    1.11
   2   6   0   17.91    1.98
  -2  -6   0   15.78    1.73
  -2  -6  -1   31.05    2.58
   2   6   1   39.31    3.07
  -2  -6  -2    1.45    0.52
   2   6   2    1.13    0.46
  -2  -6  -3    0.21    0.30
  -2  -6  -3    0.52    0.30
  -2  -6  -3    0.24    0.18
  -2  -6  -4    7.66    1.10
  -2  -6  -4    7.92    1.21
  -2  -6  -4    8.09    0.79
  -2  -6  -5    1.97    0.61
  -2  -6  -5    1.92    0.67
  -2  -6  -5    1.87    0.34
  -2  -6  -6   33.46    2.49
   2   6   6   29.18    1.72
  -2  -6  -6   27.25    1.69
  -2  -6  -7   30.95    2.43
   2   6   7   27.20    1.76
  -2  -6  -7   23.83    1.67
   2   6   8    0.56    0.25
  -2  -6  -8    0.46    0.39
   2   6   9    3.27    0.65
  -2  -6  -9    2.67    0.77
   2   6  10    7.28    1.05
  -2  -6 -10    5.82    1.27
   2   6  11   47.75    3.21
  -2  -6 -11   46.46    3.82
  -2  -6 -12    2.81    0.94
   2   6  12    3.38    0.80
  -2  -6 -13    4.12    1.09
   2   6  13    3.75    0.89
  -2  -6 -14    2.41    0.91
   2   6  14    0.66    0.42
  -2  -6 -15    2.37    0.99
   2   6  15    0.87    0.53
  -2  -6 -16    3.41    1.29
  -2  -6 -17    2.51    0.95
  -2  -7  13    0.97    0.91
  -2  -7  13    1.89    1.03
  -2  -7  12    3.78    1.43
  -2  -7  12    3.38    1.14
  -2  -7  11    2.11    0.94
  -2  -7  11    1.59    0.97
  -2  -7  10    0.20    0.34
  -2  -7  10    0.52    0.49
  -2  -7  10    1.00    0.63
  -2  -7   9   22.14    3.18
  -2  -7   9   20.64    2.53
  -2  -7   8    0.19    0.38
  -2  -7   8    0.05    0.14
  -2  -7   7    3.28    1.21
  -2  -7   7    3.20    0.61
  -2  -7   6   16.02    2.32
  -2  -7   5   -0.23    0.22
  -2  -7   4   39.40    3.54
  -2  -7   3   23.77    2.56
  -2  -7   2    0.50    0.23
   2   7  -2    1.07    0.71
  -2  -7   1   12.69    1.73
   2   7  -1   17.41    2.12
  -2  -7   0    1.68    0.67
   2   7   0    2.08    0.74
  -2  -7  -1   36.05    3.05
   2   7   1   46.30    3.64
  -2  -7  -2    3.88    0.87
   2   7   2    5.42    1.09
  -2  -7  -3    0.10    0.16
  -2  -7  -3    0.03    0.18
  -2  -7  -3   -0.34    0.37
  -2  -7  -4   11.27    1.59
  -2  -7  -4   12.57    1.17
  -2  -7  -4   12.29    1.47
  -2  -7  -5   42.65    3.46
  -2  -7  -5   47.42    2.60
  -2  -7  -5   48.99    3.29
  -2  -7  -6   52.03    3.89
  -2  -7  -6   50.92    2.76
   2   7   7   79.92    3.90
  -2  -7  -7   78.41    3.89
  -2  -7  -8   31.08    2.11
   2   7   8   32.07    2.14
   2   7   9    0.48    0.29
  -2  -7  -9    0.44    0.18
  -2  -7 -10    1.63    0.67
   2   7  10    2.53    0.60
   2   7  11   17.03    1.72
  -2  -7 -11   17.57    2.24
  -2  -7 -11   10.79    0.85
  -2  -7 -12    0.12    0.35
   2   7  12    0.69    0.44
   2   7  13    6.04    1.17
  -2  -7 -13    7.43    1.53
  -2  -7 -14    0.17    0.40
   2   7  14    1.00    0.45
  -2  -7 -15    0.86    0.59
  -2  -7 -16    0.99    0.58
  -2  -8  13    2.88    1.23
  -2  -8  12    1.49    1.03
  -2  -8  12    0.90    0.50
  -2  -8  11    1.21    0.92
  -2  -8  11    1.90    0.91
  -2  -8  10    1.09    0.83
  -2  -8  10    0.48    0.54
  -2  -8   9   14.78    2.27
  -2  -8   9   14.51    2.75
  -2  -8   8    1.55    0.99
  -2  -8   7    2.45    1.05
  -2  -8   6    0.99    0.63
  -2  -8   5   28.90    3.27
  -2  -8   4    3.85    1.09
  -2  -8   3   29.15    3.04
  -2  -8   2    0.23    0.28
  -2  -8   1    0.58    0.36
   2   8  -1    0.30    0.20
  -2  -8   0    2.54    0.80
   2   8   0    2.66    0.93
   2   8   1   16.59    2.25
  -2  -8  -1   12.32    1.79
  -2  -8  -2    4.09    1.04
   2   8   2    5.18    1.22
  -2  -8  -3    0.25    0.24
  -2  -8  -3    0.68    0.29
  -2  -8  -4    9.61    1.12
  -2  -8  -4    8.13    1.48
  -2  -8  -5   86.72    5.95
  -2  -8  -5  109.97    5.07
  -2  -8  -6    9.99    1.06
  -2  -8  -6    8.01    1.51
  -2  -8  -7   14.71    2.11
  -2  -8  -7   18.12    1.51
  -2  -8  -8   12.80    1.28
   2   8   9    2.65    0.59
  -2  -8  -9    2.28    0.52
  -2  -8 -10    1.09    0.50
   2   8  10    0.24    0.25
   2   8  11    2.53    0.66
  -2  -8 -11    1.66    0.63
  -2  -8 -12    0.36    0.33
   2   8  12    0.72    0.33
   2   8  13    4.06    0.95
  -2  -8 -13    3.66    1.08
  -2  -8 -14   -1.04    0.65
  -2  -8 -15    4.69    1.41
  -2  -8 -16    1.40    0.81
  -2  -9  12   -0.43    0.50
  -2  -9  11    0.43    0.45
  -2  -9  11    1.48    0.68
  -2  -9  10    1.24    0.74
  -2  -9  10   -0.01    0.37
  -2  -9   9   10.17    2.37
  -2  -9   8    0.09    0.49
  -2  -9   7    0.38    0.46
  -2  -9   6    0.45    0.43
  -2  -9   5   15.37    2.39
  -2  -9   4    0.32    0.23
  -2  -9   3   31.88    3.34
  -2  -9   2    3.04    0.90
  -2  -9   1    6.61    1.44
  -2  -9   0    2.14    0.79
  -2  -9  -1    7.75    1.54
  -2  -9  -2    1.27    0.54
  -2  -9  -3    0.85    0.52
  -2  -9  -3    0.70    0.33
  -2  -9  -4    1.09    0.40
  -2  -9  -4    0.41    0.28
  -2  -9  -5   25.18    2.94
  -2  -9  -5   31.49    2.32
  -2  -9  -6    0.40    0.35
  -2  -9  -6    0.71    0.26
  -2  -9  -7    2.54    0.95
  -2  -9  -7    3.68    0.71
  -2  -9  -8    0.90    0.60
  -2  -9  -8    0.96    0.38
  -2  -9  -9    3.45    1.23
  -2  -9  -9    3.10    0.67
   2   9  10    0.60    0.30
  -2  -9 -10   -0.14    0.27
  -2  -9 -11    2.24    0.84
   2   9  11    1.92    0.56
   2   9  12    0.75    0.50
  -2  -9 -12   -0.35    0.39
  -2  -9 -13    4.62    1.37
  -2  -9 -14    0.09    0.42
  -2  -9 -15    4.64    1.46
  -2 -10  12    0.57    0.70
  -2 -10  11    1.42    0.98
  -2 -10  11    0.76    0.58
  -2 -10  10   -0.77    0.70
  -2 -10  10   -1.77    1.01
  -2 -10   9    5.97    1.83
  -2 -10   8   -0.03    0.40
  -2 -10   7    0.74    0.74
  -2 -10   6   -0.39    0.47
  -2 -10   5    4.99    1.40
  -2 -10   4    0.01    0.38
  -2 -10   3   10.68    1.99
  -2 -10   2   -0.25    0.39
  -2 -10   1   -0.48    0.57
  -2 -10   0   10.89    1.94
  -2 -10  -1    5.63    1.29
  -2 -10  -2   50.14    4.28
  -2 -10  -3   12.91    2.09
  -2 -10  -3   18.27    1.95
  -2 -10  -4    3.68    1.03
  -2 -10  -4    6.39    1.10
  -2 -10  -5    2.90    1.05
  -2 -10  -5    3.48    0.77
  -2 -10  -6    1.21    0.79
  -2 -10  -6    1.27    0.46
  -2 -10  -7    0.42    0.39
  -2 -10  -7    0.36    0.35
  -2 -10  -8    2.92    0.92
  -2 -10  -8    2.45    0.58
  -2 -10  -9    1.25    0.61
  -2 -10 -10   -0.23    0.73
  -2 -10 -11    6.23    1.76
  -2 -10 -11    7.74    1.63
  -2 -10 -12    2.42    1.05
  -2 -10 -13    0.26    0.60
  -2 -10 -14   -0.22    0.30
  -2 -10 -15    3.89    1.30
  -2 -11  12    1.27    0.79
  -2 -11  11    2.10    0.75
  -2 -11  10    0.81    0.68
  -2 -11   9    0.18    0.35
  -2 -11   8    1.27    0.80
  -2 -11   7    0.12    0.39
  -2 -11   6    0.12    0.35
  -2 -11   5    1.43    0.82
  -2 -11   4   -1.87    0.87
  -2 -11   3    0.64    0.56
  -2 -11   2   -0.20    0.26
  -2 -11   1    0.41    0.45
  -2 -11   0   32.22    3.59
  -2 -11  -1   -0.06    0.27
  -2 -11  -2   32.39    3.55
  -2 -11  -3    1.84    0.82
  -2 -11  -3    4.09    0.98
  -2 -11  -4    0.31    0.35
  -2 -11  -4    0.19    0.31
  -2 -11  -5    5.25    1.06
  -2 -11  -5    5.71    1.59
  -2 -11  -6   18.51    2.82
  -2 -11  -6   20.38    2.05
  -2 -11  -7   13.44    2.38
  -2 -11  -7   10.62    1.39
  -2 -11  -8    6.52    1.72
  -2 -11  -9    0.07    0.46
  -2 -11 -10   -1.01    1.06
  -2 -11 -11   -1.08    0.76
  -2 -11 -12    2.94    1.15
  -2 -11 -12    3.11    1.36
  -2 -11 -13    1.04    0.68
  -2 -11 -13    1.38    0.92
  -2 -11 -14   -0.42    0.46
  -2 -12   9   -2.12    1.15
  -2 -12   8    0.01    0.56
  -2 -12   7    1.01    1.01
  -2 -12   6   -1.25    0.80
  -2 -12   5    0.30    0.59
  -2 -12   4    2.20    0.96
  -2 -12   3    0.22    0.35
  -2 -12   2    0.03    0.30
  -2 -12   1    0.95    0.69
  -2 -12   0    3.46    1.07
  -2 -12  -1    0.48    0.34
  -2 -12  -2    2.40    0.98
  -2 -12  -3    2.32    0.88
  -2 -12  -4    0.11    0.43
  -2 -12  -5    0.30    0.27
  -2 -12  -6   13.11    2.47
  -2 -12  -7    5.36    1.67
  -2 -12  -8    8.58    2.10
  -2 -12  -9    6.11    1.74
  -2 -12 -10    0.25    0.40
  -2 -12 -11    2.25    0.97
  -2 -12 -12    3.83    1.23
  -2 -12 -12    3.82    1.59
  -2 -12 -13    0.95    0.81
  -2 -12 -13   -0.36    0.86
  -2 -12 -14    0.32    0.55
  -2 -12 -15   -0.20    0.49
  -2 -13   7    1.10    0.92
  -2 -13   6    0.41    0.48
  -2 -13   5    1.23    0.95
  -2 -13   4    2.41    1.07
  -2 -13   3   -0.11    0.66
  -2 -13   2    0.07    0.42
  -2 -13   1   -0.27    0.49
  -2 -13   0   -0.07    0.42
  -2 -13  -1   -0.05    0.35
  -2 -13  -2    0.73    0.47
  -2 -13  -3    0.70    0.66
  -2 -13  -4    0.07    0.57
  -2 -13  -5    0.34    0.27
  -2 -13  -6    6.72    1.81
  -2 -13  -7    6.17    1.88
  -2 -13  -8    4.06    1.52
  -2 -13  -9    7.23    2.04
  -2 -13 -10   -0.53    0.70
  -2 -13 -11   -0.43    0.40
  -2 -13 -12    0.74    0.62
  -2 -13 -12    0.79    0.43
  -2 -13 -13    1.57    1.06
  -2 -13 -14    0.46    0.66
  -2 -14   6    1.82    1.04
  -2 -14   5    2.82    1.27
  -2 -14   4    6.48    1.91
  -2 -14   3    0.76    0.68
  -2 -14   2    4.10    1.41
  -2 -14   1    0.03    0.44
  -2 -14   0   -0.34    0.50
  -2 -14  -1    0.77    0.56
  -2 -14  -2    3.59    1.41
  -2 -14  -3    1.38    0.98
  -2 -14  -4    0.50    0.37
  -2 -14  -5    0.53    0.48
  -2 -14  -6    8.95    2.22
  -2 -14  -7    2.03    1.07
  -2 -14  -8    2.24    1.18
  -2 -14  -9    0.09    0.78
  -2 -14 -10    1.73    0.76
  -2 -14 -11    0.70    0.89
  -2 -14 -12   -0.20    0.49
  -2 -14 -13    0.14    0.47
  -2 -15   4    5.31    1.84
  -2 -15   3    6.28    1.89
  -2 -15   2    1.05    0.81
  -2 -15   1    0.31    0.72
  -2 -15   0    0.67    0.77
  -2 -15  -1    0.24    0.42
  -2 -15  -2    0.01    0.30
  -2 -15  -3    0.07    0.54
  -2 -15  -4    2.99    1.11
  -2 -15  -5    4.71    1.73
  -2 -15  -6    8.42    2.20
  -2 -15  -7    7.02    2.07
  -2 -15  -8    1.30    0.92
  -2 -15  -9   -0.16    0.80
  -2 -15 -10    4.62    1.97
  -2 -15 -11   -1.23    0.98
  -2 -16   2    0.65    0.81
  -2 -16   1    0.39    0.65
  -2 -16   0   -0.44    0.57
  -2 -16  -1    0.67    0.78
  -2 -16  -2    0.76    0.33
  -2 -16  -3    1.92    1.24
  -2 -16  -4    1.03    1.05
  -2 -16  -5    3.20    1.33
  -2 -16  -6    2.00    1.18
  -2 -16  -7    0.94    0.95
  -2 -16  -8    0.44    0.83
  -2 -16  -9    1.33    0.87
  -2 -17  -2    1.87    1.09
  -2 -17  -3    0.18    0.48
  -2 -17  -4    0.95    0.65
  -2 -17  -5   -0.22    0.80
   3 -14  -3    0.85    1.16
   3 -14  -2    1.20    1.35
   3 -14  -1    0.48    0.66
   3 -14   0    1.37    1.16
   3 -14   1   -0.55    0.68
   3 -14   2    1.62    1.07
   3 -13  -6   -0.91    0.87
   3 -13  -5    1.52    1.19
   3 -13  -4    5.57    2.02
   3 -13  -3    0.15    1.12
   3 -13  -2    1.51    1.02
   3 -13  -1   -0.25    0.80
   3 -13   0    0.04    0.96
   3 -13   1    2.01    1.64
   3 -13   2    3.93    1.74
   3 -13   3    1.60    1.02
   3 -13   4    0.95    0.73
   3 -13   5    1.35    1.08
   3 -12  -8    2.40    1.33
   3 -12  -7    2.17    1.31
   3 -12  -6   -3.40    1.53
   3 -12  -5    0.98    0.48
   3 -12  -4    3.88    1.74
   3 -12  -3    1.39    0.96
   3 -12  -2    1.06    0.93
   3 -12  -1    0.14    0.80
   3 -12   0    1.09    1.58
   3 -12   1    3.91    1.63
   3 -12   2    1.76    1.27
   3 -12   3    0.09    0.65
   3 -12   4    0.89    1.00
   3 -12   5    0.75    0.62
   3 -12   6   -0.19    0.62
   3 -12   7    2.28    1.11
   3 -12   8    2.20    1.27
  -3  11  12   -1.66    0.93
  -3  11  11    2.74    1.14
  -3  11  10    5.93    1.62
   3 -11 -10    4.49    1.79
   3 -11  -9   -0.15    0.44
   3 -11  -8   13.15    3.04
   3 -11  -7    3.73    1.49
   3 -11  -6   -0.14    0.42
   3 -11  -5   -0.25    0.94
   3 -11  -4    2.43    1.08
   3 -11  -3    0.48    0.52
   3 -11  -2    0.63    0.74
   3 -11  -1   -0.29    0.51
   3 -11   0    0.95    0.90
   3 -11   1    3.02    1.29
   3 -11   2   -0.29    0.46
   3 -11   3   -0.01    0.34
   3 -11   4    0.82    0.81
   3 -11   5    0.44    0.65
   3 -11   6    0.86    0.72
   3 -11   7    2.47    0.97
   3 -11   8    0.37    0.86
   3 -11   9    0.65    0.30
  -3  10  13    2.13    1.05
  -3  10  12    0.22    0.42
  -3  10  11    0.00    0.50
   3 -10 -11    0.66    0.98
  -3  10  10    7.26    1.80
   3 -10 -10    9.97    2.65
  -3  10   9    5.24    1.41
   3 -10  -9    4.61    1.70
  -3  10   8    3.55    1.14
   3 -10  -8    5.47    1.72
   3 -10  -7    5.50    1.75
   3 -10  -6    0.06    0.36
   3 -10  -5    1.00    0.70
   3 -10  -4   -0.29    0.46
   3 -10  -3    1.76    1.31
   3 -10  -2    0.00    0.48
   3 -10  -1    0.18    0.56
   3 -10   0    1.00    0.69
   3 -10   1    2.64    1.14
   3 -10   2    4.20    1.42
   3 -10   3   17.13    2.96
   3 -10   4    6.65    1.83
   3 -10   5    0.38    0.71
   3 -10   6    1.31    0.95
   3 -10   7    4.10    1.46
   3 -10   8   -0.26    0.61
   3 -10   9    1.52    0.92
   3 -10  10    0.52    0.54
   3 -10  11    3.35    1.48
  -3   9  14   -1.44    0.85
  -3   9  13    0.60    0.62
  -3   9  12    1.35    0.68
  -3   9  11    0.81    0.63
  -3   9  10    1.44    0.52
  -3   9   9    2.82    0.94
   3  -9  -9    3.64    1.62
  -3   9   8   -0.20    0.36
   3  -9  -8    0.00    0.32
  -3   9   7    7.31    1.60
   3  -9  -7    7.96    1.98
  -3   9   6    1.55    0.76
   3  -9  -6    1.15    0.73
   3  -9  -5    0.27    0.87
   3  -9  -4   18.35    3.02
   3  -9  -3    0.07    0.46
   3  -9  -2    0.32    0.32
   3  -9  -1    2.17    0.69
   3  -9   0    0.27    0.54
   3  -9   1    6.93    1.74
   3  -9   2   11.50    2.25
   3  -9   3    2.42    1.09
   3  -9   4   13.32    2.52
   3  -9   5    7.07    1.83
   3  -9   6    5.25    1.55
   3  -9   7    1.81    0.84
   3  -9   8    1.36    0.64
   3  -9   9    1.26    1.01
   3  -9  10   -1.84    1.01
   3  -9  11   -0.50    0.58
   3  -9  12    0.48    0.61
   3  -8 -14    6.73    1.81
  -3   8  14    4.80    1.54
  -3   8  13    1.67    0.97
  -3   8  12    2.28    1.01
  -3   8  11    0.33    0.42
  -3   8  10    2.06    0.79
  -3   8   9    1.66    0.81
  -3   8   8    0.64    0.52
  -3   8   7    0.32    0.35
   3  -8  -7    0.79    0.62
  -3   8   6    1.28    0.69
   3  -8  -6    2.93    1.15
  -3   8   5    4.26    1.17
   3  -8  -5    5.75    1.73
   3  -8  -4   19.10    2.96
   3  -8  -3   23.61    3.26
   3  -8  -2    0.27    0.41
   3  -8  -1   22.38    3.14
   3  -8   0    4.94    1.30
   3  -8   1   59.08    5.30
   3  -8   2    8.10    1.85
   3  -8   3   49.76    4.72
   3  -8   4   64.22    5.51
   3  -8   5   55.98    5.12
   3  -8   6    7.04    1.79
   3  -8   7    3.91    1.28
   3  -8   8    5.07    1.61
   3  -8   9    4.92    1.60
   3  -8  10    1.12    0.77
   3  -8  11    4.85    1.67
   3  -8  12    0.98    0.84
   3  -8  13    1.39    0.95
   3  -8  14    0.45    0.29
   3  -8  15    0.72    0.57
  -3   7  14    7.15    1.76
   3  -7 -14    8.82    1.90
  -3   7  13    1.86    0.94
   3  -7 -13    3.67    1.33
  -3   7  12    0.58    0.76
  -3   7  11    0.44    0.47
  -3   7  10    0.41    0.37
  -3   7   9    1.40    0.69
  -3   7   8   -0.49    0.49
  -3   7   7   17.42    2.39
  -3   7   6   20.82    2.56
  -3   7   5    1.40    0.75
   3  -7  -5    2.19    1.31
  -3   7   4    5.98    1.32
   3  -7  -4    4.52    1.45
   3  -7  -3  100.60    7.16
   3  -7  -2    7.90    1.76
   3  -7  -1   31.39    3.67
   3  -7   0    3.56    1.18
   3  -7   1   51.07    4.64
   3  -7   2   15.06    2.33
   3  -7   3   92.32    6.52
   3  -7   4   33.27    3.62
   3  -7   5   41.60    4.09
   3  -7   6    3.69    1.27
   3  -7   7    4.46    1.22
   3  -7   8    4.73    1.41
   3  -7   9    6.82    1.72
   3  -7  10   -0.53    0.53
   3  -7  11    1.54    0.92
   3  -7  12    4.00    1.43
   3  -7  13    2.49    1.26
   3  -7  14    1.13    0.84
   3  -7  14    0.98    0.65
   3  -7  15   -0.55    0.29
  -3   6  15    1.71    0.90
  -3   6  14    0.51    0.53
   3  -6 -14   -0.71    0.57
  -3   6  13    2.80    1.13
   3  -6 -13    3.29    1.15
  -3   6  12    0.44    0.53
  -3   6  11    2.16    1.03
  -3   6  10    1.76    0.69
  -3   6   9    0.56    0.48
  -3   6   8    0.06    0.33
   3  -6  -8    0.96    0.37
  -3   6   7   25.29    2.82
   3  -6  -7   25.58    2.21
  -3   6   6   10.68    1.78
  -3   6   5  114.19    6.78
  -3   6   4   17.99    2.25
   3  -6  -4   22.86    2.94
   3  -6  -3   32.88    3.51
  -3   6   3   30.02    2.89
   3  -6  -2   15.60    2.34
   3  -6  -1    6.67    1.54
   3  -6   0   -0.05    0.40
   3  -6   1    0.11    0.32
   3  -6   2    8.58    1.65
   3  -6   3    0.51    0.50
   3  -6   4    0.74    0.47
   3  -6   5    5.38    1.38
   3  -6   6   12.72    2.08
   3  -6   7    0.29    0.26
   3  -6   8   17.86    2.60
   3  -6   9    6.59    1.65
   3  -6  10    1.21    0.78
   3  -6  11    2.99    1.27
   3  -6  12   11.10    2.31
   3  -6  13    1.78    0.85
   3  -6  13    1.73    0.95
   3  -6  14   -0.89    0.59
   3  -6  14   -0.46    0.58
   3  -6  15    0.84    0.60
  -3   5  15    1.50    0.90
   3  -5 -14   -0.28    0.38
  -3   5  14    0.04    0.49
   3  -5 -13    7.34    1.57
  -3   5  13    4.19    1.39
   3  -5 -12    2.06    0.88
  -3   5  12    1.07    0.67
  -3   5  11    1.26    0.65
  -3   5  10    1.30    0.77
  -3   5   9   12.50    2.02
  -3   5   8    2.68    0.93
   3  -5  -8    2.67    0.62
  -3   5   7    0.12    0.31
   3  -5  -7    0.52    0.38
  -3   5   6   -0.19    0.43
  -3   5   5    0.55    0.35
  -3   5   4    0.54    0.38
  -3   5   3    0.47    0.37
   3  -5  -3    0.56    0.39
   3  -5  -2   39.90    3.66
  -3   5   2   34.57    3.03
   3  -5  -2   42.99    3.32
   3  -5  -1    3.02    0.86
   3  -5  -1    3.26    1.00
   3  -5   0   -0.10    0.14
   3  -5   0    0.15    0.37
   3  -5   1    0.15    0.41
   3  -5   1    0.63    0.40
  -3   5  -1    0.76    0.56
   3  -5   2   86.53    5.78
  -3   5  -2   90.80    5.97
   3  -5   2   89.71    5.40
  -3   5  -3    0.48    0.21
   3  -5   3    0.05    0.32
  -3   5  -4   20.43    2.61
   3  -5   4   18.35    2.30
   3  -5   5    5.30    1.20
   3  -5   6    1.34    0.73
   3  -5   7    5.61    1.32
   3  -5   8   46.49    4.14
   3  -5   9    7.90    1.71
   3  -5  10    0.48    0.42
   3  -5  11    1.42    0.79
   3  -5  12   15.43    2.16
   3  -5  12   14.24    2.53
   3  -5  13    1.27    0.69
   3  -5  13    0.09    0.50
   3  -5  14    0.02    0.43
   3  -5  15   -0.12    0.31
   3  -5  16    1.11    0.65
  -3   4  15   -0.68    0.64
   3  -4 -14   -0.31    0.43
  -3   4  14   -1.35    0.84
   3  -4 -13    1.30    0.74
  -3   4  13    1.78    0.87
   3  -4 -12    7.08    1.47
  -3   4  12    7.39    1.66
   3  -4 -11   -0.01    0.38
  -3   4  11    0.15    0.51
  -3   4  10    0.77    0.53
   3  -4  -9    3.17    0.56
  -3   4   9    3.47    1.03
   3  -4  -8   47.41    2.72
  -3   4   8   49.35    4.04
   3  -4  -7    1.78    0.43
  -3   4   7    2.23    0.73
   3  -4  -7    2.55    0.67
  -3   4   6   22.21    2.43
   3  -4  -6   22.20    2.04
  -3   4   5    7.94    1.36
  -3   4   4   10.73    1.55
   3  -4  -4   13.13    1.71
  -3   4   3    9.56    1.44
   3  -4  -3   10.94    1.54
  -3   4   2  142.70    7.55
   3  -4  -2  164.68    7.77
   3  -4  -2  145.85    8.10
  -3   4   1    8.29    1.29
   3  -4  -1    9.55    1.34
   3  -4  -1    8.87    1.52
   3  -4   0    2.01    0.63
   3  -4   0    1.36    0.63
   3  -4   1    5.80    1.06
  -3   4  -1    5.26    1.08
   3  -4   1    5.71    1.23
   3  -4   2   71.27    4.89
  -3   4  -2   80.82    5.16
   3  -4   2   76.25    4.63
  -3   4  -3    7.18    1.37
   3  -4   3    5.92    1.20
   3  -4   4    0.78    0.42
  -3   4  -4    0.23    0.36
  -3   4  -5    0.25    0.34
   3  -4   5   -0.13    0.19
   3  -4   6    8.21    1.42
  -3   4  -6    8.25    1.59
   3  -4   7    1.21    0.63
   3  -4   8   18.89    2.40
   3  -4   9    3.42    0.96
   3  -4  10    1.25    0.74
   3  -4  11    7.66    1.41
   3  -4  11    8.76    1.87
   3  -4  12    0.98    0.48
   3  -4  12    0.64    0.56
   3  -4  13    0.20    0.49
   3  -4  13   -0.11    0.33
   3  -4  14    2.54    0.97
   3  -4  15    0.26    0.28
   3  -4  16   -0.32    0.58
  -3   3  15   -0.13    0.38
  -3   3  14   -1.55    0.85
   3  -3 -13    1.08    0.55
  -3   3  13    0.76    0.81
   3  -3 -12   16.01    2.03
  -3   3  12   16.13    2.51
   3  -3 -11    0.78    0.48
  -3   3  11    1.42    0.81
   3  -3 -10    0.34    0.32
  -3   3  10    1.03    0.67
   3  -3  -9    5.35    0.64
  -3   3   9    6.46    1.42
   3  -3  -8   28.02    1.72
  -3   3   8   31.85    3.05
   3  -3  -8   34.29    2.62
   3  -3  -7    0.26    0.18
   3  -3  -7    0.75    0.44
  -3   3   7    0.92    0.58
   3  -3  -6    7.24    0.79
  -3   3   6    8.63    1.42
   3  -3  -6    9.88    1.24
  -3   3   5    1.17    0.54
   3  -3  -5    1.24    0.49
  -3   3   4    0.53    0.26
   3  -3  -4    0.56    0.37
   3  -3  -3   13.08    1.57
  -3   3   3   11.69    1.54
  -3   3   2  156.08    7.77
   3  -3  -2  166.71    7.78
   3  -3  -1   81.48    4.92
  -3   3   1   71.06    4.44
   3  -3  -1   82.56    4.56
  -3   3   0    6.13    1.06
   3  -3   0    5.75    0.95
   3  -3   0    6.94    1.26
   3  -3   1    7.21    1.07
  -3   3  -1    6.50    1.10
   3  -3   1    7.51    1.29
  -3   3  -2  420.28   17.34
   3  -3   2  409.78   17.23
   3  -3   2  408.91   16.82
  -3   3  -3   73.90    4.66
   3  -3   3   66.46    4.30
  -3   3  -4    2.35    0.66
   3  -3   4    2.53    0.69
  -3   3  -5   -0.04    0.39
   3  -3   5    0.37    0.40
   3  -3   6   15.40    1.85
  -3   3  -6   18.49    2.20
   3  -3   7   10.55    1.59
  -3   3  -7   14.28    1.93
   3  -3   8   13.24    1.90
   3  -3   9   -0.05    0.17
   3  -3  10    1.93    0.64
   3  -3  10    3.34    1.09
   3  -3  11    0.42    0.37
   3  -3  11    0.05    0.47
   3  -3  12    6.39    1.34
   3  -3  12    5.34    1.48
   3  -3  13    0.51    0.41
   3  -3  14   11.28    1.85
   3  -3  15    0.31    0.35
   3  -3  16   -0.93    0.58
   3  -3  17   -1.62    0.94
  -3   2  15    0.05    0.34
  -3   2  14    0.40    0.50
   3  -2 -13    0.47    0.66
  -3   2  13    0.45    0.42
   3  -2 -12   25.94    2.48
  -3   2  12   24.64    3.15
   3  -2 -11    5.72    1.09
  -3   2  11    5.62    1.46
   3  -2 -10    0.13    0.31
  -3   2  10    0.42    0.40
   3  -2  -9    3.07    0.75
   3  -2  -9    2.34    0.61
  -3   2   9    3.30    1.00
  -3   2   8   25.16    2.68
   3  -2  -8   26.36    2.28
   3  -2  -7    0.44    0.18
   3  -2  -7    0.19    0.27
  -3   2   7    0.98    0.54
   3  -2  -6    7.50    0.65
  -3   2   6    9.23    1.43
   3  -2  -6   11.55    1.32
   3  -2  -5    2.15    0.36
   3  -2  -5    2.83    0.80
  -3   2   5    2.55    0.71
   3  -2  -5    2.93    0.62
   3  -2  -4    5.53    1.01
  -3   2   4    5.91    1.08
   3  -2  -4    5.59    0.84
   3  -2  -3   24.66    2.13
  -3   2   3   21.31    2.05
   3  -2  -3   22.05    1.82
   3  -2  -2  458.19   17.97
  -3   2   2  431.78   17.96
  -3   2   1    0.01    0.18
   3  -2  -1    0.07    0.17
   3  -2   0   10.99    1.39
  -3   2   0   10.39    1.29
   3  -2   0   10.84    1.27
   3  -2   1    8.08    1.18
   3  -2   1    7.43    1.01
   3  -2   2  301.65   12.50
  -3   2  -2  275.51   12.36
   3  -2   2  304.41   12.29
  -3   2  -3   15.04    1.67
   3  -2   3   13.60    1.49
   3  -2   4    1.62    0.48
  -3   2  -4    1.31    0.50
   3  -2   5   14.43    1.59
  -3   2  -5   13.91    1.67
  -3   2  -6  108.43    5.78
   3  -2   6   89.69    5.26
   3  -2   7   10.73    1.54
  -3   2  -7   15.51    1.87
   3  -2   7   12.26    1.51
   3  -2   8   28.81    2.81
  -3   2  -8   37.71    3.19
   3  -2   9    4.40    0.98
   3  -2   9    4.94    1.18
   3  -2  10    0.07    0.24
   3  -2  10    0.26    0.24
   3  -2  11    0.18    0.30
   3  -2  12   24.85    2.60
   3  -2  13    8.03    1.48
   3  -2  14    9.66    1.65
   3  -2  15    2.37    0.88
   3  -2  16    0.68    0.32
   3  -2  16    1.02    0.58
   3  -2  17    0.39    0.61
  -3   1  15   -0.20    0.43
  -3   1  14    0.10    0.32
  -3   1  13    0.73    0.61
   3  -1 -12    6.52    1.10
  -3   1  12    6.04    1.57
   3  -1 -11    6.87    1.08
  -3   1  11    8.91    1.75
   3  -1 -10    1.82    0.56
  -3   1  10    2.44    0.88
   3  -1  -9    0.84    0.48
  -3   1   9    0.63    0.50
   3  -1  -9    0.90    0.60
   3  -1  -8    7.25    1.02
  -3   1   8    7.40    1.38
   3  -1  -8    7.34    1.12
   3  -1  -7    2.35    0.63
  -3   1   7    2.45    0.76
  -3   1   6   24.75    2.44
   3  -1  -6   27.14    2.17
   3  -1  -5    4.39    0.77
  -3   1   5    3.74    0.89
   3  -1  -5    3.91    0.91
   3  -1  -4   28.98    2.46
  -3   1   4   27.32    2.35
   3  -1  -4   29.89    2.17
  -3   1   3   30.52    2.39
   3  -1  -3   30.05    2.38
   3  -1  -3   30.82    2.17
  -3   1   2  125.35    6.15
   3  -1  -2  123.87    6.05
   3  -1  -2  124.67    5.80
  -3   1   1   74.93    4.18
   3  -1  -1   78.72    4.16
   3  -1  -1   78.50    3.97
  -3   1   0   13.68    1.40
   3  -1   0   14.59    1.40
   3  -1   1   76.12    4.11
  -3   1  -1   89.22    4.31
   3  -1   1   69.73    3.92
   3  -1   2  112.55    5.35
  -3   1  -2   97.80    5.18
   3  -1   3    7.52    0.93
  -3   1  -3    6.38    0.91
  -3   1  -4   45.05    2.88
   3  -1   4   45.19    2.74
   3  -1   5    1.33    0.45
  -3   1  -5    0.82    0.35
  -3   1  -6    2.71    0.65
   3  -1   6    2.07    0.58
   3  -1   6    2.63    0.63
   3  -1   7    8.43    1.26
  -3   1  -7    9.74    1.36
   3  -1   7    9.08    1.25
   3  -1   7    8.70    1.22
   3  -1   8   22.84    2.20
   3  -1   8   26.16    2.48
  -3   1  -8   31.81    2.71
   3  -1   9   19.42    2.03
   3  -1   9   19.13    2.22
   3  -1  10    0.79    0.53
   3  -1  11    0.64    0.42
   3  -1  12   16.85    2.02
   3  -1  13   10.20    1.57
   3  -1  14   12.97    1.90
   3  -1  15    2.72    0.95
   3  -1  15    3.24    1.07
   3  -1  16    1.01    0.57
   3  -1  16    0.48    0.51
   3  -1  17   -0.94    0.70
   3  -1  18    6.67    1.79
  -3   0  15    0.77    0.60
  -3   0  14    0.93    0.81
  -3   0  13   -0.09    0.32
   3   0 -12    2.01    0.56
  -3   0  12    1.51    0.79
   3   0 -11    2.83    0.67
  -3   0  11    4.21    1.24
   3   0 -10    0.18    0.27
  -3   0  10    0.31    0.42
   3   0  -9    1.47    0.45
  -3   0   9    0.82    0.56
   3   0  -8    6.36    0.86
  -3   0   8    7.68    1.38
   3   0  -8    5.49    0.98
   3   0  -7    4.50    0.71
  -3   0   7    6.39    1.24
   3   0  -7    5.74    0.96
  -3   0   6   77.65    4.82
  -3   0   6   72.40    4.20
   3   0  -6   80.37    4.35
  -3   0   5   25.05    2.35
   3   0  -5   27.82    2.48
  -3   0   5   25.37    2.04
   3   0  -5   26.45    2.11
  -3   0   4    1.98    0.59
  -3   0   4    1.63    0.40
   3   0  -4    1.22    0.49
   3   0  -4    1.44    0.35
   3   0  -3    8.53    1.17
  -3   0   3    8.38    1.15
   3   0  -3    8.23    1.02
  -3   0   3    8.03    1.01
   3   0  -2   38.82    1.80
   3   0  -2   41.05    2.66
  -3   0   2   40.93    2.67
   3   0  -2   36.27    2.39
  -3   0   1  100.11    5.20
   3   0  -1   97.30    5.03
  -3   0   0    1.53    0.46
   3   0   0    1.78    0.45
   3   0   0    1.60    0.46
   3   0   1   26.85    1.85
  -3   0  -1   30.93    2.12
   3   0   1   32.71    2.06
   3   0   1   32.61    2.03
   3   0   2    0.48    0.19
   3   0   2    0.61    0.26
  -3   0  -2    0.70    0.23
   3   0   2    1.06    0.36
  -3   0  -3   71.94    3.86
   3   0   3   74.70    3.74
   3   0   3   99.18    4.21
   3   0   3  107.08    4.43
   3   0   4  226.04    9.00
  -3   0  -4  227.83    9.19
   3   0   4  209.45    9.29
  -3   0  -5  409.21   15.50
   3   0   5  383.14   15.30
   3   0   5  399.35   15.65
   3   0   5  367.92   15.51
   3   0   6   19.39    1.72
  -3   0  -6   22.48    1.86
   3   0   6   20.95    1.90
   3   0   6   18.06    1.71
   3   0   7  165.06    8.02
   3   0   7  181.82    8.23
   3   0   7  157.50    7.90
  -3   0  -8  105.99    5.45
   3   0   8   94.64    5.18
   3   0   8   81.86    4.90
   3   0   9   46.49    3.36
  -3   0  -9   59.78    3.93
   3   0  10    1.10    0.52
   3   0  11    3.73    0.96
   3   0  12    1.34    0.58
   3   0  13    3.78    0.90
   3   0  14   11.89    1.77
   3   0  14   12.13    1.94
   3   0  15    2.83    1.01
   3   0  15    4.81    1.36
   3   0  16    0.40    0.39
   3   0  16    0.08    0.47
   3   0  17   -0.30    0.53
   3   0  17    1.15    0.86
   3   0  18    7.77    1.89
  -3  -1  14    2.73    1.10
  -3  -1  13    6.64    1.71
  -3  -1  12    3.51    1.23
  -3  -1  11    9.72    2.01
   3   1 -10    7.43    0.99
  -3  -1  10    6.25    1.11
  -3  -1  10    6.57    1.48
   3   1  -9    2.78    0.55
  -3  -1   9    2.18    0.65
  -3  -1   9    2.84    0.97
   3   1  -8    5.88    0.77
  -3  -1   8    6.55    1.36
  -3  -1   8    6.66    1.09
   3   1  -7    0.20    0.32
   3   1  -7   -0.02    0.15
  -3  -1   7   -0.12    0.39
  -3  -1   7    0.22    0.22
   3   1  -6   23.15    1.53
  -3  -1   6   26.34    2.49
  -3  -1   6   26.68    2.16
   3   1  -6   26.67    2.16
   3   1  -5    8.86    1.34
   3   1  -5    8.41    1.32
   3   1  -5    6.82    0.66
  -3  -1   5    7.90    1.25
  -3  -1   5    7.82    1.07
   3   1  -5    7.95    1.08
   3   1  -4  139.27    6.81
  -3  -1   4  130.85    6.62
   3   1  -4  137.99    6.37
  -3  -1   4  128.43    6.24
  -3  -1   3   99.86    5.21
   3   1  -3  103.57    5.29
  -3  -1   3  102.08    5.00
   3   1  -3  102.61    5.07
   3   1  -2    5.18    0.39
  -3  -1   2    6.14    0.87
   3   1  -2    4.76    0.76
  -3  -1   2    5.62    0.79
   3   1  -2    5.77    0.86
   3   1  -1   43.47    2.02
   3   1  -1   52.52    2.78
  -3  -1   1   39.81    2.58
   3   1  -1   47.39    2.72
  -3  -1   1   36.44    2.44
   3   1   0    0.22    0.16
   3   1   0    0.15    0.14
   3   1   0    0.27    0.14
  -3  -1   0    0.08    0.12
  -3  -1   0    0.03    0.14
   3   1   1    1.71    0.34
  -3  -1  -1    1.25    0.28
  -3  -1  -1    2.10    0.41
   3   1   1    1.17    0.29
   3   1   1    1.83    0.39
  -3  -1  -1    1.47    0.35
   3   1   2    7.67    0.80
  -3  -1  -2    5.75    0.75
  -3  -1  -2    7.91    0.81
   3   1   2    6.98    0.74
   3   1   2    6.28    0.73
   3   1   3   14.11    0.93
  -3  -1  -3   19.61    1.13
   3   1   3   20.96    1.51
  -3  -1  -3   15.46    1.34
   3   1   3   20.73    1.34
   3   1   3   21.86    1.55
   3   1   3   15.90    1.24
  -3  -1  -4   23.21    1.44
   3   1   4   21.89    1.37
   3   1   4   27.68    1.87
  -3  -1  -4   22.20    1.73
   3   1   4   23.12    1.75
   3   1   4   20.88    1.39
  -3  -1  -5  157.20    6.66
   3   1   5  150.38    6.93
   3   1   5  162.21    7.09
   3   1   5  155.43    6.33
  -3  -1  -6   43.43    2.64
   3   1   6   42.27    2.73
   3   1   6   42.04    2.80
   3   1   6   40.70    2.07
  -3  -1  -7   16.34    1.53
   3   1   7   11.66    1.33
   3   1   7   12.31    1.41
   3   1   7   12.25    0.86
  -3  -1  -8   11.06    1.36
   3   1   8    7.20    1.08
   3   1   8    8.87    1.25
   3   1   8    8.07    0.60
  -3  -1  -9   68.50    4.20
   3   1   9   53.99    3.64
   3   1  10   10.57    1.42
   3   1  11    2.20    0.58
   3   1  12   10.69    1.48
   3   1  13   21.36    2.28
   3   1  13   19.06    2.35
   3   1  14    3.86    0.99
   3   1  14    2.09    0.74
   3   1  15   10.01    1.74
   3   1  15   11.74    2.02
   3   1  16   -0.24    0.47
   3   1  16   -0.16    0.38
   3   1  17    3.75    1.15
   3   1  17    3.48    1.12
   3   1  18    1.80    0.92
  -3  -2  14    0.92    0.87
  -3  -2  13    8.44    2.00
  -3  -2  12    2.53    1.14
  -3  -2  12    1.63    0.73
  -3  -2  11    4.69    1.29
  -3  -2  11    5.84    1.14
  -3  -2  10    9.09    1.84
  -3  -2  10   11.47    1.56
  -3  -2   9    1.02    0.49
  -3  -2   9    2.37    0.77
  -3  -2   8    2.76    0.72
  -3  -2   8    2.45    0.79
  -3  -2   7    0.09    0.29
  -3  -2   7    0.36    0.22
   3   2  -6   41.21    2.09
  -3  -2   6   42.56    3.35
  -3  -2   6   42.32    2.95
   3   2  -5   76.85    4.51
   3   2  -5   64.13    2.83
  -3  -2   5   64.55    4.21
  -3  -2   5   64.16    3.85
   3   2  -4    9.95    1.32
   3   2  -4    8.87    0.56
  -3  -2   4    9.42    1.25
  -3  -2   4    9.49    1.18
   3   2  -4    9.13    1.20
   3   2  -3   12.92    1.39
  -3  -2   3   10.60    0.62
   3   2  -3   11.67    1.38
  -3  -2   3   10.50    1.27
  -3  -2   3   11.69    1.28
   3   2  -3   10.10    1.17
   3   2  -2   27.65    1.96
  -3  -2   2   22.72    1.23
   3   2  -2   30.42    2.20
  -3  -2   2   24.47    1.95
  -3  -2   2   24.85    1.89
   3   2  -2   23.69    1.88
   3   2  -1   39.78    2.53
   3   2  -1   57.58    2.31
  -3  -2   1   49.89    2.28
   3   2  -1   41.63    1.99
  -3  -2   1   42.78    2.70
   3   2  -1   65.46    3.14
   3   2  -1   50.96    3.07
  -3  -2   1   51.10    2.89
   3   2   0    7.23    0.72
  -3  -2   0    7.62    0.69
   3   2   0    7.24    0.67
   3   2   0    5.84    0.60
  -3  -2   0    7.37    0.85
   3   2   0    8.41    0.86
   3   2   0    8.47    0.92
  -3  -2   0    8.56    0.93
   3   2   1   85.26    3.38
  -3  -2  -1   78.44    3.70
   3   2   1   79.48    3.71
  -3  -2  -1   81.88    3.78
   3   2   1   83.40    3.74
   3   2   1   85.68    3.64
   3   2   1   88.32    4.05
  -3  -2  -1   79.64    3.92
  -3  -2  -2   61.14    3.01
   3   2   2   61.62    2.97
   3   2   2   63.55    2.95
   3   2   2   54.78    2.71
  -3  -2  -2   56.17    2.88
   3   2   2   64.04    3.08
  -3  -2  -2   59.05    2.96
  -3  -2  -3    3.14    0.56
   3   2   3    2.21    0.44
  -3  -2  -3    2.77    0.52
   3   2   3    1.67    0.29
   3   2   3    2.46    0.48
   3   2   3    2.13    0.46
  -3  -2  -3    1.85    0.40
  -3  -2  -4   32.32    1.78
  -3  -2  -4   35.44    2.30
   3   2   4   49.01    2.53
   3   2   4   37.83    1.86
  -3  -2  -4   38.65    2.38
   3   2   4   49.93    2.61
  -3  -2  -4   33.82    1.91
   3   2   4   34.03    1.95
  -3  -2  -5   97.29    4.63
  -3  -2  -5  116.06    5.25
   3   2   5  106.56    5.09
   3   2   5  114.44    5.24
  -3  -2  -5  105.99    5.19
   3   2   5  107.10    4.49
  -3  -2  -6   -0.07    0.17
   3   2   6    0.49    0.31
  -3  -2  -6   -0.06    0.15
   3   2   6    0.03    0.30
  -3  -2  -6    0.12    0.31
   3   2   6    0.03    0.06
  -3  -2  -7    0.59    0.26
   3   2   7    0.68    0.29
  -3  -2  -7    0.90    0.36
  -3  -2  -7    0.79    0.22
   3   2   7    0.49    0.16
  -3  -2  -8    0.36    0.29
  -3  -2  -8    0.08    0.18
   3   2   8    0.88    0.41
  -3  -2  -8    0.35    0.23
   3   2   8    0.35    0.19
  -3  -2  -9   44.25    3.16
  -3  -2  -9   41.38    3.10
   3   2   9   36.34    2.77
  -3  -2 -10   22.52    2.29
   3   2  10   19.15    1.96
  -3  -2 -10   20.50    2.17
   3   2  11   15.09    1.74
   3   2  11   16.03    1.80
  -3  -2 -11   18.67    2.08
   3   2  12   37.83    3.09
   3   2  12   41.37    3.27
   3   2  13    0.83    0.29
   3   2  13    1.93    0.61
   3   2  14    0.99    0.50
   3   2  14    2.32    0.78
   3   2  15    9.32    1.59
   3   2  15   10.52    1.81
   3   2  16    0.37    0.39
   3   2  16   -1.40    0.70
   3   2  17    2.00    0.85
   3   2  17    2.33    0.99
  -3  -3  14    0.41    0.60
  -3  -3  13    4.71    1.61
  -3  -3  13    2.17    0.84
  -3  -3  12    2.03    1.02
  -3  -3  12    2.12    0.80
  -3  -3  11    0.17    0.46
  -3  -3  11    0.36    0.38
  -3  -3  10    1.37    0.62
  -3  -3  10    0.56    0.54
  -3  -3   9    3.32    0.30
  -3  -3   9    6.69    1.17
  -3  -3   9    6.12    1.44
  -3  -3   8   -0.08    0.06
  -3  -3   8   -0.28    0.19
  -3  -3   8    0.10    0.34
  -3  -3   7    4.84    0.43
  -3  -3   7    6.21    1.11
  -3  -3   7    5.38    1.24
  -3  -3   6    6.39    1.20
  -3  -3   6    5.90    1.05
   3   3  -5    0.67    0.41
  -3  -3   5    1.68    0.58
  -3  -3   5    1.27    0.55
   3   3  -4   56.03    3.47
  -3  -3   4   39.72    1.95
  -3  -3   4   43.81    3.11
  -3  -3   4   46.77    3.05
  -3  -3   3    0.91    0.20
   3   3  -3    1.76    0.50
  -3  -3   3    1.45    0.56
  -3  -3   3    0.97    0.39
  -3  -3   2    5.74    0.57
   3   3  -2    6.21    0.90
  -3  -3   2    5.06    0.82
  -3  -3   2    5.69    0.88
  -3  -3   1    9.73    1.03
   3   3  -1   10.23    1.06
  -3  -3   1   13.15    0.94
  -3  -3   1    9.61    1.12
  -3  -3   1   13.36    1.34
  -3  -3   0    5.56    0.71
   3   3   0    5.27    0.67
  -3  -3   0    7.08    0.70
   3   3   0    7.30    0.72
  -3  -3   0    4.05    0.44
  -3  -3   0    5.87    0.76
  -3  -3   0    6.97    0.93
  -3  -3  -1   35.81    1.73
   3   3   1   27.05    1.69
   3   3   1   30.91    1.86
  -3  -3  -1   35.50    1.96
   3   3   1   34.84    1.88
   3   3   1   33.89    1.75
  -3  -3  -1   33.99    1.87
  -3  -3  -1   32.50    1.80
  -3  -3  -1   32.69    2.10
  -3  -3  -2    1.90    0.24
   3   3   2    1.57    0.42
  -3  -3  -2    1.21    0.28
   3   3   2    1.99    0.38
  -3  -3  -2    1.18    0.32
   3   3   2    1.81    0.28
  -3  -3  -2    1.77    0.38
  -3  -3  -2    0.85    0.17
  -3  -3  -3   25.77    1.34
  -3  -3  -3   24.27    1.73
   3   3   3   32.36    1.93
  -3  -3  -3   36.69    1.97
   3   3   3   30.00    1.82
   3   3   3   22.12    1.18
  -3  -3  -3   29.72    1.75
  -3  -3  -4   81.56    4.18
   3   3   4  101.38    4.36
   3   3   4   79.79    4.09
  -3  -3  -4  100.93    4.37
  -3  -3  -4   73.25    3.72
  -3  -3  -5   12.24    1.25
   3   3   5   11.34    1.20
   3   3   5   13.84    1.32
  -3  -3  -5   12.81    1.28
  -3  -3  -5   10.80    0.86
   3   3   6    0.49    0.31
  -3  -3  -6    1.23    0.46
  -3  -3  -6    0.65    0.29
   3   3   6    0.62    0.32
  -3  -3  -7  112.81    5.53
  -3  -3  -7  126.70    5.87
   3   3   7  111.79    5.66
   3   3   7  116.58    5.80
  -3  -3  -7  107.21    5.75
  -3  -3  -8    0.84    0.34
   3   3   8    0.71    0.35
  -3  -3  -8    1.07    0.43
   3   3   8    0.63    0.38
  -3  -3  -8    0.71    0.37
   3   3   8    0.89    0.28
  -3  -3  -9   17.62    1.85
   3   3   9   13.21    1.52
  -3  -3  -9   15.32    1.75
   3   3   9   14.05    1.37
  -3  -3 -10    0.60    0.28
   3   3  10    0.18    0.37
  -3  -3 -10    0.82    0.39
   3   3  10    0.40    0.14
   3   3  11   39.98    3.08
  -3  -3 -11   47.87    3.62
   3   3  11   39.62    2.92
   3   3  12   -0.62    0.49
  -3  -3 -12   -0.25    0.26
   3   3  12   -0.04    0.19
   3   3  13    0.74    0.36
  -3  -3 -13    1.58    0.67
   3   3  13    1.83    0.65
   3   3  14    2.35    0.62
  -3  -3 -14    3.27    0.94
   3   3  14    3.16    0.88
   3   3  15    9.71    1.59
   3   3  15   10.77    1.78
   3   3  16    0.24    0.32
   3   3  16    0.23    0.27
   3   3  17    3.33    0.98
  -3  -4  14    0.88    0.74
  -3  -4  13    1.08    0.90
  -3  -4  13    0.90    0.63
  -3  -4  12   -0.19    0.37
  -3  -4  12    0.01    0.41
  -3  -4  11    0.33    0.31
  -3  -4  11    0.46    0.51
  -3  -4  10    0.16    0.71
  -3  -4  10    0.55    0.45
  -3  -4   9    0.01    0.12
  -3  -4   9   -0.04    0.25
  -3  -4   9    0.39    0.52
  -3  -4   8    0.45    0.36
  -3  -4   8    1.12    0.67
  -3  -4   7    4.96    1.04
  -3  -4   7    5.15    1.24
  -3  -4   6   -0.11    0.29
  -3  -4   6    0.07    0.23
   3   4  -5   -0.08    0.46
  -3  -4   5    0.13    0.19
  -3  -4   5    0.26    0.30
  -3  -4   4    0.07    0.22
   3   4  -4   -0.07    0.14
  -3  -4   4    0.04    0.23
  -3  -4   4   -0.03    0.32
   3   4  -3   33.87    2.53
  -3  -4   3   27.66    2.36
  -3  -4   3   24.64    2.20
  -3  -4   3   25.81    2.24
  -3  -4   2    0.20    0.11
   3   4  -2    0.38    0.16
  -3  -4   2    0.00    0.22
  -3  -4   2    0.03    0.21
  -3  -4   2    0.05    0.19
  -3  -4   1   16.61    1.51
   3   4  -1   19.27    1.60
  -3  -4   1   21.07    1.33
  -3  -4   1   15.18    0.86
  -3  -4   1   17.93    1.61
  -3  -4   1   15.46    1.53
  -3  -4   0   23.24    1.70
   3   4   0   22.56    1.69
  -3  -4   0   26.18    1.62
  -3  -4   0   18.52    1.20
  -3  -4   0   26.42    1.73
  -3  -4   0   25.34    1.92
   3   4   1  179.68    8.13
  -3  -4  -1  169.53    7.97
  -3  -4  -1  229.82    8.32
  -3  -4  -1  193.59    7.85
  -3  -4  -1  209.98    8.02
  -3  -4  -1  228.52    8.66
  -3  -4  -2    0.38    0.19
   3   4   2    0.94    0.41
  -3  -4  -2    0.70    0.32
   3   4   2    0.60    0.29
  -3  -4  -2    0.73    0.29
  -3  -4  -2    0.80    0.24
  -3  -4  -2    1.28    0.44
  -3  -4  -3  397.57   16.92
   3   4   3  466.96   17.35
  -3  -4  -3  376.92   17.18
  -3  -4  -3  522.52   17.40
  -3  -4  -3  515.40   17.42
  -3  -4  -4    2.19    0.38
  -3  -4  -4    2.92    0.59
   3   4   4    2.82    0.58
  -3  -4  -4    2.02    0.50
  -3  -4  -4    3.41    0.56
  -3  -4  -5   37.89    2.45
   3   4   5   33.52    2.33
  -3  -4  -5   40.66    2.56
  -3  -4  -5   31.12    1.90
   3   4   6    3.63    0.68
  -3  -4  -6    4.21    0.78
   3   4   6    3.41    0.33
  -3  -4  -6    3.12    0.68
  -3  -4  -6    3.23    0.44
   3   4   7   71.28    4.02
  -3  -4  -7   71.50    4.11
   3   4   7   69.56    3.16
  -3  -4  -7   66.82    2.98
   3   4   8    5.40    0.66
  -3  -4  -8    5.03    0.93
  -3  -4  -8    6.06    1.03
   3   4   8    4.94    0.89
  -3  -4  -9   47.87    3.40
   3   4   9   45.42    2.67
   3   4   9   46.01    3.16
  -3  -4 -10   12.18    1.66
   3   4  10   12.05    1.50
  -3  -4 -10   11.54    1.62
   3   4  10   10.31    1.18
   3   4  11   31.90    2.74
   3   4  11   34.33    2.53
  -3  -4 -11   37.26    3.16
   3   4  12   59.56    4.15
  -3  -4 -12   71.85    4.87
   3   4  12   61.41    3.93
   3   4  13    7.62    1.32
  -3  -4 -13   10.17    1.73
   3   4  13    8.70    1.36
   3   4  14   -0.02    0.26
   3   4  14   -0.05    0.28
   3   4  15   19.85    2.32
  -3  -4 -15   22.62    2.83
   3   4  15   21.07    2.46
   3   4  16    0.45    0.46
  -3  -4 -16    0.65    0.43
   3   4  16   -0.07    0.23
   3   4  17   -0.22    0.68
  -3  -5  13    2.10    1.06
  -3  -5  13   -0.61    0.74
  -3  -5  12    1.45    0.67
  -3  -5  12   -0.61    0.40
  -3  -5  11    0.47    0.42
  -3  -5  11   -0.23    0.56
  -3  -5  10   15.68    2.12
  -3  -5  10   14.50    2.47
  -3  -5   9    3.65    1.02
  -3  -5   9    4.34    1.28
  -3  -5   8    0.07    0.38
  -3  -5   8    0.68    0.53
  -3  -5   7   25.34    2.81
  -3  -5   7   24.24    2.48
  -3  -5   6    4.05    1.08
  -3  -5   6    4.53    1.09
  -3  -5   6    4.36    1.01
  -3  -5   5    5.93    1.28
  -3  -5   5    3.52    0.89
  -3  -5   5    4.61    0.95
  -3  -5   4    0.80    0.41
   3   5  -4    1.75    0.68
  -3  -5   4    0.44    0.22
  -3  -5   4    1.44    0.54
   3   5  -3    0.42    0.32
  -3  -5   3    0.15    0.28
  -3  -5   3    0.42    0.26
  -3  -5   3    1.22    0.52
  -3  -5   2    6.14    1.07
  -3  -5   2    4.98    0.94
   3   5  -2    5.09    0.95
  -3  -5   1   63.74    3.86
   3   5  -1   73.63    4.11
  -3  -5   0   53.81    2.85
  -3  -5   0   46.89    2.99
   3   5   0   52.41    3.21
  -3  -5  -1    7.55    0.92
   3   5   1    7.22    1.01
  -3  -5  -1    5.53    0.79
  -3  -5  -2    0.04    0.14
   3   5   2    0.00    0.24
  -3  -5  -2    0.11    0.20
  -3  -5  -2    0.37    0.20
  -3  -5  -2   -0.12    0.15
  -3  -5  -3    0.96    0.32
  -3  -5  -3    1.40    0.48
  -3  -5  -3    1.07    0.37
  -3  -5  -3    0.92    0.16
  -3  -5  -4  114.11    5.37
   3   5   4  132.95    5.67
  -3  -5  -4  115.60    5.52
   3   5   5   -0.26    0.27
  -3  -5  -5    0.22    0.33
  -3  -5  -5    0.15    0.23
  -3  -5  -6    9.27    1.16
   3   5   6    7.09    0.99
  -3  -5  -6    9.06    1.20
  -3  -5  -6    6.34    0.73
   3   5   7    5.49    0.91
  -3  -5  -7    8.02    1.11
   3   5   7    6.51    0.55
  -3  -5  -7    6.27    1.04
  -3  -5  -7    5.33    0.59
   3   5   8    1.08    0.49
  -3  -5  -8    1.02    0.43
  -3  -5  -8    0.97    0.20
   3   5   8    1.46    0.31
   3   5   9    9.95    1.31
   3   5   9    8.83    0.93
  -3  -5  -9   10.74    1.48
   3   5  10   27.01    2.42
  -3  -5 -10   29.04    2.69
   3   5  10   29.94    2.07
   3   5  11    2.48    0.70
  -3  -5 -11    2.11    0.70
   3   5  11    1.91    0.52
   3   5  12    2.13    0.66
  -3  -5 -12    3.59    0.97
   3   5  12    4.01    0.81
   3   5  13    9.07    1.46
   3   5  13   11.15    1.46
  -3  -5 -13    8.48    1.61
   3   5  14   10.78    1.67
   3   5  14   12.79    1.70
  -3  -5 -14   13.30    2.10
   3   5  15    2.59    0.73
  -3  -5 -15    4.50    1.27
   3   5  15    3.24    0.86
   3   5  16   -0.02    0.25
  -3  -5 -16    0.03    0.45
   3   5  17   -1.89    0.77
  -3  -5 -17    0.05    0.40
  -3  -6  13    2.19    0.74
  -3  -6  13    2.42    1.34
  -3  -6  12    0.66    0.51
  -3  -6  12    1.99    0.98
  -3  -6  11    2.47    1.01
  -3  -6  11    3.53    1.37
  -3  -6  10    0.13    0.33
  -3  -6  10    0.25    0.43
  -3  -6   9    9.37    1.95
  -3  -6   9    9.86    1.72
  -3  -6   8    3.29    0.99
  -3  -6   8    2.30    1.00
  -3  -6   7    6.95    1.54
  -3  -6   7    9.00    1.70
  -3  -6   7    8.96    1.53
  -3  -6   6   -0.15    0.22
  -3  -6   6    0.06    0.09
  -3  -6   6    0.27    0.35
  -3  -6   6    0.03    0.19
  -3  -6   5   23.13    2.59
  -3  -6   5   19.85    1.10
  -3  -6   5   20.15    2.22
  -3  -6   4    0.36    0.32
  -3  -6   4    0.39    0.23
   3   6  -3    8.35    1.36
  -3  -6   3    5.69    1.14
   3   6  -2    0.63    0.42
  -3  -6   2    0.12    0.23
  -3  -6   1    0.93    0.45
   3   6  -1    1.27    0.57
  -3  -6   0    5.75    0.99
   3   6   0    6.77    1.09
   3   6   1   14.40    1.63
  -3  -6  -1   10.93    1.29
  -3  -6  -1   11.73    1.25
  -3  -6  -2    5.74    0.93
   3   6   2    6.63    1.09
  -3  -6  -2    5.81    0.88
  -3  -6  -3    0.28    0.26
  -3  -6  -3    0.73    0.37
  -3  -6  -4    1.61    0.24
  -3  -6  -4    2.05    0.55
  -3  -6  -4    2.47    0.64
  -3  -6  -5   59.61    3.70
  -3  -6  -5   69.45    3.87
  -3  -6  -5   52.59    3.40
  -3  -6  -6   13.04    1.53
  -3  -6  -6    9.43    1.26
   3   6   7    3.54    0.78
  -3  -6  -7    2.28    0.71
   3   6   8   16.14    1.77
   3   6   8   18.18    1.15
  -3  -6  -8   18.66    1.99
  -3  -6  -8   13.38    1.12
   3   6   9   50.75    3.48
   3   6   9   58.43    2.77
  -3  -6  -9   53.88    3.80
  -3  -6  -9   43.32    2.31
   3   6  10    4.98    0.99
  -3  -6 -10    4.85    1.08
   3   6  10    5.02    0.75
   3   6  11   12.39    1.66
  -3  -6 -11   14.50    2.04
   3   6  11   14.45    1.42
   3   6  12    0.52    0.36
  -3  -6 -12    1.56    0.73
   3   6  12    1.12    0.41
   3   6  13    1.29    0.63
  -3  -6 -13    1.48    0.74
   3   6  13    1.73    0.59
   3   6  14   12.48    1.84
  -3  -6 -14   14.26    2.20
   3   6  14   13.17    1.67
  -3  -6 -15    8.20    1.82
  -3  -6 -16   -0.13    0.26
  -3  -6 -17    1.70    0.87
  -3  -7  13    0.60    0.52
  -3  -7  12    0.56    0.66
  -3  -7  12   -0.08    0.35
  -3  -7  11    0.78    0.48
  -3  -7  11    0.42    0.51
  -3  -7  10    3.93    1.33
  -3  -7  10    2.76    0.94
  -3  -7   9   -0.21    0.35
  -3  -7   9    0.05    0.33
  -3  -7   8    3.70    1.35
  -3  -7   8    4.25    1.30
  -3  -7   8    5.51    1.30
  -3  -7   7    5.26    1.39
  -3  -7   7    3.33    0.47
  -3  -7   7    5.99    1.43
  -3  -7   7    4.73    1.19
  -3  -7   6    4.86    1.29
  -3  -7   6    7.81    1.48
  -3  -7   6    5.46    0.59
  -3  -7   5   -0.15    0.24
  -3  -7   4    1.03    0.51
  -3  -7   3    2.84    0.84
  -3  -7   2   18.88    2.15
   3   7  -2   24.11    2.54
  -3  -7   1    5.65    1.11
   3   7  -1    7.30    1.33
   3   7   0    3.44    0.93
  -3  -7   0    3.52    0.81
  -3  -7  -1    0.38    0.29
  -3  -7  -1    0.05    0.46
   3   7   1    1.12    0.51
  -3  -7  -2   28.72    2.48
   3   7   2   37.61    3.05
  -3  -7  -2   31.06    2.37
  -3  -7  -3    1.03    0.35
  -3  -7  -3    1.47    0.50
  -3  -7  -4   42.67    3.24
  -3  -7  -4   45.00    2.31
  -3  -7  -4   47.57    3.18
  -3  -7  -5   43.08    3.26
  -3  -7  -5   45.44    2.08
  -3  -7  -6   -0.27    0.40
  -3  -7  -6    0.30    0.39
  -3  -7  -6    0.11    0.04
  -3  -7  -7   48.54    3.43
  -3  -7  -8   28.74    2.61
   3   7   9    0.20    0.13
  -3  -7  -9    0.21    0.36
   3   7  10    5.85    0.77
  -3  -7 -10    4.85    1.14
  -3  -7 -10    4.09    0.51
   3   7  11    2.98    0.64
  -3  -7 -11    1.79    0.74
   3   7  12    8.02    1.15
  -3  -7 -12    7.46    1.55
   3   7  13    9.28    1.31
  -3  -7 -13    7.94    1.59
  -3  -7 -14   16.85    2.49
  -3  -7 -15    3.53    1.15
  -3  -7 -16    1.04    0.83
  -3  -8  13    1.82    0.86
  -3  -8  12    0.60    0.64
  -3  -8  12    0.12    0.34
  -3  -8  11    0.50    0.35
  -3  -8  11    0.31    0.34
  -3  -8  10    0.15    0.30
  -3  -8  10    0.30    0.51
  -3  -8   9   -0.40    0.47
  -3  -8   9    0.49    0.66
  -3  -8   9   -0.66    0.25
  -3  -8   8   -0.06    0.52
  -3  -8   8    0.45    0.24
  -3  -8   8   -0.15    0.46
  -3  -8   7    0.24    0.44
  -3  -8   7    0.66    0.57
  -3  -8   6    1.12    0.68
  -3  -8   6    0.50    0.21
  -3  -8   5    0.62    0.47
  -3  -8   4    2.37    0.83
  -3  -8   3    0.18    0.26
  -3  -8   2    2.48    0.77
   3   8  -1    0.10    0.29
  -3  -8   1    0.29    0.43
  -3  -8   0    6.34    1.20
   3   8   0    8.05    1.57
  -3  -8  -1   -0.13    0.39
   3   8   1    0.53    0.41
  -3  -8  -2   -0.19    0.21
   3   8   2    0.08    0.27
  -3  -8  -3    2.19    0.70
   3   8   3    2.51    0.83
  -3  -8  -4   23.73    2.43
  -3  -8  -4   25.80    1.76
  -3  -8  -5   30.19    2.91
  -3  -8  -5   38.86    2.10
  -3  -8  -6   11.89    1.74
  -3  -8  -6   14.30    1.00
  -3  -8  -7   21.79    2.43
  -3  -8  -7   22.30    1.31
  -3  -8  -8    1.71    0.74
  -3  -8  -8    1.45    0.63
  -3  -8  -9    2.23    0.85
   3   8  10    1.84    0.44
  -3  -8 -10    1.66    0.54
  -3  -8 -11   -0.24    0.29
   3   8  11    0.30    0.25
  -3  -8 -11   -0.18    0.21
   3   8  12    2.96    0.71
  -3  -8 -12    2.72    0.93
  -3  -8 -13    4.92    1.34
  -3  -8 -14    9.03    1.92
  -3  -8 -15    0.11    0.83
  -3  -8 -16    4.29    1.43
  -3  -9  12   -0.57    0.88
  -3  -9  11   -0.33    0.52
  -3  -9  11    0.34    0.47
  -3  -9  10    0.59    0.65
  -3  -9  10   -0.10    0.58
  -3  -9   9    1.19    1.11
  -3  -9   9    0.57    0.61
  -3  -9   9    0.13    0.59
  -3  -9   8   -0.58    0.56
  -3  -9   8   -0.03    0.57
  -3  -9   7   -0.01    0.65
  -3  -9   6    7.31    1.73
  -3  -9   5    7.51    1.68
  -3  -9   4   -0.29    0.60
  -3  -9   3    7.65    1.54
  -3  -9   2   11.30    1.79
  -3  -9   1    7.67    1.48
  -3  -9   0    5.38    1.18
  -3  -9  -1    1.29    0.64
   3   9   1    2.84    1.04
  -3  -9  -2    0.11    0.16
   3   9   2   -0.02    0.19
  -3  -9  -3    2.95    0.85
   3   9   3    5.50    1.32
  -3  -9  -4   15.31    2.05
  -3  -9  -4   18.22    1.58
  -3  -9  -5   -0.39    0.45
  -3  -9  -5    0.04    0.10
  -3  -9  -6   -0.16    0.30
  -3  -9  -6    0.00    0.17
  -3  -9  -7    0.19    0.43
  -3  -9  -7    0.42    0.12
  -3  -9  -8   17.79    2.36
  -3  -9  -8   15.28    1.18
  -3  -9  -9   -0.27    0.25
  -3  -9  -9   -0.15    0.33
  -3  -9 -10    2.12    0.84
  -3  -9 -11    2.16    0.84
  -3  -9 -12   -0.78    0.74
  -3  -9 -13    1.61    0.79
  -3  -9 -14    1.73    0.83
  -3  -9 -15    1.06    0.77
  -3 -10  12    2.15    1.09
  -3 -10  11   -0.22    0.42
  -3 -10  10   -0.91    0.77
  -3 -10  10    1.95    1.09
  -3 -10  10    1.40    1.01
  -3 -10   9    2.42    1.28
  -3 -10   9    1.24    0.71
  -3 -10   8    0.82    0.41
  -3 -10   8    0.59    0.38
  -3 -10   7   -0.64    0.59
  -3 -10   6    5.10    1.45
  -3 -10   5    6.08    1.54
  -3 -10   4   -0.12    0.38
  -3 -10   3    1.62    0.84
  -3 -10   2    2.36    0.82
  -3 -10   1    0.01    0.20
  -3 -10   0    2.75    1.00
  -3 -10  -1    2.19    0.74
  -3 -10  -2    0.83    0.48
  -3 -10  -3   -0.33    0.46
  -3 -10  -4    5.47    1.25
  -3 -10  -4   10.33    1.29
  -3 -10  -5    2.87    0.92
  -3 -10  -5    2.98    0.62
  -3 -10  -6    2.36    0.86
  -3 -10  -6    2.82    0.58
  -3 -10  -7    1.51    0.59
  -3 -10  -7    1.38    0.38
  -3 -10  -8    3.71    1.10
  -3 -10  -8    2.27    0.46
  -3 -10  -9    1.43    0.60
  -3 -10  -9    1.82    0.76
  -3 -10 -10    4.20    1.27
  -3 -10 -10    2.58    0.70
  -3 -10 -11    0.44    0.27
  -3 -10 -11    0.71    0.31
  -3 -10 -12    0.21    0.53
  -3 -10 -13    1.42    0.74
  -3 -10 -14    0.18    0.36
  -3 -10 -15    0.50    0.56
  -3 -11  11    1.29    0.80
  -3 -11  10    1.39    0.88
  -3 -11   9   -0.04    0.56
  -3 -11   9   -0.42    0.37
  -3 -11   8    0.32    0.71
  -3 -11   7    0.56    0.56
  -3 -11   6    1.06    0.78
  -3 -11   5    0.51    0.53
  -3 -11   4    0.58    0.46
  -3 -11   3   -0.33    0.48
  -3 -11   2   -0.41    0.60
  -3 -11   1    0.23    0.34
  -3 -11   0    7.09    1.52
  -3 -11  -1    0.78    0.54
  -3 -11  -2    1.49    0.69
  -3 -11  -3    0.84    0.41
  -3 -11  -4    4.01    1.14
  -3 -11  -4    3.68    0.82
  -3 -11  -5   12.03    2.02
  -3 -11  -5   14.46    1.56
  -3 -11  -6   -0.57    0.69
  -3 -11  -6    0.02    0.33
  -3 -11  -7    0.49    0.47
  -3 -11  -8    1.84    0.88
  -3 -11  -9    1.47    0.80
  -3 -11 -10    2.37    0.82
  -3 -11 -10    2.58    0.99
  -3 -11 -11    3.45    1.26
  -3 -11 -11    3.22    1.17
  -3 -11 -12    2.18    0.94
  -3 -11 -12    1.07    0.80
  -3 -11 -13    0.06    0.49
  -3 -11 -13   -0.53    0.61
  -3 -11 -14    6.22    1.62
  -3 -11 -14    5.44    1.88
  -3 -12   9    1.45    0.78
  -3 -12   8   -0.33    0.47
  -3 -12   7    0.97    0.75
  -3 -12   6    0.00    0.62
  -3 -12   5    1.79    0.92
  -3 -12   4    0.21    0.55
  -3 -12   3    0.10    0.39
  -3 -12   2    2.35    0.90
  -3 -12   1    1.80    0.81
  -3 -12   0    3.94    1.20
  -3 -12  -1    4.24    1.21
  -3 -12  -2    6.55    1.61
  -3 -12  -3    4.60    1.23
  -3 -12  -3    3.66    0.99
  -3 -12  -4   -0.16    0.46
  -3 -12  -4    0.84    0.38
  -3 -12  -5    3.37    1.14
  -3 -12  -6    2.96    0.95
  -3 -12  -7    0.18    0.45
  -3 -12  -8    2.16    1.02
  -3 -12  -9    6.83    1.69
  -3 -12 -10    1.27    0.74
  -3 -12 -11    1.94    0.99
  -3 -12 -11    3.33    1.26
  -3 -12 -12    7.05    1.70
  -3 -12 -12    7.53    2.04
  -3 -12 -13    2.62    1.19
  -3 -12 -13    1.32    0.90
  -3 -12 -14    1.15    1.01
  -3 -12 -15    2.31    1.23
  -3 -13   7    1.00    1.02
  -3 -13   6    0.65    0.31
  -3 -13   5   -0.30    0.45
  -3 -13   4    1.18    0.75
  -3 -13   3   -0.42    0.62
  -3 -13   2    0.97    0.60
  -3 -13   1    1.36    0.75
  -3 -13   0    0.56    0.55
  -3 -13  -1    1.17    0.67
  -3 -13  -2    1.27    0.53
  -3 -13  -3    0.08    0.47
  -3 -13  -4    0.48    0.57
  -3 -13  -5   -0.94    0.63
  -3 -13  -6    1.53    0.72
  -3 -13  -7    1.12    0.53
  -3 -13  -8    0.38    0.68
  -3 -13  -9    1.83    1.29
  -3 -13 -10   -1.11    0.79
  -3 -13 -11    2.43    0.99
  -3 -13 -11    2.23    1.04
  -3 -13 -12    1.50    0.80
  -3 -13 -12   -0.27    0.52
  -3 -13 -13    0.20    0.58
  -3 -13 -14   -0.03    0.37
  -3 -13 -15   -0.99    0.85
  -3 -14   6    0.00    0.81
  -3 -14   5    0.92    0.69
  -3 -14   4   -0.63    0.66
  -3 -14   3    0.23    0.49
  -3 -14   2    0.72    0.59
  -3 -14   1    0.93    0.97
  -3 -14   0    0.02    0.40
  -3 -14  -1    0.48    0.61
  -3 -14  -2    1.58    0.84
  -3 -14  -3   -0.32    0.60
  -3 -14  -4    1.69    0.85
  -3 -14  -5    2.02    1.06
  -3 -14  -6    0.68    0.43
  -3 -14  -7    4.62    1.47
  -3 -14  -8    1.07    0.92
  -3 -14  -9    0.35    0.46
  -3 -14 -10    0.30    0.50
  -3 -14 -11    1.88    1.10
  -3 -14 -11    2.48    1.26
  -3 -14 -12    0.90    0.98
  -3 -14 -13   -0.53    0.67
  -3 -14 -14    1.61    1.07
  -3 -15   4   -0.60    0.63
  -3 -15   3   -0.45    0.42
  -3 -15   2    1.00    0.79
  -3 -15   1    0.50    0.74
  -3 -15   0    0.28    0.44
  -3 -15  -1    0.25    0.41
  -3 -15  -2   -0.09    0.48
  -3 -15  -3    1.15    0.72
  -3 -15  -4   -0.80    0.78
  -3 -15  -5    3.82    1.20
  -3 -15  -6    1.79    1.16
  -3 -15  -7    8.51    2.17
  -3 -15  -8    3.08    1.46
  -3 -15  -9    0.60    0.54
  -3 -15 -10   -3.66    1.51
  -3 -15 -11    1.08    0.89
  -3 -15 -12    0.51    0.85
  -3 -16   2    0.13    0.39
  -3 -16   1    1.37    0.87
  -3 -16   0   -0.02    0.58
  -3 -16  -1    0.45    0.53
  -3 -16  -2   -0.32    0.41
  -3 -16  -3    0.50    0.55
  -3 -16  -4    1.69    1.03
  -3 -16  -5    2.29    1.24
  -3 -16  -6    1.41    1.11
  -3 -16  -7    0.30    0.49
  -3 -16  -8    0.62    0.66
  -3 -16  -9    1.85    1.09
  -3 -16 -10    0.77    0.79
  -3 -16 -11    1.33    0.65
  -3 -17   0    2.31    1.33
  -3 -17  -1    0.66    0.56
  -3 -17  -2    0.22    0.31
  -3 -17  -3    2.05    1.25
  -3 -17  -4    0.40    0.58
  -3 -17  -5    1.91    1.05
  -3 -17  -6    1.42    0.47
  -3 -17  -7    1.61    0.92
  -3 -17  -8   -1.03    0.82
   4 -13  -4    1.56    1.18
   4 -13  -3    1.55    1.16
   4 -13  -2    8.81    2.74
   4 -13  -1    5.14    2.09
   4 -13   0    3.18    1.54
   4 -13   1    3.35    1.60
   4 -13   2   -0.37    0.58
   4 -13   3    0.04    0.63
   4 -13   4    0.78    0.61
   4 -12  -6    2.06    1.26
   4 -12  -5    1.08    0.99
   4 -12  -4   -0.11    1.02
   4 -12  -3   -0.08    0.41
   4 -12  -2    1.55    1.38
   4 -12  -1    8.25    2.37
   4 -12   0   -0.10    1.17
   4 -12   1    1.28    1.29
   4 -12   2    1.84    1.43
   4 -12   3    1.75    1.07
   4 -12   4    0.09    0.69
   4 -12   5    2.70    1.29
   4 -12   6    1.95    1.29
   4 -12   7    1.54    0.99
  -4  11  10   -0.67    0.66
   4 -11  -8    2.56    1.52
   4 -11  -7    3.67    1.59
   4 -11  -6    0.46    0.62
   4 -11  -5    5.36    1.85
   4 -11  -4    2.88    1.38
   4 -11  -3    0.36    0.58
   4 -11  -2   -0.02    0.42
   4 -11  -1    5.66    1.75
   4 -11   0    1.71    1.40
   4 -11   1    4.46    1.81
   4 -11   2   -0.28    0.53
   4 -11   3    0.47    0.61
   4 -11   4    0.14    0.79
   4 -11   5    5.15    1.82
   4 -11   6    0.46    0.85
   4 -11   7   -0.11    0.41
   4 -11   8   -0.15    0.81
   4 -11   9    1.73    1.18
  -4  10  11    2.67    1.34
  -4  10  10   -0.13    0.46
  -4  10   9    1.87    0.95
   4 -10  -9    6.28    2.25
  -4  10   8   -0.92    0.81
   4 -10  -8    0.31    0.96
   4 -10  -7    3.82    1.56
   4 -10  -6   -0.66    0.70
   4 -10  -5    6.05    1.79
   4 -10  -4    0.22    0.64
   4 -10  -3   -0.05    0.41
   4 -10  -2    1.28    0.86
   4 -10  -1   17.60    3.24
   4 -10   0    7.75    2.13
   4 -10   1   16.69    2.96
   4 -10   2    1.52    0.84
   4 -10   3    0.25    0.49
   4 -10   4    0.05    0.31
   4 -10   5    2.92    1.43
   4 -10   6    1.02    0.57
   4 -10   7    2.62    1.13
   4 -10   8    1.12    0.96
   4 -10   9    2.01    1.19
   4 -10  10    2.29    1.38
  -4   9  12    1.23    0.82
  -4   9  11    2.88    1.25
  -4   9  10   11.49    2.39
   4  -9 -10   14.42    3.22
  -4   9   9    3.67    1.35
   4  -9  -9    3.97    1.68
  -4   9   8   -0.59    0.54
   4  -9  -8    0.45    0.36
  -4   9   7    0.31    0.48
   4  -9  -7    2.45    1.31
  -4   9   6    0.15    0.35
   4  -9  -6    1.07    0.89
   4  -9  -5    7.79    2.08
   4  -9  -4    4.12    1.61
   4  -9  -3    7.15    1.87
   4  -9  -2   22.50    3.52
   4  -9  -1   14.76    2.76
   4  -9   0   48.71    5.18
   4  -9   1    2.06    0.91
   4  -9   2    0.53    0.42
   4  -9   3    1.74    1.05
   4  -9   4   11.97    2.49
   4  -9   5    6.03    1.71
   4  -9   6    2.77    1.14
   4  -9   7    0.11    0.40
   4  -9   8    5.64    1.81
   4  -9   9   -0.79    0.67
   4  -9  10    3.94    1.59
   4  -9  11    1.02    0.87
   4  -9  12    0.69    0.70
  -4   8  12    1.13    0.79
  -4   8  11    0.94    0.64
  -4   8  10    9.48    2.14
  -4   8   9    4.42    1.32
  -4   8   8   -0.34    0.49
   4  -8  -8   -0.28    0.48
  -4   8   7    1.17    0.73
   4  -8  -7    0.70    0.75
  -4   8   6    1.26    0.60
   4  -8  -6    1.88    1.07
  -4   8   5    8.06    1.71
   4  -8  -5    7.88    2.00
   4  -8  -4    6.66    1.84
   4  -8  -3    0.23    0.51
   4  -8  -2    0.17    0.54
   4  -8  -1    1.12    0.79
   4  -8   0    7.67    1.83
   4  -8   1    1.23    0.50
   4  -8   2    0.18    0.45
   4  -8   3   13.32    2.46
   4  -8   4   25.49    3.44
   4  -8   5   23.67    3.23
   4  -8   6    1.05    0.71
   4  -8   7    2.22    1.04
   4  -8   8    9.72    2.15
   4  -8   9    0.83    0.54
   4  -8  10    3.58    1.41
   4  -8  11   -0.54    0.48
   4  -8  12    0.35    1.02
   4  -8  13    1.29    0.91
   4  -7 -13    0.23    0.41
  -4   7  13   -0.64    0.63
  -4   7  12    0.99    0.71
  -4   7  11    0.31    0.51
  -4   7  10    9.35    2.05
  -4   7   9    0.23    0.28
  -4   7   8    2.04    0.84
  -4   7   7   -0.09    0.40
  -4   7   6   12.00    2.07
   4  -7  -6   13.36    2.53
  -4   7   5    2.30    0.88
   4  -7  -5    3.18    1.21
   4  -7  -4   24.02    3.32
  -4   7   4   21.29    2.70
  -4   7   3   -0.33    0.89
   4  -7  -3    0.30    0.65
   4  -7  -2   -0.29    0.49
   4  -7  -1    1.99    1.13
   4  -7   0   82.37    6.59
   4  -7   1    9.26    1.85
   4  -7   2    5.97    1.53
   4  -7   3   52.86    4.87
   4  -7   4  139.49    8.76
   4  -7   5   49.86    4.65
   4  -7   6    4.39    1.34
   4  -7   7    2.34    1.01
   4  -7   8   14.48    2.50
   4  -7   9    7.11    1.75
   4  -7  10   10.69    2.28
   4  -7  11    1.89    0.96
   4  -7  12    2.42    1.07
   4  -7  13    1.25    0.94
   4  -7  14   -1.38    0.92
   4  -7  14    0.11    0.36
   4  -7  15    0.27    0.42
   4  -6 -13   -0.79    0.56
  -4   6  13   -0.45    0.53
  -4   6  12   -0.98    0.71
  -4   6  11    1.93    1.03
  -4   6  10    8.08    1.87
  -4   6   9   -0.44    0.30
  -4   6   8   13.37    2.23
  -4   6   7   -0.25    0.54
  -4   6   6    1.55    0.72
  -4   6   5   68.96    5.17
   4  -6  -4  145.62    9.14
  -4   6   4  143.68    8.27
  -4   6   3    8.00    1.55
   4  -6  -3   13.55    2.32
  -4   6   2    7.01    1.42
   4  -6  -2    5.08    1.44
   4  -6  -1    4.20    1.19
   4  -6   0   23.35    3.03
   4  -6   1    2.43    0.97
   4  -6   2    8.54    1.73
   4  -6   3    1.34    0.78
   4  -6   4   30.10    3.36
   4  -6   5   13.25    2.14
   4  -6   6   79.92    5.87
   4  -6   7   27.01    3.17
   4  -6   8    0.30    0.69
   4  -6   9   19.24    2.83
   4  -6  10    2.94    1.17
   4  -6  11    1.26    0.78
   4  -6  12    0.11    0.35
   4  -6  13    0.37    0.40
   4  -6  13    0.26    0.27
   4  -6  14    0.97    0.95
   4  -6  14    0.68    0.89
   4  -6  15    0.99    0.78
   4  -6  16    2.37    0.99
  -4   5  13   -1.11    0.76
   4  -5 -13   -0.02    0.24
   4  -5 -12    0.10    0.36
  -4   5  12   -0.35    0.57
  -4   5  11    1.88    0.77
  -4   5  10    6.09    1.52
  -4   5   9    0.76    0.64
  -4   5   8   31.42    3.44
  -4   5   7   14.76    2.21
   4  -5  -7   11.56    1.32
  -4   5   6   75.09    5.40
  -4   5   5   13.58    1.99
  -4   5   4  115.51    6.95
  -4   5   3    4.30    1.12
   4  -5  -3    5.15    1.35
  -4   5   2    5.89    1.26
   4  -5  -2    7.14    1.54
  -4   5   1    1.45    0.73
   4  -5  -1    1.26    0.73
   4  -5   0    3.09    1.10
   4  -5   1    3.24    1.00
   4  -5   2   16.34    2.29
  -4   5  -2   13.29    2.01
   4  -5   3   27.16    2.94
   4  -5   4   51.71    4.29
   4  -5   5   32.14    3.21
   4  -5   6   56.03    4.49
   4  -5   7   80.91    5.70
   4  -5   8    3.40    1.19
   4  -5   9    7.72    1.65
   4  -5  10    0.45    0.64
   4  -5  11    0.03    0.54
   4  -5  12    1.44    0.81
   4  -5  12    1.36    0.97
   4  -5  13   -0.01    0.32
   4  -5  13   -0.33    0.48
   4  -5  14    2.02    0.94
   4  -5  14    1.78    0.96
   4  -5  15    7.00    1.62
   4  -5  16   -0.33    0.44
  -4   4  14   -0.99    0.75
  -4   4  13   -0.40    0.93
   4  -4 -12    0.00    0.24
  -4   4  12    0.37    0.57
  -4   4  11    0.49    0.49
  -4   4  10   11.92    2.17
  -4   4   9    3.17    1.18
  -4   4   8    3.80    1.12
  -4   4   7   25.93    2.88
   4  -4  -7   20.27    1.58
  -4   4   6   98.49    6.32
  -4   4   5   22.45    2.54
  -4   4   4   38.45    3.40
  -4   4   3    4.40    1.04
  -4   4   2    4.94    1.16
   4  -4  -2    4.89    1.28
  -4   4   1    2.48    0.79
   4  -4  -1    3.11    0.94
   4  -4   0   12.61    1.69
  -4   4   0   11.03    1.61
   4  -4   0   11.08    1.83
   4  -4   1    2.77    0.75
   4  -4   1    2.36    0.84
   4  -4   2   39.42    3.53
  -4   4  -2   37.21    3.35
   4  -4   2   39.40    3.19
  -4   4  -3   18.32    2.27
   4  -4   3   15.95    2.08
  -4   4  -4   10.55    1.79
   4  -4   4    9.93    1.63
  -4   4  -5   75.34    5.34
   4  -4   5   58.89    4.43
   4  -4   6   43.14    3.61
   4  -4   7   21.38    2.43
   4  -4   8    1.49    0.76
   4  -4   9    7.17    1.56
   4  -4  10    2.56    0.95
   4  -4  11   13.55    2.02
   4  -4  11   11.61    2.15
   4  -4  12    0.80    0.60
   4  -4  12    0.65    0.77
   4  -4  13    1.38    0.62
   4  -4  13    0.37    0.33
   4  -4  14    2.59    0.96
   4  -4  15    7.93    1.70
   4  -4  16    1.35    1.00
   4  -4  17    0.06    0.28
  -4   3  14    0.01    0.37
  -4   3  13    0.04    0.57
   4  -3 -12    0.59    0.42
  -4   3  12    0.65    0.65
   4  -3 -11    1.01    0.50
  -4   3  11    0.66    0.49
  -4   3  10    4.09    1.15
  -4   3   9    3.52    1.24
   4  -3  -8    3.43    0.45
  -4   3   8    4.75    1.25
  -4   3   7   47.96    3.92
   4  -3  -7   37.16    2.05
  -4   3   6   24.07    2.63
   4  -3  -6   18.95    1.42
  -4   3   5   70.01    4.83
  -4   3   4   16.05    2.03
  -4   3   3    3.74    0.94
  -4   3   2   19.11    2.19
   4  -3  -2   22.79    2.25
   4  -3  -1   25.32    2.64
  -4   3   1   21.73    2.34
   4  -3  -1   28.32    2.51
  -4   3   0    5.60    1.09
   4  -3   0    7.15    1.18
   4  -3   0    6.43    1.25
   4  -3   1   32.34    3.04
   4  -3   1   31.58    2.68
   4  -3   2    5.97    1.21
   4  -3   2    6.98    1.21
  -4   3  -2    5.96    1.08
  -4   3  -3   37.88    3.15
   4  -3   3   32.11    2.88
   4  -3   3   35.80    2.88
  -4   3  -4   36.62    3.23
   4  -3   4   31.95    2.86
   4  -3   4   36.58    2.96
  -4   3  -5   67.01    4.60
   4  -3   5   52.26    3.87
  -4   3  -6   26.01    2.74
   4  -3   6   24.86    2.44
  -4   3  -7    3.44    0.92
   4  -3   7    3.76    0.94
   4  -3   8    3.15    0.91
   4  -3   9   15.13    2.11
   4  -3  10    0.62    0.47
   4  -3  10    0.25    0.44
   4  -3  11    2.50    0.88
   4  -3  11    2.13    0.78
   4  -3  12    0.18    0.41
   4  -3  12   -0.27    0.36
   4  -3  13    0.23    0.38
   4  -3  14    0.43    0.38
   4  -3  15    8.03    1.64
   4  -3  16    0.53    0.65
   4  -3  17    3.25    1.08
  -4   2  14    1.57    0.92
  -4   2  13    0.58    0.77
  -4   2  12   -0.14    0.50
   4  -2 -11    0.02    0.17
  -4   2  11   -0.38    0.50
   4  -2 -10    0.66    0.33
  -4   2  10   -0.41    0.48
  -4   2   9    0.40    0.52
  -4   2   8    1.26    0.68
  -4   2   7    7.62    1.45
   4  -2  -6   15.66    0.97
  -4   2   6   21.40    2.38
  -4   2   5   57.06    4.20
  -4   2   4   11.16    1.66
   4  -2  -4   13.74    1.59
  -4   2   3    4.65    0.99
   4  -2  -3    4.22    0.92
   4  -2  -3    4.43    0.83
  -4   2   2    6.13    1.11
   4  -2  -2    6.78    1.14
   4  -2  -2    6.67    1.01
  -4   2   1   15.89    1.83
   4  -2  -1   17.05    1.78
   4  -2   0  442.52   18.18
  -4   2   0  415.52   17.85
   4  -2   0  447.59   17.83
  -4   2  -1    8.45    1.24
   4  -2   1    9.80    1.29
   4  -2   1    9.92    1.41
   4  -2   2  331.05   13.61
   4  -2   2  309.90   13.11
  -4   2  -2  289.98   13.01
  -4   2  -3   62.36    3.93
   4  -2   3   52.82    3.66
   4  -2   3   63.94    3.89
   4  -2   4    0.07    0.14
   4  -2   4   -0.02    0.22
  -4   2  -4   -0.26    0.25
  -4   2  -5   52.57    3.68
   4  -2   5   44.19    3.21
   4  -2   6    0.29    0.17
  -4   2  -6    0.98    0.53
   4  -2   7    0.48    0.27
  -4   2  -7    1.07    0.54
   4  -2   8    1.35    0.52
  -4   2  -8    1.63    0.80
   4  -2   8    1.21    0.53
   4  -2   9    0.77    0.47
   4  -2   9    0.56    0.42
   4  -2  10    1.05    0.48
   4  -2  10    1.86    0.71
   4  -2  11    2.56    0.77
   4  -2  11    3.87    1.13
   4  -2  12   -0.13    0.36
   4  -2  13    7.89    1.53
   4  -2  14    2.10    0.85
   4  -2  15    3.72    1.09
   4  -2  16    0.93    0.65
   4  -2  17    4.18    1.19
   4  -2  17    5.89    1.80
  -4   1  14   -0.61    0.60
  -4   1  13    0.64    0.62
  -4   1  12    1.10    0.55
   4  -1 -11    0.09    0.25
  -4   1  11    0.20    0.40
   4  -1 -10    2.30    0.68
  -4   1  10    4.30    1.20
   4  -1  -9   18.00    1.76
  -4   1   9   21.72    2.72
  -4   1   8    4.43    1.14
  -4   1   7    3.91    1.09
  -4   1   6    3.71    0.98
  -4   1   5   32.60    2.93
   4  -1  -5   31.70    2.59
   4  -1  -4    2.66    0.65
  -4   1   4    2.24    0.65
   4  -1  -3    0.35    0.28
   4  -1  -3    0.12    0.41
  -4   1   3    0.26    0.33
  -4   1   2   26.36    2.38
   4  -1  -2   28.12    2.44
   4  -1  -2   28.35    2.22
   4  -1  -1   71.43    4.15
  -4   1   1   53.30    3.80
   4  -1  -1   70.32    3.88
  -4   1   0  419.89   18.09
   4  -1   0  431.93   17.92
   4  -1   1  478.41   19.15
  -4   1  -1  447.06   19.05
   4  -1   1  505.88   19.10
   4  -1   2    5.22    0.89
   4  -1   2    3.42    0.80
   4  -1   3    0.68    0.32
   4  -1   3    0.63    0.37
  -4   1  -3    0.34    0.12
  -4   1  -4    8.98    1.21
   4  -1   4    8.85    1.10
   4  -1   4   10.18    1.26
  -4   1  -5  119.72    6.02
   4  -1   5  111.14    5.59
   4  -1   6   24.53    2.25
   4  -1   6   22.68    2.01
  -4   1  -6   27.72    2.39
   4  -1   7    2.28    0.67
  -4   1  -7    4.39    0.98
   4  -1   7    3.80    0.84
   4  -1   8   14.06    1.75
   4  -1   8   13.93    1.74
  -4   1  -8   19.19    2.07
   4  -1   9    6.81    1.23
  -4   1  -9    7.60    1.35
   4  -1   9    6.32    1.18
   4  -1  10    0.36    0.23
   4  -1  10    0.93    0.52
   4  -1  11   15.57    1.98
   4  -1  12    8.39    1.51
   4  -1  13    1.85    0.67
   4  -1  14    2.87    0.97
   4  -1  15    2.85    0.91
   4  -1  16    2.90    0.99
   4  -1  17    0.70    0.52
   4  -1  17    0.07    0.31
   4  -1  18   -0.59    0.58
  -4   0  14    0.40    0.82
  -4   0  13    1.45    0.80
  -4   0  12    0.47    0.56
   4   0 -11    2.21    0.64
  -4   0  11    2.18    1.02
   4   0 -10    0.31    0.34
  -4   0  10    0.53    0.38
   4   0  -9    8.94    1.07
  -4   0   9    8.50    1.66
   4   0  -8    4.26    0.72
  -4   0   8    4.65    1.23
  -4   0   7    3.35    0.90
  -4   0   6    0.17    0.24
  -4   0   5    8.40    1.37
   4   0  -5    8.95    1.29
  -4   0   4    8.56    1.37
   4   0  -4    9.99    1.44
   4   0  -4   11.89    1.38
   4   0  -3   31.23    1.56
  -4   0   3   34.93    2.76
   4   0  -3   38.65    2.89
   4   0  -3   38.27    2.66
   4   0  -2    3.09    0.41
  -4   0   2    3.29    0.76
   4   0  -2    3.52    0.67
   4   0  -2    4.12    0.96
   4   0  -1    0.27    0.19
  -4   0   1    0.22    0.22
   4   0  -1    0.32    0.18
   4   0  -1    0.37    0.25
   4   0   0   45.32    2.57
  -4   0   0   36.78    2.82
   4   0   0   43.98    2.91
   4   0   1   28.94    2.25
   4   0   1   37.34    2.27
  -4   0  -1   34.69    2.53
   4   0   1   38.74    2.53
   4   0   1   39.73    2.54
   4   0   2   11.84    1.22
   4   0   2   13.08    1.27
  -4   0  -2   13.39    1.45
   4   0   2   14.75    1.43
   4   0   2   14.79    1.37
   4   0   3   14.99    1.30
  -4   0  -3   20.79    1.57
   4   0   3   20.12    1.74
   4   0   3   18.53    1.61
   4   0   3   19.10    1.61
  -4   0  -4  117.40    5.73
   4   0   4  113.52    5.40
   4   0   4  130.32    5.92
   4   0   5  198.80    8.51
  -4   0  -5  215.03    8.89
   4   0   5  207.60    9.07
   4   0   5  190.69    8.98
   4   0   6   26.32    2.05
  -4   0  -6   31.92    2.34
   4   0   6   28.85    2.35
   4   0   6   29.43    2.41
  -4   0  -7  101.38    5.14
   4   0   7   85.35    4.74
   4   0   7   95.77    5.22
   4   0   7   80.52    4.89
   4   0   8   41.23    3.16
   4   0   8   41.87    3.12
  -4   0  -8   55.02    3.54
   4   0   9    1.21    0.47
  -4   0  -9    1.72    0.67
   4   0  10    5.53    1.09
   4   0  11   61.49    4.28
   4   0  12   11.44    1.70
   4   0  13    0.48    0.37
   4   0  14   -0.23    0.48
   4   0  15    1.56    0.73
   4   0  16    0.84    0.59
   4   0  16    1.24    0.84
   4   0  17    1.23    0.81
   4   0  17   -0.65    0.58
   4   0  18    2.40    1.04
  -4  -1  13   -0.18    0.40
  -4  -1  12    0.50    0.44
  -4  -1  11    0.90    0.62
   4   1 -10    1.04    0.37
  -4  -1  10    0.18    0.24
   4   1  -9    3.47    0.62
  -4  -1   9    3.80    1.18
  -4  -1   9    2.24    0.66
   4   1  -8    2.15    0.45
  -4  -1   8    2.45    0.87
  -4  -1   8    2.03    0.64
   4   1  -7    2.09    0.43
  -4  -1   7    2.04    0.69
  -4  -1   7    3.00    0.96
   4   1  -6    4.37    0.58
  -4  -1   6    4.36    1.05
  -4  -1   6    4.80    0.89
  -4  -1   5   15.12    1.86
   4   1  -5   15.07    1.69
  -4  -1   5   12.61    1.55
  -4  -1   4   26.39    2.40
   4   1  -4   23.94    2.34
   4   1  -4   25.25    2.20
  -4  -1   4   22.83    2.06
  -4  -1   3   73.72    4.39
   4   1  -3   80.57    4.61
  -4  -1   3   66.80    4.06
   4   1  -3   73.39    4.24
   4   1  -2    4.50    0.45
  -4  -1   2    5.11    0.92
   4   1  -2    5.51    1.02
  -4  -1   2    4.63    0.83
   4   1  -2    4.72    0.85
   4   1  -1    0.96    0.22
  -4  -1   1    1.09    0.48
  -4  -1   1    1.12    0.40
   4   1  -1    0.92    0.36
   4   1  -1    1.02    0.48
   4   1   0   33.02    1.91
  -4  -1   0   35.28    2.50
   4   1   0   34.77    2.40
  -4  -1   0   29.85    2.22
   4   1   0   37.51    2.44
   4   1   1   20.77    1.51
  -4  -1  -1   23.56    1.85
   4   1   1   22.26    1.73
   4   1   1   22.36    1.78
   4   1   2   90.86    4.21
   4   1   2   90.47    4.49
  -4  -1  -2  102.17    4.82
   4   1   2   98.12    4.63
   4   1   2  101.14    4.73
   4   1   3   27.78    1.61
   4   1   3   39.25    2.38
   4   1   3   38.59    2.26
   4   1   3   40.32    2.38
  -4  -1  -4   91.81    3.61
   4   1   4   54.80    3.00
   4   1   4   86.72    4.08
   4   1   4   63.08    3.47
   4   1   4   81.53    4.01
   4   1   4   65.36    3.51
  -4  -1  -5   28.21    1.90
   4   1   5   27.55    1.77
   4   1   5   30.78    2.34
   4   1   5   29.51    2.00
   4   1   5   41.99    2.66
   4   1   5   27.48    1.89
   4   1   6   73.88    4.00
  -4  -1  -6   84.00    4.21
   4   1   6   98.34    4.85
   4   1   6   87.64    4.65
   4   1   6   77.96    3.87
  -4  -1  -7   99.30    4.86
   4   1   7   84.32    4.87
   4   1   7   91.40    5.05
   4   1   7   89.26    4.17
   4   1   8    0.32    0.26
  -4  -1  -8   -0.12    0.27
   4   1   8    0.26    0.14
   4   1   9   37.99    2.94
   4   1   9   34.18    1.94
   4   1  10    3.01    0.81
  -4  -1 -10    3.40    0.84
   4   1  10    2.59    0.36
   4   1  11   91.43    5.50
   4   1  12    4.60    1.01
   4   1  13   -0.09    0.37
   4   1  14    1.85    0.83
   4   1  15    7.35    1.42
   4   1  15    7.98    1.59
   4   1  16    1.70    0.88
   4   1  16    0.87    0.63
   4   1  17    4.29    1.18
   4   1  17    4.79    1.40
  -4  -2  13    1.75    1.04
  -4  -2  12    0.20    0.53
  -4  -2  11    1.78    1.00
  -4  -2  11    0.90    0.59
  -4  -2  10    0.98    0.69
  -4  -2  10    0.64    0.48
  -4  -2   9    4.25    1.17
  -4  -2   9    3.35    0.84
  -4  -2   8    5.33    1.27
  -4  -2   8    5.66    1.10
   4   2  -7    0.06    0.15
  -4  -2   7    0.32    0.34
  -4  -2   7   -0.08    0.17
   4   2  -6    0.85    0.21
  -4  -2   6    0.79    0.42
  -4  -2   6    0.91    0.56
   4   2  -5   64.75    4.20
   4   2  -5   48.92    2.26
  -4  -2   5   54.12    3.87
  -4  -2   5   55.59    3.61
   4   2  -5   53.98    3.63
   4   2  -4   94.19    5.19
   4   2  -4   89.39    5.17
  -4  -2   4   84.27    5.06
  -4  -2   4   79.85    4.73
   4   2  -4   85.96    4.86
   4   2  -3   55.73    3.51
   4   2  -3   52.36    3.56
  -4  -2   3   52.05    3.55
   4   2  -3   51.27    3.38
  -4  -2   3   54.41    3.43
   4   2  -2    1.40    0.29
   4   2  -2    1.83    0.50
  -4  -2   2    1.14    0.40
   4   2  -2    1.75    0.57
  -4  -2   2    1.70    0.54
   4   2  -2    1.62    0.51
   4   2  -1   33.61    2.31
  -4  -2   1   36.35    2.04
   4   2  -1   41.64    2.03
  -4  -2   1   34.66    2.56
   4   2  -1   34.26    2.52
  -4  -2   1   46.48    2.85
   4   2  -1   49.28    2.95
   4   2   0    9.36    0.99
  -4  -2   0    8.46    0.92
   4   2   0   10.70    0.90
  -4  -2   0   10.64    1.21
   4   2   0   11.48    1.18
  -4  -2   0    8.15    1.17
   4   2   0    9.74    1.26
   4   2   1   25.11    1.40
  -4  -2  -1   22.38    1.65
   4   2   1   24.64    1.62
  -4  -2  -1   26.36    1.89
   4   2   1   24.41    1.60
   4   2   1   26.95    1.81
  -4  -2  -1   22.29    1.80
   4   2   1   28.00    2.00
  -4  -2  -2   20.32    1.57
   4   2   2   20.18    1.50
   4   2   2   20.27    1.49
   4   2   2   22.42    1.56
  -4  -2  -2   21.15    1.60
  -4  -2  -2   19.86    1.59
   4   2   2   23.16    1.73
   4   2   3   -0.08    0.11
  -4  -2  -3    0.00    0.21
  -4  -2  -3    0.16    0.12
   4   2   3   -0.03    0.10
  -4  -2  -3    0.12    0.10
   4   2   3    0.14    0.23
   4   2   3   -0.02    0.17
  -4  -2  -4    4.49    0.95
   4   2   4    5.70    0.85
   4   2   4    6.57    0.92
   4   2   4    3.80    0.56
   4   2   4    5.17    0.72
  -4  -2  -5    3.37    0.47
  -4  -2  -5    3.14    0.68
   4   2   5    3.45    0.66
   4   2   5    4.06    0.57
   4   2   5    5.27    0.90
   4   2   5    3.02    0.48
  -4  -2  -6   65.36    3.25
  -4  -2  -6   70.98    3.91
   4   2   6   58.84    3.65
   4   2   6   66.58    3.79
   4   2   6   59.24    3.11
  -4  -2  -7    0.23    0.22
  -4  -2  -7    0.25    0.51
   4   2   7    0.25    0.34
   4   2   7   -0.13    0.17
   4   2   7    0.22    0.19
   4   2   8    5.33    0.98
  -4  -2  -8    7.13    1.00
   4   2   8    5.01    0.55
   4   2   9   44.28    3.17
   4   2   9   37.89    1.89
   4   2  10   25.61    2.43
  -4  -2 -10   33.41    2.72
   4   2  11   81.99    5.05
   4   2  12   -0.04    0.48
   4   2  13    3.56    0.90
   4   2  13    4.41    1.04
   4   2  14   11.95    1.81
   4   2  14   14.00    1.95
   4   2  15    2.11    0.73
   4   2  15    1.99    0.83
   4   2  16    3.71    1.06
   4   2  16    4.25    1.19
   4   2  17    3.65    1.16
   4   2  18    1.58    0.91
  -4  -3  13    0.50    0.49
  -4  -3  12    1.48    0.65
  -4  -3  12    2.09    1.09
  -4  -3  11    0.27    0.48
  -4  -3  11    0.80    0.55
  -4  -3  10    5.01    1.40
  -4  -3  10    4.81    1.13
  -4  -3   9    8.84    1.48
  -4  -3   9    8.26    1.68
  -4  -3   8   17.74    2.43
  -4  -3   8   16.78    2.04
  -4  -3   7    0.14    0.25
  -4  -3   7    0.32    0.40
  -4  -3   6   20.40    2.35
  -4  -3   6   20.36    2.15
  -4  -3   5    5.62    1.16
  -4  -3   5    5.84    1.04
   4   3  -4  101.72    5.29
  -4  -3   4   79.15    3.32
  -4  -3   4   81.61    4.94
  -4  -3   4   86.20    4.86
  -4  -3   3    1.03    0.21
   4   3  -3    1.21    0.45
   4   3  -3    0.69    0.30
  -4  -3   3    0.80    0.45
  -4  -3   3    0.59    0.28
  -4  -3   2    0.10    0.08
   4   3  -2   -0.12    0.16
   4   3  -2    0.31    0.28
   4   3  -2    0.55    0.31
  -4  -3   2    0.21    0.26
  -4  -3   2    0.00    0.23
   4   3  -1    0.57    0.28
  -4  -3   1    0.57    0.20
   4   3  -1    0.60    0.14
   4   3  -1    1.19    0.45
  -4  -3   1    0.29    0.18
   4   3  -1    0.70    0.40
  -4  -3   1    0.79    0.43
   4   3   0    3.59    0.56
  -4  -3   0    4.25    0.57
   4   3   0    3.63    0.54
   4   3   0    3.04    0.44
   4   3   0    4.27    0.85
  -4  -3   0    3.65    0.68
  -4  -3   0    5.01    0.83
   4   3   0    3.33    0.71
   4   3   1   75.73    3.35
  -4  -3  -1   74.41    3.66
   4   3   1   72.67    3.62
   4   3   1   72.45    3.42
  -4  -3  -1   80.51    3.85
   4   3   1   77.53    3.76
  -4  -3  -1   73.37    4.02
   4   3   1   78.55    4.16
   4   3   2    3.03    0.56
  -4  -3  -2    2.82    0.55
  -4  -3  -2    3.80    0.58
   4   3   2    2.27    0.43
  -4  -3  -2    3.30    0.60
   4   3   2    4.00    0.67
   4   3   2    3.23    0.48
  -4  -3  -3    1.89    0.53
   4   3   3    2.30    0.52
  -4  -3  -3    2.00    0.46
   4   3   3    2.52    0.53
  -4  -3  -3    2.23    0.47
  -4  -3  -3    2.01    0.50
   4   3   3    2.43    0.57
   4   3   3    1.80    0.35
   4   3   4    0.64    0.35
  -4  -3  -4    1.14    0.46
  -4  -3  -4    0.33    0.19
   4   3   4    0.91    0.33
   4   3   4    0.72    0.18
   4   3   4    0.49    0.26
  -4  -3  -4    1.03    0.32
  -4  -3  -5   63.70    3.06
  -4  -3  -5   76.67    4.06
   4   3   5  102.54    4.42
   4   3   5   73.58    3.17
   4   3   5  107.53    4.47
  -4  -3  -5   66.19    3.92
  -4  -3  -5   62.04    3.38
   4   3   5   62.49    3.43
  -4  -3  -6   51.44    2.75
  -4  -3  -6   58.29    3.48
   4   3   6   51.47    3.31
   4   3   6   55.60    2.66
   4   3   6   59.61    3.54
   4   3   6   48.47    2.74
  -4  -3  -7    3.87    0.64
  -4  -3  -7    2.94    0.73
   4   3   7    3.54    0.80
   4   3   7    2.68    0.65
  -4  -3  -7    3.68    0.81
  -4  -3  -8    4.04    0.74
  -4  -3  -8    4.24    0.89
   4   3   8    3.25    0.73
  -4  -3  -9    0.27    0.14
  -4  -3  -9    0.41    0.24
   4   3   9    0.19    0.20
  -4  -3 -10   21.47    2.09
   4   3  10   16.51    1.90
  -4  -3 -10   20.28    2.23
   4   3  11   15.80    1.89
   4   3  11   15.72    1.65
  -4  -3 -11   16.24    2.06
   4   3  12    6.82    1.32
  -4  -3 -12    7.02    1.41
   4   3  12    7.31    1.15
   4   3  13    1.65    0.58
   4   3  13    2.24    0.73
   4   3  14   -0.44    0.64
   4   3  14    0.87    0.62
   4   3  15   -0.43    0.62
   4   3  15    0.00    0.33
   4   3  16   -0.33    0.38
   4   3  16   -0.02    0.36
   4   3  17    0.73    0.34
   4   3  18   -1.32    0.69
  -4  -4  13    0.23    0.46
  -4  -4  12   -0.18    0.56
  -4  -4  12    0.45    0.54
  -4  -4  11    1.66    0.75
  -4  -4  11    2.48    1.14
  -4  -4  10    8.10    1.48
  -4  -4  10    7.92    1.84
  -4  -4   9   11.03    1.75
  -4  -4   9   12.64    2.18
  -4  -4   8   13.62    2.16
  -4  -4   8   16.09    2.05
  -4  -4   7    0.60    0.18
  -4  -4   7    0.02    0.22
  -4  -4   6    4.70    0.42
  -4  -4   6    4.93    1.06
  -4  -4   6    5.58    1.18
  -4  -4   5   14.87    0.96
  -4  -4   5   14.62    1.94
  -4  -4   5   17.27    1.94
   4   4  -4   43.08    3.22
  -4  -4   4   34.93    1.85
  -4  -4   4   32.59    2.87
  -4  -4   4   36.58    2.95
  -4  -4   3    0.24    0.16
   4   4  -3    0.05    0.23
  -4  -4   3    0.03    0.16
  -4  -4   3   -0.24    0.24
   4   4  -2   16.59    1.63
  -4  -4   2   13.32    1.07
  -4  -4   2   13.64    1.54
  -4  -4   2   17.01    1.77
  -4  -4   1    6.06    0.71
   4   4  -1    4.88    0.78
  -4  -4   1    4.07    0.80
  -4  -4   1    5.59    0.89
  -4  -4   0   27.88    1.92
   4   4   0   22.95    1.84
  -4  -4   0   30.27    1.87
  -4  -4   0   29.66    2.07
  -4  -4   0   28.14    2.25
  -4  -4  -1   20.62    1.34
   4   4   1   16.37    1.33
   4   4   1   18.92    1.48
  -4  -4  -1   20.69    1.53
  -4  -4  -1   15.26    1.26
  -4  -4  -1   20.22    1.52
  -4  -4  -1   20.21    1.79
  -4  -4  -2   29.47    1.45
   4   4   2   22.13    1.50
   4   4   2   25.69    1.82
  -4  -4  -2   28.21    1.90
  -4  -4  -2   27.35    1.79
  -4  -4  -2   24.71    1.69
  -4  -4  -2   28.14    2.05
   4   4   3  120.32    5.48
  -4  -4  -3  132.60    5.67
   4   4   3  111.98    4.77
   4   4   3  128.32    5.38
  -4  -4  -3  129.38    5.45
  -4  -4  -3  121.34    5.53
  -4  -4  -4   90.01    3.39
   4   4   4   82.88    4.18
  -4  -4  -4  107.90    4.59
   4   4   4   75.48    3.96
  -4  -4  -4   97.67    4.33
   4   4   4   60.74    3.07
  -4  -4  -4   97.78    4.19
   4   4   5    2.34    0.62
  -4  -4  -5    2.72    0.66
   4   4   5    2.04    0.56
  -4  -4  -5    1.26    0.47
  -4  -4  -5    1.23    0.30
  -4  -4  -6   42.25    2.85
   4   4   6   37.93    2.69
   4   4   6   43.09    2.86
  -4  -4  -6   47.53    3.01
  -4  -4  -6   34.38    2.17
  -4  -4  -7    0.05    0.15
  -4  -4  -7    0.31    0.49
   4   4   7    0.17    0.24
   4   4   7   -0.07    0.24
  -4  -4  -7    0.54    0.31
   4   4   7    0.26    0.12
  -4  -4  -7    0.25    0.13
  -4  -4  -8   10.50    1.21
   4   4   8    7.74    1.18
  -4  -4  -8   10.48    1.43
   4   4   8    9.60    0.84
  -4  -4  -9    0.68    0.27
   4   4   9    0.58    0.29
  -4  -4  -9    0.85    0.41
   4   4   9    0.84    0.29
  -4  -4 -10   25.09    2.26
   4   4  10   19.04    2.05
  -4  -4 -10   23.95    2.44
   4   4  10   21.30    1.68
   4   4  11    0.02    0.30
  -4  -4 -11    0.44    0.41
   4   4  11    0.98    0.36
   4   4  12    1.01    0.49
  -4  -4 -12    1.13    0.52
   4   4  12    1.06    0.37
   4   4  13    0.24    0.33
  -4  -4 -13    0.93    0.59
   4   4  13    1.06    0.50
   4   4  14    2.53    0.61
  -4  -4 -14    3.91    1.08
   4   4  14    3.84    0.87
   4   4  15   -0.16    0.64
  -4  -4 -15   -0.56    0.42
   4   4  15   -0.46    0.37
   4   4  16   -0.40    0.40
   4   4  17    0.48    0.54
   4   4  18    1.17    0.62
  -4  -5  13    0.92    0.48
  -4  -5  12    0.13    0.42
  -4  -5  12    0.11    0.65
  -4  -5  11    2.78    0.93
  -4  -5  11    5.39    1.56
  -4  -5  10    2.48    0.93
  -4  -5  10    1.89    0.98
  -4  -5   9    7.42    1.45
  -4  -5   9    6.55    1.55
  -4  -5   8    2.57    0.78
  -4  -5   8    2.20    0.75
  -4  -5   7    2.84    0.40
  -4  -5   7    4.66    1.15
  -4  -5   7    4.40    1.15
  -4  -5   6    1.83    0.32
  -4  -5   6    1.31    0.58
  -4  -5   6    1.69    0.66
  -4  -5   5   14.71    1.10
  -4  -5   5   14.33    1.92
  -4  -5   5   16.78    2.02
   4   5  -4   25.79    2.47
  -4  -5   4   19.12    1.34
  -4  -5   4   17.67    2.03
  -4  -5   4   14.60    1.50
  -4  -5   3    1.07    0.30
   4   5  -3    1.32    0.58
  -4  -5   3    0.86    0.43
  -4  -5   3    1.53    0.64
  -4  -5   3    1.34    0.59
  -4  -5   2    2.54    0.47
  -4  -5   2    2.08    0.49
   4   5  -2    3.29    0.76
  -4  -5   2    3.29    0.75
  -4  -5   2    3.69    0.86
  -4  -5   1   53.25    3.54
   4   5  -1   70.90    3.92
  -4  -5   1   66.05    3.39
  -4  -5   1   63.49    3.77
  -4  -5   1   74.07    4.22
  -4  -5   0  208.87    9.40
   4   5   0  231.56    9.60
  -4  -5   0  240.39    9.36
  -4  -5   0  191.92    8.56
  -4  -5   0  248.66    9.56
  -4  -5   0  265.04   10.16
   4   5   1    0.70    0.36
  -4  -5  -1    0.71    0.34
  -4  -5  -1    0.52    0.37
  -4  -5  -1    0.52    0.23
  -4  -5  -1    0.40    0.32
  -4  -5  -1    0.25    0.16
   4   5   2   86.63    4.46
   4   5   2   91.44    4.68
  -4  -5  -2   96.70    4.73
  -4  -5  -2   83.09    4.24
  -4  -5  -2   85.51    4.15
  -4  -5  -2  100.14    4.93
  -4  -5  -3  133.79    4.92
   4   5   3  112.03    5.32
  -4  -5  -3  114.86    5.44
  -4  -5  -3  113.14    5.10
  -4  -5  -3  121.56    5.46
  -4  -5  -4   22.60    1.55
   4   5   4   23.85    1.93
  -4  -5  -4   25.28    2.02
  -4  -5  -4   26.98    1.96
  -4  -5  -4   24.71    1.91
  -4  -5  -5   64.61    3.35
   4   5   5   63.94    3.77
  -4  -5  -5   78.79    4.11
  -4  -5  -5   60.02    3.67
  -4  -5  -5   65.97    3.52
   4   5   6   49.68    3.18
  -4  -5  -6   54.99    3.38
  -4  -5  -6   42.74    2.99
  -4  -5  -6   43.95    2.60
   4   5   7    5.17    0.93
  -4  -5  -7    5.00    0.93
  -4  -5  -7    4.65    0.62
   4   5   8    0.43    0.27
  -4  -5  -8    0.30    0.32
   4   5   8    0.18    0.09
  -4  -5  -8    0.15    0.08
   4   5   9   -0.33    0.24
  -4  -5  -9   -0.20    0.28
   4   5   9    0.26    0.15
  -4  -5 -10    7.19    1.17
   4   5  10    6.14    1.11
   4   5  10    6.22    0.75
  -4  -5 -10    7.71    1.34
   4   5  11   -0.05    0.35
  -4  -5 -11    0.33    0.38
   4   5  11    0.70    0.30
   4   5  12    0.20    0.30
  -4  -5 -12    0.53    0.41
   4   5  12    0.62    0.52
   4   5  13    0.22    0.27
  -4  -5 -13    1.52    0.94
   4   5  13    1.79    0.55
   4   5  14    0.17    0.22
   4   5  14    0.67    0.42
   4   5  15    0.20    0.39
  -4  -5 -15    0.42    0.30
   4   5  16    0.33    0.31
  -4  -5 -16    0.74    0.57
   4   5  17    5.53    1.35
   4   5  18   -0.13    0.40
  -4  -6  12    3.43    1.08
  -4  -6  12    2.74    1.24
  -4  -6  11    4.83    1.33
  -4  -6  11    4.30    1.47
  -4  -6  10    3.15    1.01
  -4  -6  10    4.00    1.39
  -4  -6   9    5.42    1.56
  -4  -6   9    5.94    1.40
  -4  -6   8   21.41    2.86
  -4  -6   8   24.61    2.80
  -4  -6   7    2.10    0.88
  -4  -6   7    1.85    0.75
  -4  -6   6    1.19    0.52
  -4  -6   6    1.01    0.49
  -4  -6   5    2.92    0.97
  -4  -6   5    3.52    0.90
  -4  -6   5    2.76    0.82
  -4  -6   4   13.75    1.92
  -4  -6   4   14.66    1.27
  -4  -6   4   13.33    1.84
  -4  -6   4   13.97    1.86
  -4  -6   3    1.26    0.33
  -4  -6   3    0.98    0.47
   4   6  -3    0.80    0.42
  -4  -6   3    1.18    0.44
  -4  -6   3    1.67    0.64
   4   6  -2    1.21    0.50
  -4  -6   2   -0.01    0.29
  -4  -6   2    0.78    0.33
  -4  -6   2    0.61    0.12
  -4  -6   2    1.14    0.55
  -4  -6   2    0.79    0.39
   4   6  -1    1.94    0.83
  -4  -6   1    0.46    0.32
  -4  -6   1    1.00    0.43
  -4  -6   1    0.66    0.21
  -4  -6   1    1.78    0.70
  -4  -6   1    2.34    0.83
  -4  -6   0  769.09   29.10
   4   6   0  870.46   29.60
  -4  -6   0  826.62   28.81
  -4  -6   0  798.97   28.95
  -4  -6   0  780.18   29.53
   4   6   1   27.16    2.23
  -4  -6  -1   25.15    2.00
  -4  -6  -1   28.40    2.13
  -4  -6  -1   23.03    1.67
  -4  -6  -1   28.09    1.94
  -4  -6  -1   31.24    2.46
  -4  -6  -2 1245.08   46.64
  -4  -6  -2 1318.71   46.97
  -4  -6  -2 1173.31   46.41
  -4  -6  -2 1197.92   46.20
  -4  -6  -2 1299.41   47.24
  -4  -6  -3   94.87    4.70
  -4  -6  -3  114.27    5.31
  -4  -6  -3  108.04    4.95
  -4  -6  -3   88.07    4.13
  -4  -6  -3  110.73    5.27
  -4  -6  -4    1.78    0.42
   4   6   4    2.62    0.64
  -4  -6  -4    2.05    0.65
  -4  -6  -4    1.96    0.55
  -4  -6  -4    2.14    0.58
  -4  -6  -5   17.75    1.59
  -4  -6  -5   19.85    1.88
   4   6   5   13.89    1.57
  -4  -6  -5   16.40    1.66
  -4  -6  -5   15.09    1.47
  -4  -6  -6    9.47    1.14
   4   6   6    8.28    1.21
  -4  -6  -6    8.48    1.19
  -4  -6  -6    7.19    0.92
   4   6   7    0.46    0.46
  -4  -6  -7    0.12    0.26
  -4  -6  -7    0.14    0.13
   4   6   8    4.12    0.88
  -4  -6  -8    4.28    0.96
  -4  -6  -8    3.18    0.51
   4   6   9    1.17    0.46
  -4  -6  -9    0.71    0.32
   4   6   9    0.41    0.11
  -4  -6  -9    0.61    0.20
   4   6  10   11.97    1.61
  -4  -6 -10   11.41    1.66
   4   6  10   14.25    1.06
   4   6  11    3.01    0.85
  -4  -6 -11    3.81    0.96
   4   6  11    3.42    0.60
   4   6  12    2.09    0.66
  -4  -6 -12    3.78    1.09
   4   6  12    4.28    0.72
   4   6  13   12.87    1.86
  -4  -6 -13   16.86    2.35
   4   6  13   14.80    1.55
   4   6  14    7.17    1.42
  -4  -6 -14   10.48    1.90
   4   6  15    1.05    0.58
  -4  -6 -15    0.41    0.66
   4   6  16    3.20    1.03
  -4  -6 -16    1.86    1.00
   4   6  17    3.03    0.99
  -4  -6 -17    3.77    1.31
  -4  -7  12    0.75    0.65
  -4  -7  11    1.65    0.83
  -4  -7  11    1.67    1.11
  -4  -7  10    8.26    2.01
  -4  -7  10    8.47    1.80
  -4  -7   9    6.66    1.53
  -4  -7   9    6.88    1.67
  -4  -7   8    2.17    0.86
  -4  -7   8    1.76    0.88
  -4  -7   7    3.94    1.10
  -4  -7   7    2.82    1.10
  -4  -7   6    4.68    1.27
  -4  -7   6    5.10    1.40
  -4  -7   6    6.19    1.32
  -4  -7   5    0.35    0.31
  -4  -7   5    0.10    0.21
  -4  -7   5    1.08    0.67
  -4  -7   4   13.84    1.97
  -4  -7   4   13.26    1.88
  -4  -7   4   15.72    2.02
  -4  -7   3    2.74    0.83
  -4  -7   3    2.18    0.24
  -4  -7   3    2.70    0.79
  -4  -7   3    2.06    0.73
  -4  -7   2    0.02    0.21
   4   7  -2    0.54    0.37
  -4  -7   2   -0.04    0.31
  -4  -7   2    0.42    0.37
  -4  -7   2    1.13    0.63
  -4  -7   1    0.39    0.32
  -4  -7   1    0.91    0.52
  -4  -7   1    1.99    0.87
   4   7  -1    0.28    0.22
  -4  -7   1    0.94    0.55
  -4  -7   0  401.00   16.62
  -4  -7   0  419.76   16.22
  -4  -7   0  356.35   15.97
  -4  -7   0  397.64   16.92
  -4  -7  -1   96.56    5.11
  -4  -7  -1   90.16    4.66
  -4  -7  -1   82.15    4.33
  -4  -7  -1  106.11    5.09
  -4  -7  -2   24.73    2.10
   4   7   2   33.32    2.67
  -4  -7  -2   25.55    1.75
  -4  -7  -2   21.79    1.78
  -4  -7  -2   29.76    2.32
   4   7   3   10.20    1.35
  -4  -7  -3    7.75    1.06
  -4  -7  -3   10.48    1.14
  -4  -7  -3    7.93    0.76
  -4  -7  -3   10.02    1.28
  -4  -7  -4   76.12    4.13
  -4  -7  -4   69.45    3.94
  -4  -7  -4   68.66    2.93
  -4  -7  -5    1.51    0.46
  -4  -7  -5    1.59    0.42
  -4  -7  -5    2.01    0.60
  -4  -7  -6   37.20    2.75
  -4  -7  -6   34.92    2.70
  -4  -7  -6   30.04    2.29
   4   7   7    0.44    0.38
  -4  -7  -7    0.47    0.34
  -4  -7  -7    0.44    0.28
  -4  -7  -7    0.08    0.19
   4   7   8    6.93    1.17
  -4  -7  -8    6.34    1.13
  -4  -7  -8    5.75    0.77
   4   7   9    0.19    0.35
  -4  -7  -9    0.08    0.18
  -4  -7  -9    0.21    0.09
   4   7  10   10.89    1.56
  -4  -7 -10   10.69    1.61
  -4  -7 -10    9.71    0.86
   4   7  11   46.65    3.69
  -4  -7 -11   53.16    4.09
   4   7  11   47.18    2.48
   4   7  12    1.09    0.47
   4   7  12    1.16    0.33
  -4  -7 -12    0.11    0.39
   4   7  13    3.23    0.91
  -4  -7 -13    3.64    1.05
   4   7  14    4.71    1.15
  -4  -7 -14    5.19    1.36
   4   7  15    2.43    0.85
  -4  -7 -15    3.76    1.11
  -4  -7 -16    0.78    0.51
  -4  -8  12    0.53    0.54
  -4  -8  11    1.29    1.02
  -4  -8  11   -0.42    0.60
  -4  -8  10    0.68    0.63
  -4  -8  10    0.84    0.84
  -4  -8   9    1.22    0.68
  -4  -8   9    1.10    0.55
  -4  -8   8    1.41    0.87
  -4  -8   8    1.96    0.85
  -4  -8   7    0.19    0.26
  -4  -8   7    0.44    0.39
  -4  -8   7    1.04    0.58
  -4  -8   6    0.80    0.47
  -4  -8   6    1.01    0.66
  -4  -8   6    1.60    0.73
  -4  -8   5    0.24    0.23
  -4  -8   5   -0.01    0.43
  -4  -8   5    0.80    0.56
  -4  -8   4   10.87    1.85
  -4  -8   4   11.58    1.77
  -4  -8   4   12.41    1.90
  -4  -8   3    8.81    1.59
  -4  -8   3    8.89    1.56
  -4  -8   2   -0.18    0.33
  -4  -8   1    1.85    0.65
   4   8  -1    1.93    0.84
  -4  -8   1    1.61    0.51
   4   8   0   50.93    3.92
  -4  -8   0   39.44    3.23
  -4  -8   0   45.27    3.06
  -4  -8  -1    4.78    0.96
   4   8   1    6.02    1.26
  -4  -8  -2    2.92    0.69
   4   8   2    5.27    1.14
  -4  -8  -3    3.17    0.75
   4   8   3    3.89    0.95
  -4  -8  -4    0.05    0.24
  -4  -8  -4   -0.18    0.33
  -4  -8  -5    0.84    0.36
  -4  -8  -5    1.21    0.40
  -4  -8  -6    7.60    1.27
  -4  -8  -6    6.90    1.13
  -4  -8  -7    1.85    0.56
  -4  -8  -7    2.25    0.74
  -4  -8  -8    1.85    0.66
  -4  -8  -8    1.40    0.61
  -4  -8  -8    2.24    0.55
  -4  -8  -9    8.34    1.46
  -4  -8  -9    7.85    1.43
  -4  -8  -9    7.19    0.94
  -4  -8 -10    0.09    0.28
  -4  -8 -10    0.58    0.22
  -4  -8 -11   66.69    4.81
  -4  -8 -11   57.38    2.84
  -4  -8 -12    0.60    0.44
  -4  -8 -13    6.47    1.51
  -4  -8 -14    0.71    0.98
  -4  -8 -15    0.66    0.55
  -4  -8 -16    1.08    0.80
  -4  -9  12    0.37    0.49
  -4  -9  11   -0.74    0.61
  -4  -9  10   -0.53    0.70
  -4  -9  10    0.57    0.39
  -4  -9   9    1.67    1.04
  -4  -9   9    1.86    0.98
  -4  -9   8    1.31    0.91
  -4  -9   8    1.70    0.89
  -4  -9   8    3.15    1.16
  -4  -9   7    5.68    1.57
  -4  -9   7    6.49    1.57
  -4  -9   7    5.03    1.38
  -4  -9   6    0.30    0.32
  -4  -9   6    0.40    0.40
  -4  -9   6   -0.24    0.41
  -4  -9   5    1.45    0.77
  -4  -9   5    2.98    0.99
  -4  -9   5    3.23    1.04
  -4  -9   4    8.55    1.69
  -4  -9   4    8.65    1.72
  -4  -9   3    0.63    0.35
  -4  -9   2    1.94    0.68
  -4  -9   1    0.84    0.47
  -4  -9   0    0.44    0.46
   4   9   0    0.41    0.49
  -4  -9  -1    0.51    0.37
   4   9   1    0.70    0.61
  -4  -9  -2   -0.04    0.25
   4   9   2    0.50    0.36
  -4  -9  -3   -0.10    0.21
   4   9   3   -1.35    0.60
  -4  -9  -4    0.61    0.44
  -4  -9  -5    0.07    0.32
  -4  -9  -5   -0.08    0.12
  -4  -9  -6    6.65    1.29
  -4  -9  -6    6.15    1.12
  -4  -9  -7    4.91    1.10
  -4  -9  -7    4.09    0.94
  -4  -9  -8   -0.37    0.56
  -4  -9  -8    0.12    0.30
  -4  -9  -9   -0.55    0.63
  -4  -9  -9    0.05    0.29
  -4  -9 -10    0.27    0.25
  -4  -9 -10    0.72    0.43
  -4  -9 -10    0.17    0.15
  -4  -9 -11   20.00    2.49
  -4  -9 -11   16.76    1.44
  -4  -9 -12    1.19    0.73
  -4  -9 -13    4.91    1.37
  -4  -9 -14    0.57    0.60
  -4  -9 -15   -0.05    0.28
  -4 -10  11    0.36    0.45
  -4 -10  10    0.35    0.52
  -4 -10  10    0.18    0.54
  -4 -10   9    1.91    1.03
  -4 -10   9    2.32    1.05
  -4 -10   8   -0.07    0.33
  -4 -10   8    0.53    0.81
  -4 -10   8   -0.82    0.59
  -4 -10   7    2.72    1.11
  -4 -10   7    2.63    1.00
  -4 -10   7    2.96    1.11
  -4 -10   6    3.74    1.19
  -4 -10   6    2.68    1.04
  -4 -10   6    2.41    0.89
  -4 -10   5   -0.34    0.56
  -4 -10   5    0.19    0.27
  -4 -10   4    7.91    1.73
  -4 -10   3    6.35    1.56
  -4 -10   2    0.89    0.53
  -4 -10   1    0.77    0.34
  -4 -10   0   -0.25    0.23
  -4 -10  -1    9.83    1.64
  -4 -10  -2    0.24    0.25
  -4 -10  -3    1.13    0.51
   4  10   3    2.35    0.97
  -4 -10  -4    0.15    0.27
  -4 -10  -5    4.92    1.14
  -4 -10  -5    4.59    0.67
  -4 -10  -6   10.24    1.71
  -4 -10  -6   10.26    0.81
  -4 -10  -7   24.47    2.72
  -4 -10  -7   16.53    2.11
  -4 -10  -8    2.97    0.94
  -4 -10  -8    4.14    1.03
  -4 -10  -9    0.55    0.26
  -4 -10  -9    0.36    0.21
  -4 -10 -10    4.54    1.19
  -4 -10 -10    2.74    0.95
  -4 -10 -11    7.99    1.75
  -4 -10 -11    6.97    1.59
  -4 -10 -12    0.07    0.47
  -4 -10 -12   -0.12    0.25
  -4 -10 -13    2.67    1.06
  -4 -10 -14   -1.04    0.52
  -4 -10 -15    0.78    0.70
  -4 -11  10    0.05    0.37
  -4 -11   9    2.46    1.19
  -4 -11   9    2.00    1.12
  -4 -11   9    2.52    1.06
  -4 -11   8    0.37    0.40
  -4 -11   8    0.36    0.62
  -4 -11   8    0.16    0.33
  -4 -11   7    1.37    1.12
  -4 -11   7    0.62    0.66
  -4 -11   7    0.36    0.41
  -4 -11   6    0.69    0.46
  -4 -11   6    0.36    0.44
  -4 -11   5    1.05    0.89
  -4 -11   4    0.91    0.61
  -4 -11   3    5.87    1.46
  -4 -11   2    0.39    0.56
  -4 -11   1   -0.02    0.28
  -4 -11   0    1.03    0.55
  -4 -11  -1    3.16    0.99
  -4 -11  -2    0.35    0.40
  -4 -11  -3    0.11    0.23
  -4 -11  -4    0.90    0.36
  -4 -11  -4    0.82    0.35
  -4 -11  -5   12.62    1.94
  -4 -11  -5   11.76    1.27
  -4 -11  -6    1.42    0.58
  -4 -11  -6    1.31    0.35
  -4 -11  -7   16.13    2.37
  -4 -11  -8    3.06    0.97
  -4 -11  -8    4.13    1.03
  -4 -11  -9   -0.15    0.38
  -4 -11  -9    0.12    0.26
  -4 -11 -10   -0.47    0.52
  -4 -11 -10    0.00    0.42
  -4 -11 -11    0.34    0.38
  -4 -11 -11    0.30    0.46
  -4 -11 -12    0.28    0.47
  -4 -11 -12   -0.29    0.42
  -4 -11 -13    2.03    0.99
  -4 -11 -13    0.93    0.84
  -4 -11 -14    1.14    0.59
  -4 -11 -14   -0.84    0.63
  -4 -11 -15   -1.12    0.84
  -4 -12   8    0.27    0.50
  -4 -12   8    0.67    0.70
  -4 -12   8   -0.50    0.53
  -4 -12   7    0.83    0.76
  -4 -12   7   -1.17    0.73
  -4 -12   7    1.02    0.70
  -4 -12   6    1.55    0.89
  -4 -12   6    0.09    0.41
  -4 -12   5    1.01    0.67
  -4 -12   4    0.04    0.57
  -4 -12   3    4.58    1.38
  -4 -12   2   -0.27    0.35
  -4 -12   1    0.85    0.56
  -4 -12   0   -0.70    0.63
  -4 -12  -1    0.19    0.33
  -4 -12  -2    0.08    0.24
  -4 -12  -3    0.58    0.49
  -4 -12  -4    0.15    0.32
  -4 -12  -5    3.44    1.05
  -4 -12  -6   -0.01    0.43
  -4 -12  -7    2.68    0.86
  -4 -12  -8    3.69    1.31
  -4 -12  -9    0.42    0.56
  -4 -12  -9    0.96    0.63
  -4 -12 -10    0.04    0.30
  -4 -12 -10    0.09    0.30
  -4 -12 -11    0.71    0.68
  -4 -12 -11    0.70    0.62
  -4 -12 -12    0.47    0.65
  -4 -12 -12   -0.37    0.57
  -4 -12 -13    0.88    0.65
  -4 -12 -14   -0.09    0.37
  -4 -12 -15    0.78    0.60
  -4 -13   7    1.69    1.09
  -4 -13   7    0.00    0.44
  -4 -13   6    1.34    0.86
  -4 -13   5    0.15    0.37
  -4 -13   4   -0.41    0.47
  -4 -13   3    3.09    1.22
  -4 -13   2   -0.08    0.36
  -4 -13   1    0.79    0.73
  -4 -13   0    0.65    0.52
  -4 -13  -1    0.43    0.25
  -4 -13  -2    7.43    1.63
  -4 -13  -3    1.94    0.90
  -4 -13  -4    3.89    1.25
  -4 -13  -5    0.31    0.52
  -4 -13  -6    0.11    0.31
  -4 -13  -7   -1.77    0.84
  -4 -13  -8    0.62    0.39
  -4 -13  -9   -0.18    0.43
  -4 -13  -9    1.13    0.67
  -4 -13 -10    0.23    0.48
  -4 -13 -10   -0.11    0.33
  -4 -13 -11    2.30    0.95
  -4 -13 -11    1.53    0.92
  -4 -13 -12   -0.10    0.44
  -4 -13 -12    0.13    0.38
  -4 -13 -13    0.88    0.75
  -4 -13 -14   -0.29    0.92
  -4 -14   6    0.45    0.68
  -4 -14   5    0.78    0.68
  -4 -14   4   -0.25    0.45
  -4 -14   3    0.09    0.33
  -4 -14   2   -0.35    0.42
  -4 -14   1   -0.98    0.67
  -4 -14   0    1.85    0.87
  -4 -14  -1   -0.16    0.30
  -4 -14  -2    5.97    1.65
  -4 -14  -3    0.69    0.59
  -4 -14  -4    1.35    0.74
  -4 -14  -5    0.78    0.60
  -4 -14  -6    3.68    1.24
  -4 -14  -7    1.23    0.63
  -4 -14  -8    2.33    1.09
  -4 -14  -9    0.92    0.89
  -4 -14 -10    1.33    0.82
  -4 -14 -10    0.47    0.57
  -4 -14 -11   -0.60    0.62
  -4 -14 -11   -0.28    0.48
  -4 -14 -12    1.83    1.01
  -4 -14 -13    0.93    0.78
  -4 -15   5   -0.74    0.70
  -4 -15   4    0.19    0.51
  -4 -15   3   -1.30    0.84
  -4 -15   2   -0.25    0.41
  -4 -15   1   -0.05    0.36
  -4 -15   0   -0.04    0.61
  -4 -15  -1   -0.69    0.74
  -4 -15  -2    1.32    0.77
  -4 -15  -3   -0.96    0.67
  -4 -15  -4    0.43    0.52
  -4 -15  -5   -0.43    0.64
  -4 -15  -6    1.71    1.11
  -4 -15  -7    1.35    0.93
  -4 -15  -8    3.06    1.33
  -4 -15  -9    0.42    0.45
  -4 -15 -10   -0.91    0.75
  -4 -15 -10    1.31    0.80
  -4 -15 -11   -0.05    0.35
  -4 -16   3    0.47    0.73
  -4 -16   2   -1.22    0.82
  -4 -16   1    0.50    0.61
  -4 -16   0   -1.12    0.76
  -4 -16  -1    0.24    0.44
  -4 -16  -2    0.18    0.47
  -4 -16  -3   -1.69    0.89
  -4 -16  -4    0.03    0.55
  -4 -16  -5   -0.08    0.34
  -4 -16  -6    0.96    0.57
  -4 -16  -7    3.01    1.21
  -4 -16  -8    0.36    0.51
  -4 -16  -9    1.25    0.97
  -4 -16 -10    0.88    0.75
  -4 -17   0    0.60    0.62
  -4 -17  -1    0.41    0.64
  -4 -17  -2    0.55    0.57
  -4 -17  -3   -1.05    0.39
  -4 -17  -4    1.09    0.90
  -4 -17  -5    0.17    0.81
  -4 -17  -6    0.27    0.47
  -4 -17  -7    1.58    1.16
  -4 -17  -8    0.64    1.00
   5 -12  -4    2.46    1.40
   5 -12  -3    3.57    1.64
   5 -12  -2    1.97    1.36
   5 -12  -1    0.66    0.88
   5 -12   0    0.63    0.71
   5 -12   1    0.76    0.76
   5 -12   2    1.14    0.95
   5 -12   3    3.63    1.68
   5 -12   4    1.18    1.26
   5 -12   5    0.41    0.88
   5 -11  -6    3.98    1.63
   5 -11  -5    2.03    1.40
   5 -11  -4    4.23    1.96
   5 -11  -3    1.50    1.16
   5 -11  -2    4.45    1.74
   5 -11  -1    0.71    1.09
   5 -11   0    1.34    0.93
   5 -11   1   -0.63    0.75
   5 -11   2    5.54    2.24
   5 -11   3   -0.26    0.73
   5 -11   4    1.26    1.37
   5 -11   5   -0.54    0.64
   5 -11   6    1.94    1.15
   5 -11   7    1.26    1.11
   5 -11   8    5.48    1.88
  -5  10   9    0.42    0.96
  -5  10   8   -0.23    0.38
   5 -10  -8    0.64    0.60
   5 -10  -7    0.63    1.34
   5 -10  -6   -0.12    0.42
   5 -10  -5    2.51    1.39
   5 -10  -4    7.27    2.09
   5 -10  -3    2.03    1.16
   5 -10  -2    3.02    1.70
   5 -10  -1    1.16    1.31
   5 -10   0    0.17    0.81
   5 -10   1   -0.17    0.50
   5 -10   2    5.77    1.95
   5 -10   3    0.31    0.39
   5 -10   4    9.56    2.34
   5 -10   5   -0.62    0.88
   5 -10   6    3.36    1.49
   5 -10   7    2.11    1.11
   5 -10   8    9.06    2.47
   5 -10   9    2.25    1.15
   5 -10  10    3.59    1.56
  -5   9  10   -0.22    0.44
  -5   9   9    0.29    0.40
   5  -9  -9   -0.27    0.77
  -5   9   8    2.15    0.91
   5  -9  -8    5.67    1.91
  -5   9   7    2.89    1.20
   5  -9  -7    4.35    1.57
  -5   9   6   -0.01    0.56
   5  -9  -6    1.27    0.94
   5  -9  -5    0.79    0.42
   5  -9  -4    6.17    1.94
   5  -9  -3    0.47    0.59
   5  -9  -2    0.57    0.63
   5  -9  -1    0.28    0.35
   5  -9   0    0.86    0.35
   5  -9   1    6.87    1.97
   5  -9   2    0.63    0.60
   5  -9   3    0.13    0.36
   5  -9   4    0.94    0.94
   5  -9   5    0.84    0.88
   5  -9   6    0.10    0.54
   5  -9   7    6.13    1.82
   5  -9   8    2.97    1.42
   5  -9   9    1.63    0.95
   5  -9  10    1.29    0.88
   5  -9  11    1.50    1.10
  -5   8  11    0.81    0.70
  -5   8  10    3.37    1.30
  -5   8   9   -0.48    0.48
   5  -8  -9    1.67    1.05
  -5   8   8   14.26    2.61
   5  -8  -8   18.57    3.50
  -5   8   7    5.37    1.45
   5  -8  -7    8.49    2.25
  -5   8   6   -0.37    0.71
   5  -8  -6    0.73    0.70
  -5   8   5   -0.05    0.71
   5  -8  -5    1.71    0.98
   5  -8  -4    1.18    0.82
   5  -8  -3   -0.51    0.58
   5  -8  -2    5.27    1.63
   5  -8  -1    0.34    0.92
   5  -8   0    0.19    0.57
   5  -8   1   13.97    2.68
   5  -8   2    1.14    0.65
   5  -8   3    0.89    1.01
   5  -8   4   -0.17    0.60
   5  -8   5    0.95    0.78
   5  -8   6    2.57    0.93
   5  -8   7    7.38    1.88
   5  -8   8    1.81    0.88
   5  -8   9    3.76    1.46
   5  -8  10    0.20    0.36
   5  -8  11   -0.27    0.98
   5  -8  12    6.94    2.10
  -5   7  11    0.68    0.58
  -5   7  10    6.06    1.73
  -5   7   9    5.23    1.70
  -5   7   8    3.29    1.20
  -5   7   7   11.10    2.19
  -5   7   6   -0.01    0.44
   5  -7  -6    0.48    0.53
  -5   7   5   -0.02    0.39
   5  -7  -5    0.32    0.53
  -5   7   4    0.07    0.25
   5  -7  -4   -0.05    0.39
  -5   7   3    0.06    0.48
   5  -7  -3    1.54    0.83
   5  -7  -2    0.36    0.50
   5  -7  -1    1.35    0.83
   5  -7   0    0.12    0.57
   5  -7   1    0.56    0.58
   5  -7   2    6.51    1.73
   5  -7   3   11.02    2.22
   5  -7   4   17.78    2.78
   5  -7   5    8.42    1.87
   5  -7   6    0.49    0.56
   5  -7   7    1.80    0.87
   5  -7   8    0.12    0.57
   5  -7   9    2.24    1.02
   5  -7  10   -0.25    0.41
   5  -7  11    0.78    0.82
   5  -7  12    1.14    0.77
   5  -7  13    0.14    0.45
  -5   6  12    1.20    0.88
  -5   6  11    0.58    0.58
  -5   6  10    0.14    0.39
  -5   6   9    0.32    0.65
  -5   6   8    0.47    0.64
  -5   6   7    8.10    1.74
  -5   6   6    4.85    1.39
  -5   6   5    0.57    0.51
   5  -6  -5    1.10    0.82
   5  -6  -4   16.81    2.79
  -5   6   4   15.98    2.34
  -5   6   3    0.07    0.35
   5  -6  -3    0.22    0.46
  -5   6   2    2.73    0.85
   5  -6  -2    3.50    1.27
   5  -6  -1    3.25    1.25
   5  -6   0   -0.31    0.65
   5  -6   1    3.43    0.99
   5  -6   2    3.23    1.16
   5  -6   3   20.14    2.82
   5  -6   4   26.70    3.27
   5  -6   5   10.87    2.01
   5  -6   6    4.37    1.37
   5  -6   7   21.03    2.85
   5  -6   8    0.30    0.56
   5  -6   9    8.47    1.87
   5  -6  10   -0.23    0.50
   5  -6  11   -0.10    0.62
   5  -6  12    3.32    1.33
   5  -6  13    4.02    1.40
   5  -6  13    3.20    1.24
   5  -6  14    0.34    0.36
   5  -6  14   -1.37    0.77
  -5   5  12    2.66    1.21
  -5   5  11    0.38    0.35
  -5   5  10    1.97    1.08
  -5   5   9    0.91    0.46
  -5   5   8    1.00    0.55
  -5   5   7    0.92    0.48
  -5   5   6    0.27    0.60
  -5   5   5    4.34    1.16
  -5   5   4   61.66    4.95
  -5   5   3    0.79    0.63
   5  -5  -3    0.92    0.94
  -5   5   2    5.52    1.32
   5  -5  -2    5.75    1.59
   5  -5  -1   54.57    4.88
  -5   5   1   49.22    4.25
   5  -5   0    0.83    0.49
   5  -5   1   44.85    4.38
   5  -5   2    0.31    0.29
   5  -5   3   97.25    6.60
   5  -5   4   35.06    3.58
   5  -5   5   93.98    6.34
   5  -5   6   69.94    5.28
   5  -5   7   34.17    3.46
   5  -5   8    2.94    1.10
   5  -5   9   10.48    1.96
   5  -5  10    1.05    0.61
   5  -5  11    0.56    0.72
   5  -5  12    1.17    0.72
   5  -5  12    0.72    0.50
   5  -5  13    3.82    1.50
   5  -5  13    3.77    1.29
   5  -5  14   -0.66    0.61
   5  -5  14   -0.04    0.56
   5  -5  15    2.09    0.93
  -5   4  12    0.69    0.64
  -5   4  11    0.19    0.36
  -5   4  10    1.47    0.74
  -5   4   9    0.51    0.66
  -5   4   8   -0.15    0.45
  -5   4   7    3.79    1.19
  -5   4   6    5.70    1.38
  -5   4   5   23.61    2.80
  -5   4   4   15.15    2.22
  -5   4   3   35.05    3.39
  -5   4   2    1.18    0.59
   5  -4  -2    2.51    0.99
   5  -4  -1   79.10    5.77
  -5   4   1   74.18    5.27
  -5   4   0    0.51    0.40
   5  -4   0    1.90    0.77
   5  -4   1   29.59    3.30
   5  -4   2   12.21    1.96
  -5   4  -3   82.23    5.56
   5  -4   3   84.66    5.73
   5  -4   4   24.00    2.67
  -5   4  -4   25.13    2.81
   5  -4   5  127.43    7.36
   5  -4   6   35.84    3.31
   5  -4   7   -0.50    0.56
   5  -4   8    0.75    0.46
   5  -4   9   30.89    3.28
   5  -4  10    0.99    0.70
   5  -4  11    0.81    0.57
   5  -4  11    0.53    0.22
   5  -4  12    6.17    1.50
   5  -4  12    5.83    1.60
   5  -4  13    3.87    1.24
   5  -4  13    3.75    1.34
   5  -4  14    0.56    0.49
   5  -4  14    0.42    0.46
   5  -4  15   -0.44    0.46
   5  -4  16    1.39    0.76
  -5   3  12   -0.43    0.78
  -5   3  11    0.46    0.34
  -5   3  10    0.43    0.41
  -5   3   9    0.10    0.42
  -5   3   8    1.05    0.72
  -5   3   7    1.89    0.91
  -5   3   6   14.29    2.14
  -5   3   5   66.44    5.00
  -5   3   4   12.06    1.88
  -5   3   3   71.96    5.07
  -5   3   2   51.31    4.08
  -5   3   1    6.50    1.32
   5  -3  -1    6.44    1.41
  -5   3   0    0.11    0.25
   5  -3   0    0.06    0.48
   5  -3   1    2.19    0.94
   5  -3   2   10.32    1.71
  -5   3  -3    1.10    0.55
   5  -3   3    1.20    0.44
  -5   3  -4    2.85    0.84
   5  -3   4    3.87    0.97
  -5   3  -5   11.93    1.83
   5  -3   5   11.36    1.62
  -5   3  -6    5.36    1.29
   5  -3   6    4.36    1.01
   5  -3   7    4.06    0.99
  -5   3  -7    4.10    1.10
   5  -3   8   44.70    3.69
   5  -3   9   11.65    1.85
   5  -3  10    0.71    0.56
   5  -3  10   -0.05    0.24
   5  -3  11    0.50    0.42
   5  -3  11    0.31    0.37
   5  -3  12   22.18    2.75
   5  -3  12   20.88    2.87
   5  -3  13    5.32    1.40
   5  -3  13    6.41    1.61
   5  -3  14    3.86    1.21
   5  -3  15    0.46    0.73
   5  -3  16    0.39    0.44
   5  -3  17    0.86    0.84
  -5   2  13    0.83    0.65
  -5   2  12    0.50    0.49
  -5   2  11    1.63    0.90
   5  -2 -10    0.99    0.51
  -5   2  10    2.11    0.78
  -5   2   9    1.50    0.85
  -5   2   8    4.40    1.27
  -5   2   7   -0.28    0.35
   5  -2  -6    0.60    0.19
  -5   2   6    1.00    0.62
  -5   2   5   -0.19    0.34
  -5   2   4    1.07    0.58
  -5   2   3    9.65    1.62
  -5   2   2   18.21    2.18
  -5   2   1    2.30    0.64
   5  -2   0    3.46    0.91
  -5   2   0    3.45    0.91
   5  -2   0    4.25    0.94
  -5   2  -1    2.66    0.80
   5  -2   1    2.24    0.61
   5  -2   1    2.01    0.78
   5  -2   2   55.37    4.17
   5  -2   2   67.41    4.26
   5  -2   3   12.69    1.65
   5  -2   3   14.60    1.74
  -5   2  -3   12.82    1.64
   5  -2   4   27.16    2.49
  -5   2  -4   32.52    2.75
   5  -2   4   30.76    2.67
   5  -2   5    7.07    1.16
   5  -2   5    6.30    1.21
  -5   2  -5    8.19    1.37
  -5   2  -6    3.22    0.91
   5  -2   6    2.46    0.67
   5  -2   7    0.21    0.17
  -5   2  -7   -1.05    0.53
   5  -2   8   47.62    3.69
   5  -2   8   46.30    3.60
  -5   2  -8   47.78    3.97
   5  -2   9    8.15    1.46
   5  -2   9    8.24    1.49
   5  -2  10    5.20    1.17
   5  -2  10    4.17    1.09
   5  -2  11    3.05    0.95
   5  -2  11    2.30    0.83
   5  -2  12   17.61    2.37
   5  -2  12   21.43    2.73
   5  -2  13    0.76    0.59
   5  -2  14    3.89    1.12
   5  -2  15    0.58    0.56
   5  -2  16    1.89    0.96
   5  -2  17   -0.75    0.58
  -5   1  13    1.29    1.00
  -5   1  12    3.14    1.31
  -5   1  11   -0.04    0.47
   5  -1 -10    0.57    0.37
  -5   1  10   -0.03    0.46
   5  -1  -9    1.50    0.45
  -5   1   9    1.10    0.63
  -5   1   8   18.74    2.60
  -5   1   7    3.35    1.08
  -5   1   6   20.56    2.50
   5  -1  -5    3.27    0.30
  -5   1   5    3.99    1.05
   5  -1  -4    0.08    0.14
  -5   1   4   -0.25    0.37
  -5   1   3    0.61    0.29
  -5   1   2   82.17    5.22
  -5   1   1    6.39    1.26
   5  -1  -1    6.11    1.06
   5  -1  -1    5.19    1.00
   5  -1   0    0.85    0.44
  -5   1   0    0.64    0.38
   5  -1   0    0.86    0.38
   5  -1   0    0.58    0.28
   5  -1   1    9.33    1.42
  -5   1  -1   12.09    1.63
   5  -1   1   14.33    1.68
   5  -1   1   14.32    1.57
   5  -1   2   66.18    4.42
  -5   1  -2   69.90    4.57
   5  -1   3    1.76    0.57
   5  -1   3    1.94    0.59
   5  -1   4    0.20    0.18
   5  -1   4    0.33    0.30
  -5   1  -4    0.16    0.25
   5  -1   5    2.22    0.57
   5  -1   5    3.19    0.76
   5  -1   5    2.59    0.74
  -5   1  -5    2.09    0.59
   5  -1   6    1.19    0.37
  -5   1  -6    0.61    0.26
   5  -1   6    1.02    0.43
   5  -1   6    1.00    0.41
   5  -1   7    0.57    0.34
   5  -1   7    0.52    0.39
  -5   1  -7    0.82    0.42
   5  -1   8   25.59    2.56
   5  -1   8   26.65    2.43
  -5   1  -8   32.10    2.87
   5  -1   9    0.06    0.29
  -5   1  -9    0.75    0.46
   5  -1   9    0.27    0.16
   5  -1  10    5.44    1.18
   5  -1  10    4.70    1.10
   5  -1  11    9.72    1.69
   5  -1  11    9.36    1.69
   5  -1  12   -0.33    0.47
   5  -1  13    0.12    0.33
   5  -1  14    2.38    0.87
   5  -1  15    3.38    1.16
   5  -1  16    3.08    1.12
   5  -1  17    0.05    0.29
   5  -1  18   -0.09    0.29
  -5   0  13    0.29    0.67
  -5   0  12    4.45    1.64
  -5   0  11    0.03    0.27
  -5   0  10    3.76    1.21
   5   0  -9    0.51    0.34
  -5   0   9    1.12    0.90
   5   0  -8    9.04    1.08
  -5   0   8   10.36    1.90
  -5   0   7    0.13    0.50
  -5   0   6   11.11    1.79
  -5   0   5    0.67    0.63
   5   0  -4    0.08    0.06
  -5   0   4    0.56    0.35
   5   0  -3    0.96    0.22
  -5   0   3    1.27    0.56
  -5   0   2  107.72    5.90
   5   0  -2  125.34    6.12
   5   0  -1   18.42    1.45
  -5   0   1   24.71    2.38
   5   0  -1   27.13    2.31
   5   0  -1   19.77    1.96
   5   0   0   38.37    2.47
  -5   0   0   45.38    3.27
   5   0   0   46.28    3.16
   5   0   0   36.57    2.87
   5   0   1   20.86    1.95
   5   0   1   24.81    1.93
  -5   0  -1   22.49    2.34
   5   0   1   25.81    2.21
   5   0   1   26.68    2.23
   5   0   2  235.94   10.02
  -5   0  -2  233.38   10.49
   5   0   2  259.08   10.42
   5   0   2  257.96   10.40
   5   0   3   29.70    2.23
   5   0   3   39.95    2.71
   5   0   3   38.27    2.71
   5   0   3   39.38    2.72
  -5   0  -4   36.07    2.32
   5   0   4   26.44    1.98
   5   0   4   38.69    2.76
   5   0   4   31.32    2.41
   5   0   4   31.35    2.41
   5   0   5    2.78    0.55
   5   0   5    4.07    0.89
  -5   0  -5    3.29    0.72
   5   0   5    3.18    0.68
   5   0   5    2.72    0.59
  -5   0  -6   13.96    1.56
   5   0   6   13.46    1.37
   5   0   6   18.84    1.98
   5   0   6   15.30    1.61
   5   0   6   13.74    1.41
   5   0   7    6.13    1.14
  -5   0  -7    6.37    1.08
   5   0   7    5.23    0.89
   5   0   8   10.84    1.53
   5   0   8   11.59    1.43
  -5   0  -8   14.15    1.71
   5   0   9   -0.05    0.23
  -5   0  -9    0.14    0.25
   5   0   9    0.12    0.17
   5   0   9    0.34    0.26
   5   0  10    7.06    1.30
  -5   0 -10    6.15    1.25
   5   0  10    7.20    0.91
   5   0  11    1.23    0.50
   5   0  11    1.64    0.42
   5   0  12    0.64    0.33
   5   0  13    0.69    0.54
   5   0  14   11.94    1.95
   5   0  15    0.19    0.41
   5   0  16    2.38    0.86
   5   0  17   -0.40    0.32
   5   0  17    0.78    0.46
   5   0  18    1.54    0.88
  -5  -1  12    6.69    1.88
  -5  -1  11    1.41    0.74
  -5  -1  10    2.50    0.97
  -5  -1   9    4.74    1.41
   5   1  -8    7.67    0.88
  -5  -1   8    8.83    1.71
   5   1  -7    0.41    0.19
  -5  -1   7   -0.15    0.27
  -5  -1   6    5.76    1.25
  -5  -1   5    1.86    0.74
  -5  -1   5    1.14    0.36
  -5  -1   4    3.80    0.85
  -5  -1   4    4.29    1.06
   5   1  -3    5.32    0.50
  -5  -1   3    5.39    1.06
  -5  -1   3    5.76    1.07
   5   1  -2   79.58    3.95
  -5  -1   2  102.44    5.62
   5   1  -2   96.15    5.39
  -5  -1   2  103.77    5.37
   5   1  -1    0.69    0.23
  -5  -1   1    0.85    0.45
   5   1  -1    1.33    0.45
   5   1  -1    1.22    0.51
   5   1   0   87.70    4.43
  -5  -1   0   87.14    5.27
   5   1   1    2.70    0.55
  -5  -1  -1    4.22    0.82
   5   1   1    3.61    0.73
   5   1   1    3.58    0.71
   5   1   2  153.49    7.22
   5   1   2  164.50    7.46
  -5  -1  -2  184.27    8.10
   5   1   2  174.27    7.69
   5   1   2  186.24    7.93
   5   1   3   -0.14    0.12
   5   1   3    0.06    0.17
   5   1   3    0.16    0.23
  -5  -1  -3   -0.04    0.21
   5   1   3    0.18    0.23
   5   1   4    7.66    0.71
   5   1   4    9.92    1.26
   5   1   4    7.23    0.99
   5   1   4    7.88    1.10
   5   1   4    9.95    1.22
   5   1   5    4.21    0.57
  -5  -1  -5    7.51    0.89
   5   1   5    6.31    1.07
   5   1   5    6.84    1.10
   5   1   5    5.27    0.83
   5   1   5    3.95    0.73
   5   1   6   19.90    1.55
  -5  -1  -6   24.82    1.86
   5   1   6   29.47    2.42
   5   1   6   22.73    1.88
   5   1   6   21.70    2.09
   5   1   6   20.91    1.74
   5   1   7    0.73    0.50
   5   1   7    0.44    0.21
  -5  -1  -7    0.53    0.27
   5   1   7    0.60    0.28
   5   1   8   37.98    3.07
  -5  -1  -8   44.62    3.04
   5   1   8   40.47    2.51
   5   1   9    5.13    1.06
  -5  -1  -9    4.92    0.96
   5   1   9    4.69    0.70
   5   1  10    3.45    0.95
  -5  -1 -10    4.79    1.01
   5   1  10    4.67    0.64
   5   1  11    0.42    0.63
   5   1  11   -0.06    0.12
   5   1  12    9.01    1.54
   5   1  13    9.22    1.59
   5   1  14   15.08    2.10
   5   1  15    2.90    0.87
   5   1  16    0.18    0.23
   5   1  16    1.61    0.75
   5   1  17   -0.36    0.71
   5   1  18    3.96    1.33
  -5  -2  12    3.52    1.39
  -5  -2  11    4.14    1.47
  -5  -2  10    0.30    0.26
  -5  -2   9    0.32    0.29
  -5  -2   9    0.46    0.48
  -5  -2   8    6.95    1.55
  -5  -2   8    6.87    1.37
   5   2  -7    0.34    0.13
  -5  -2   7   -0.26    0.53
  -5  -2   7    0.29    0.29
   5   2  -6    6.23    0.56
  -5  -2   6    7.38    1.48
  -5  -2   6    7.01    1.27
  -5  -2   5    1.54    0.66
  -5  -2   5    1.33    0.56
   5   2  -4   17.65    2.03
  -5  -2   4   15.03    1.92
  -5  -2   4   15.25    1.81
   5   2  -3    9.36    1.41
  -5  -2   3    8.56    1.36
  -5  -2   3    7.16    1.18
   5   2  -2   32.12    2.44
   5   2  -2   23.82    1.50
  -5  -2   2   22.21    2.23
   5   2  -2   25.07    2.30
  -5  -2   2   22.81    2.15
   5   2  -2   21.44    2.15
   5   2  -1   29.28    1.83
  -5  -2   1   31.98    2.64
   5   2  -1   36.38    2.78
  -5  -2   1   24.90    2.35
   5   2  -1   42.31    2.96
   5   2   0   20.34    1.49
   5   2   0   21.68    2.00
  -5  -2   0   20.74    2.00
  -5  -2   0   20.51    1.91
   5   2   0   24.69    2.24
   5   2   1    1.45    0.38
  -5  -2  -1    1.73    0.50
   5   2   1    1.22    0.37
  -5  -2  -1    1.35    0.41
   5   2   1    1.42    0.49
   5   2   2   29.80    1.65
   5   2   2   23.54    1.83
  -5  -2  -2   28.85    2.19
   5   2   2   26.47    1.90
   5   2   2   24.18    1.90
  -5  -2  -2   21.83    1.94
   5   2   2   28.26    2.21
  -5  -2  -3   39.43    2.64
   5   2   3   35.11    2.48
  -5  -2  -3   37.18    2.58
   5   2   3   40.66    2.59
   5   2   3   35.66    2.37
   5   2   3   42.62    2.74
   5   2   4   31.90    2.35
   5   2   4   25.83    1.98
   5   2   4   38.83    2.53
   5   2   4   32.02    2.30
  -5  -2  -5    1.80    0.30
   5   2   5    1.24    0.49
   5   2   5    1.31    0.38
   5   2   5    0.94    0.42
   5   2   5    0.42    0.23
  -5  -2  -6    1.44    0.37
   5   2   6    0.66    0.46
   5   2   6    0.97    0.33
   5   2   6    1.27    0.52
   5   2   6    1.31    0.36
  -5  -2  -7    3.40    0.61
   5   2   7    4.54    0.91
   5   2   7    4.26    0.71
   5   2   7    4.01    0.65
   5   2   8    2.52    0.71
  -5  -2  -8    2.50    0.60
   5   2   8    1.55    0.35
   5   2   9   15.45    1.85
  -5  -2  -9   21.76    1.98
   5   2   9   17.49    1.35
   5   2  10   -0.40    0.51
  -5  -2 -10    0.22    0.28
   5   2  10    0.00    0.12
   5   2  11    2.66    0.73
  -5  -2 -11    3.96    0.97
   5   2  12   13.14    1.82
   5   2  13    9.54    1.62
   5   2  14   11.45    1.82
   5   2  15    6.12    1.37
   5   2  15    6.21    1.31
   5   2  16   -0.91    0.61
   5   2  16   -0.36    0.37
   5   2  17    0.36    0.37
   5   2  18    6.86    1.66
  -5  -3  12    2.29    1.20
  -5  -3  12    0.35    0.39
  -5  -3  11    3.94    1.33
  -5  -3  11    2.10    0.84
  -5  -3  10    0.35    0.74
  -5  -3  10   -0.75    0.53
  -5  -3   9    0.06    0.40
  -5  -3   9    0.00    0.35
  -5  -3   8    0.83    0.44
  -5  -3   8    0.42    0.27
  -5  -3   7   -0.22    0.37
  -5  -3   7   -0.20    0.33
  -5  -3   6   17.68    2.32
  -5  -3   6   21.60    2.35
  -5  -3   5    1.88    0.65
  -5  -3   5    2.44    0.84
   5   3  -4    8.97    1.40
  -5  -3   4    8.20    1.33
  -5  -3   4    9.07    1.46
   5   3  -3   22.97    2.16
  -5  -3   3   18.87    2.09
  -5  -3   3   19.96    2.09
   5   3  -2   17.57    1.71
  -5  -3   2   15.08    1.15
   5   3  -2   16.70    1.87
   5   3  -2   14.03    0.85
  -5  -3   2   15.20    1.72
  -5  -3   2   13.88    1.64
   5   3  -1   31.06    2.27
  -5  -3   1   30.73    1.95
   5   3  -1   31.77    1.92
  -5  -3   1   31.74    2.60
   5   3  -1   24.62    1.54
   5   3  -1   31.95    2.53
  -5  -3   1   37.90    2.75
   5   3  -1   42.74    2.99
   5   3   0    2.34    0.51
   5   3   0    2.02    0.43
  -5  -3   0    1.71    0.45
   5   3   0    1.89    0.35
  -5  -3   0    2.19    0.59
   5   3   0    3.22    0.76
  -5  -3   0    2.89    0.73
   5   3   0    3.09    0.68
   5   3   1    3.08    0.45
  -5  -3  -1    2.53    0.53
   5   3   1    2.34    0.50
   5   3   1    2.65    0.46
  -5  -3  -1    2.14    0.61
   5   3   1    2.52    0.56
  -5  -3  -1    3.10    0.70
   5   3   1    3.08    0.74
   5   3   2    0.09    0.07
  -5  -3  -2    0.19    0.20
   5   3   2    0.19    0.22
  -5  -3  -2    0.06    0.14
   5   3   2    0.05    0.13
   5   3   2    0.32    0.16
   5   3   2    0.27    0.29
  -5  -3  -2   -0.14    0.20
  -5  -3  -3   30.32    2.23
   5   3   3   26.94    2.08
  -5  -3  -3   30.06    2.17
   5   3   3   31.33    2.12
   5   3   3   28.58    1.95
  -5  -3  -3   27.88    2.18
   5   3   3   34.36    2.38
  -5  -3  -4   46.41    3.06
   5   3   4   47.41    2.90
   5   3   4   50.83    2.92
  -5  -3  -4   42.74    2.74
   5   3   4   53.60    3.03
  -5  -3  -5  189.51    7.73
   5   3   5  170.91    7.41
   5   3   5  198.94    7.58
   5   3   5  124.35    6.34
   5   3   5  147.29    7.00
  -5  -3  -6    0.04    0.08
   5   3   6    0.47    0.44
  -5  -3  -6    0.28    0.35
   5   3   6    0.28    0.18
   5   3   6   -0.06    0.21
   5   3   6    0.11    0.19
  -5  -3  -7  147.13    6.08
   5   3   7  150.61    7.08
   5   3   7  139.47    6.04
   5   3   7  124.06    6.08
   5   3   8   64.47    4.24
  -5  -3  -8   75.65    3.74
   5   3   8   61.84    3.34
   5   3   9   15.20    1.80
  -5  -3  -9   18.13    1.69
   5   3  10    5.43    1.10
  -5  -3 -10    5.95    1.00
   5   3  11   11.30    1.64
  -5  -3 -11   12.31    1.60
   5   3  12   -0.06    0.46
   5   3  13    5.27    1.18
   5   3  13    7.93    1.28
   5   3  14    7.57    1.47
   5   3  14   11.16    1.59
   5   3  15    4.53    1.23
   5   3  15    7.13    1.33
   5   3  16    0.30    0.48
   5   3  17    1.06    0.59
   5   3  18    6.32    1.54
  -5  -4  12   -0.76    0.57
  -5  -4  12    0.52    0.84
  -5  -4  11    6.24    1.68
  -5  -4  11    5.34    1.32
  -5  -4  10    0.48    0.61
  -5  -4  10    1.16    0.66
  -5  -4   9   -0.07    0.21
  -5  -4   9   -0.12    0.32
  -5  -4   8   -0.27    0.31
  -5  -4   8   -0.39    0.50
  -5  -4   7    0.16    0.35
  -5  -4   7   -0.81    0.53
  -5  -4   6   13.88    2.08
  -5  -4   6   14.49    1.93
  -5  -4   5    1.88    0.75
  -5  -4   5    1.02    0.59
  -5  -4   4    7.11    0.67
   5   4  -4    7.53    1.39
  -5  -4   4    7.00    1.32
  -5  -4   4    7.81    1.39
   5   4  -3   20.49    2.16
  -5  -4   3   16.59    1.19
  -5  -4   3   15.62    1.89
  -5  -4   3   17.20    1.97
   5   4  -2   16.57    1.70
  -5  -4   2   13.41    1.13
  -5  -4   2   15.26    1.74
  -5  -4   2   15.91    1.88
   5   4  -1   47.14    2.99
  -5  -4   1   40.24    2.66
  -5  -4   1   48.02    3.24
  -5  -4   1   55.11    3.60
   5   4   0    4.64    1.00
   5   4   0    4.69    0.75
  -5  -4   0    5.10    0.77
   5   4   0    4.57    0.73
   5   4   0    5.97    1.02
   5   4   0    4.72    0.56
  -5  -4   0    4.22    0.94
  -5  -4   0    5.40    0.90
   5   4   1    0.77    0.27
   5   4   1    0.40    0.27
  -5  -4  -1    0.19    0.25
   5   4   1    0.55    0.21
   5   4   1    0.72    0.37
  -5  -4  -1    0.38    0.24
  -5  -4  -1    0.28    0.29
   5   4   1    0.96    0.45
   5   4   2    6.34    0.63
  -5  -4  -2    8.23    1.04
   5   4   2    7.74    0.99
   5   4   2    8.16    0.91
  -5  -4  -2    8.30    1.04
   5   4   2    7.35    0.88
  -5  -4  -2    8.87    1.16
   5   4   2    9.98    1.27
  -5  -4  -3    7.32    1.06
   5   4   3    9.11    1.06
  -5  -4  -3    7.63    0.99
   5   4   3    9.98    1.08
   5   4   3    7.17    0.84
  -5  -4  -3    6.82    1.00
   5   4   3    9.05    1.18
  -5  -4  -4   22.13    1.95
   5   4   4   27.36    2.06
  -5  -4  -4   21.78    1.69
   5   4   4   29.76    2.11
   5   4   4   17.51    1.34
   5   4   4   30.51    2.22
  -5  -4  -4   23.64    1.89
  -5  -4  -5  133.61    6.64
   5   4   5  181.47    7.07
   5   4   5  170.20    6.93
  -5  -4  -5  159.78    6.95
   5   4   5  111.12    5.46
  -5  -4  -5  144.17    6.38
   5   4   5  136.92    6.44
  -5  -4  -6   17.94    1.04
   5   4   6   19.34    1.87
  -5  -4  -6   18.88    1.87
   5   4   6   14.80    1.02
   5   4   6   14.15    1.63
  -5  -4  -6   15.62    1.42
  -5  -4  -7    5.22    0.63
  -5  -4  -7    4.45    0.94
   5   4   7    4.73    0.53
   5   4   7    5.17    1.04
  -5  -4  -8   10.11    1.07
  -5  -4  -8    8.07    1.31
   5   4   8    8.56    0.82
   5   4   8    8.91    1.32
  -5  -4  -9   76.47    4.07
  -5  -4  -9   65.47    4.57
   5   4   9   66.22    4.42
  -5  -4 -10    3.18    0.73
  -5  -4 -10    3.02    0.84
   5   4  10    2.35    0.70
  -5  -4 -11   20.02    2.07
   5   4  11   18.29    2.13
   5   4  11   17.89    1.60
  -5  -4 -11   20.12    2.34
   5   4  12   14.29    1.92
  -5  -4 -12   16.16    2.18
   5   4  12   17.72    1.69
   5   4  13    6.71    1.31
   5   4  13    6.45    1.06
   5   4  14   -0.76    0.80
   5   4  14    0.91    0.53
   5   4  15   19.83    2.55
   5   4  16    0.24    0.36
   5   4  17    0.46    0.66
   5   4  18    0.25    0.58
  -5  -5  12    2.23    1.18
  -5  -5  12   -0.41    0.69
  -5  -5  11    1.48    0.80
  -5  -5  11    2.92    1.39
  -5  -5  10    2.38    0.96
  -5  -5  10    1.10    0.73
  -5  -5   9    0.41    0.45
  -5  -5   9    0.71    0.72
  -5  -5   8   -0.03    0.42
  -5  -5   8   -0.26    0.38
  -5  -5   7   -0.08    0.29
  -5  -5   7   -0.23    0.33
  -5  -5   6    4.29    0.45
  -5  -5   6    7.40    1.42
  -5  -5   6    5.01    1.29
  -5  -5   5    3.29    0.45
  -5  -5   5    3.50    0.98
  -5  -5   5    2.50    0.89
  -5  -5   4    0.29    0.15
  -5  -5   4    0.61    0.45
  -5  -5   4    0.20    0.23
  -5  -5   3    5.54    0.68
   5   5  -3    6.47    1.19
  -5  -5   3    5.75    1.13
  -5  -5   3    6.42    1.24
   5   5  -2   16.69    1.79
  -5  -5   2   15.06    1.27
  -5  -5   2   13.87    1.73
  -5  -5   2   15.18    1.88
  -5  -5   1    4.63    0.69
   5   5  -1    5.34    0.97
  -5  -5   1    5.31    0.98
  -5  -5   1    5.99    1.10
  -5  -5   0    4.09    0.69
   5   5   0    4.24    0.78
  -5  -5   0    4.87    0.88
  -5  -5   0    3.96    0.85
   5   5   1    4.40    0.79
  -5  -5  -1    2.11    0.45
   5   5   1    3.10    0.57
  -5  -5  -1    3.34    0.68
  -5  -5  -1    2.74    0.53
   5   5   2    1.13    0.30
  -5  -5  -2    0.15    0.31
   5   5   2    1.24    0.45
  -5  -5  -2    0.33    0.21
  -5  -5  -2    1.17    0.35
  -5  -5  -2    1.19    0.23
   5   5   3    0.13    0.27
  -5  -5  -3    0.14    0.16
  -5  -5  -3   -0.77    0.31
  -5  -5  -3   -0.37    0.47
  -5  -5  -4    0.60    0.23
   5   5   4    0.99    0.34
  -5  -5  -4    0.77    0.22
  -5  -5  -4    0.91    0.32
  -5  -5  -4    0.93    0.35
  -5  -5  -5   46.81    3.57
   5   5   5   61.58    3.81
  -5  -5  -5   56.67    3.71
  -5  -5  -5   44.16    3.29
  -5  -5  -6    2.94    0.39
  -5  -5  -6    3.41    0.47
   5   5   6    3.05    0.76
  -5  -5  -6    3.71    0.85
  -5  -5  -6    2.39    0.52
  -5  -5  -7    0.29    0.10
   5   5   7    0.33    0.18
  -5  -5  -7    0.46    0.31
  -5  -5  -7    0.10    0.15
  -5  -5  -8    0.68    0.18
   5   5   8    0.37    0.16
  -5  -5  -8    1.70    0.62
  -5  -5  -8    1.08    0.32
  -5  -5  -9   17.48    1.54
  -5  -5  -9   16.97    1.99
   5   5   9   13.83    0.82
   5   5   9   15.04    1.79
  -5  -5 -10    5.53    0.92
   5   5  10    5.05    0.59
  -5  -5 -10    5.35    1.14
   5   5  10    4.23    0.98
  -5  -5 -11   24.43    2.30
   5   5  11   20.79    2.34
  -5  -5 -11   24.95    2.72
   5   5  11   24.09    1.68
   5   5  12   21.20    2.39
  -5  -5 -12   21.90    2.61
   5   5  12   20.38    1.66
   5   5  13    0.04    0.26
  -5  -5 -13   -0.03    0.33
   5   5  13   -0.16    0.23
   5   5  14    3.67    0.97
  -5  -5 -14    6.63    1.52
   5   5  15    6.09    1.24
  -5  -5 -15    6.99    1.64
   5   5  16    0.61    0.51
   5   5  17    0.25    0.28
   5   5  18   -3.65    1.15
  -5  -6  12    0.68    0.67
  -5  -6  11   -0.07    0.70
  -5  -6  11   -0.39    0.80
  -5  -6  10    1.94    0.96
  -5  -6  10    0.90    0.65
  -5  -6   9   -0.21    0.34
  -5  -6   9   -0.54    0.59
  -5  -6   8    0.30    0.25
  -5  -6   8   -0.27    0.26
  -5  -6   7    0.06    0.46
  -5  -6   7    0.52    0.28
  -5  -6   6    0.41    0.18
  -5  -6   6    0.39    0.35
  -5  -6   6    0.44    0.39
  -5  -6   5    0.08    0.16
  -5  -6   5    0.68    0.59
  -5  -6   5    0.18    0.36
  -5  -6   4    1.71    0.37
  -5  -6   4    2.52    0.86
  -5  -6   4    1.67    0.70
  -5  -6   3    0.14    0.23
   5   6  -3   -0.04    0.39
  -5  -6   3   -1.00    0.48
  -5  -6   3   -0.17    0.34
  -5  -6   2    2.73    0.53
   5   6  -2    3.28    0.87
  -5  -6   2    1.99    0.79
  -5  -6   2    2.18    0.64
  -5  -6   1    0.12    0.14
   5   6  -1   -0.08    0.16
  -5  -6   1   -0.20    0.34
  -5  -6   1    0.13    0.26
  -5  -6   1    0.06    0.23
   5   6   0    1.53    0.45
  -5  -6   0    0.24    0.32
  -5  -6   0    1.58    0.46
  -5  -6   0    0.95    0.21
  -5  -6   0    1.75    0.63
  -5  -6   0    0.65    0.19
  -5  -6  -1   16.07    1.45
   5   6   1   12.59    1.38
  -5  -6  -1   11.99    1.34
  -5  -6  -1   11.93    1.12
  -5  -6  -1   13.21    1.34
  -5  -6  -1   14.72    1.71
  -5  -6  -2   17.55    1.37
   5   6   2   13.95    1.40
  -5  -6  -2   13.03    1.42
  -5  -6  -2   13.65    1.30
  -5  -6  -2   14.07    1.31
  -5  -6  -2   13.79    1.65
  -5  -6  -3    5.14    0.63
  -5  -6  -3    3.89    0.75
   5   6   3    4.40    0.89
  -5  -6  -3    4.39    0.74
  -5  -6  -3    2.77    0.47
  -5  -6  -3    3.25    0.73
  -5  -6  -4   29.43    1.59
   5   6   4   20.39    1.96
  -5  -6  -4   19.18    1.27
  -5  -6  -4   20.09    1.79
  -5  -6  -4   20.41    1.95
  -5  -6  -5    9.67    0.87
   5   6   5    6.40    1.08
  -5  -6  -5    6.47    1.04
  -5  -6  -5    5.85    0.98
  -5  -6  -6   10.70    1.04
   5   6   6    7.71    1.22
  -5  -6  -6   11.06    1.36
  -5  -6  -6    7.58    1.02
  -5  -6  -7   13.82    1.33
   5   6   7   14.89    1.73
  -5  -6  -7   13.85    1.66
  -5  -6  -7   13.36    1.35
   5   6   8    0.33    0.28
  -5  -6  -8    0.54    0.33
  -5  -6  -8    0.32    0.24
   5   6   9   17.33    2.03
  -5  -6  -9   22.37    2.30
  -5  -6  -9   19.55    1.48
  -5  -6 -10    0.07    0.31
  -5  -6 -10    0.24    0.20
   5   6  10    0.40    0.34
  -5  -6 -11   20.03    2.04
   5   6  11   16.25    2.02
  -5  -6 -11   20.41    2.42
   5   6  11   15.14    1.02
   5   6  12   -0.18    0.50
  -5  -6 -12    0.35    0.27
   5   6  12    0.76    0.25
   5   6  13    3.59    1.00
  -5  -6 -13    5.26    1.31
   5   6  14   -0.07    0.26
  -5  -6 -14    0.78    0.50
   5   6  15    5.98    1.36
  -5  -6 -15    6.55    1.67
   5   6  16    1.13    0.44
  -5  -6 -16    0.56    0.52
   5   6  17    0.33    0.56
   5   6  18   -0.54    0.51
  -5  -7  12    0.38    0.45
  -5  -7  11    0.18    0.73
  -5  -7  11   -0.12    0.51
  -5  -7  10    0.39    0.61
  -5  -7  10   -0.27    0.44
  -5  -7   9   -0.44    0.37
  -5  -7   9   -0.75    0.69
  -5  -7   8    0.02    0.55
  -5  -7   8   -0.21    0.28
  -5  -7   7   -0.27    0.37
  -5  -7   7   -0.14    0.33
  -5  -7   6    0.57    0.47
  -5  -7   6    0.38    0.46
  -5  -7   5    0.52    0.19
  -5  -7   5    0.97    0.66
  -5  -7   5    0.44    0.37
  -5  -7   4    2.10    0.48
  -5  -7   4    1.24    0.66
  -5  -7   4    1.47    0.61
  -5  -7   3    1.32    0.33
  -5  -7   3    0.84    0.45
  -5  -7   3    1.06    0.54
  -5  -7   3    0.29    0.28
  -5  -7   2    1.24    0.39
   5   7  -2    0.89    0.49
  -5  -7   2    0.07    0.21
  -5  -7   2    0.40    0.42
  -5  -7   2    0.99    0.46
   5   7  -1    6.28    1.16
  -5  -7   1    4.34    0.95
  -5  -7   1    6.54    0.93
  -5  -7   1    5.77    0.60
  -5  -7   1    5.67    1.17
  -5  -7   1    6.43    1.11
   5   7   0    0.18    0.17
  -5  -7   0    0.38    0.29
  -5  -7   0    1.25    0.55
  -5  -7   0    0.33    0.19
  -5  -7   0    0.53    0.51
  -5  -7   0    0.24    0.20
   5   7   1   74.20    4.39
  -5  -7  -1   71.12    4.07
  -5  -7  -1   75.03    4.07
  -5  -7  -1   57.54    3.29
  -5  -7  -1   64.54    3.71
  -5  -7  -1   65.34    4.32
  -5  -7  -2    0.08    0.22
   5   7   2    0.26    0.25
  -5  -7  -2    0.34    0.46
  -5  -7  -2    0.28    0.30
  -5  -7  -2    0.61    0.41
  -5  -7  -2   -0.11    0.22
  -5  -7  -3    5.54    0.81
   5   7   3    4.56    0.85
  -5  -7  -3    4.41    0.76
  -5  -7  -3    4.50    0.94
  -5  -7  -3    4.23    0.61
  -5  -7  -4    0.44    0.19
  -5  -7  -4    0.47    0.30
  -5  -7  -4    0.22    0.15
  -5  -7  -4    0.09    0.29
  -5  -7  -5   76.63    3.84
   5   7   5   81.00    4.56
  -5  -7  -5   67.49    4.08
  -5  -7  -5   59.47    4.00
  -5  -7  -6   11.57    1.24
   5   7   6   15.15    1.77
  -5  -7  -6   11.30    1.44
  -5  -7  -6   11.59    1.39
  -5  -7  -7    8.76    1.14
   5   7   7    8.29    1.33
  -5  -7  -7    8.49    1.29
  -5  -7  -7    8.39    1.10
   5   7   8    0.69    0.46
  -5  -7  -8    0.10    0.24
  -5  -7  -8    0.36    0.33
  -5  -7  -8    0.01    0.17
   5   7   9   14.52    1.85
  -5  -7  -9   14.39    1.86
  -5  -7  -9   14.52    1.33
   5   7  10    6.71    1.28
  -5  -7 -10    6.53    1.32
  -5  -7 -10    6.77    0.78
   5   7  11   23.43    2.55
  -5  -7 -11   26.64    2.84
   5   7  12   29.41    2.96
  -5  -7 -12   34.50    3.39
   5   7  13    0.46    0.40
  -5  -7 -13   -0.10    0.28
   5   7  14    0.41    0.22
  -5  -7 -14    1.76    0.91
   5   7  15   17.91    2.43
  -5  -7 -15   17.97    2.80
   5   7  16    1.71    0.74
  -5  -7 -16    1.22    0.69
   5   7  17   -0.17    0.31
   5   7  18    3.07    1.09
  -5  -8  12    1.53    0.69
  -5  -8  11    0.41    0.68
  -5  -8  10    1.75    0.92
  -5  -8  10    0.60    0.67
  -5  -8   9    0.36    0.43
  -5  -8   9    0.72    0.62
  -5  -8   8    2.44    1.02
  -5  -8   8    2.55    1.23
  -5  -8   7    4.93    1.43
  -5  -8   7    5.64    1.46
  -5  -8   6    2.05    0.95
  -5  -8   6    1.38    0.82
  -5  -8   5    0.67    0.36
  -5  -8   5    0.55    0.26
  -5  -8   5    1.66    0.86
  -5  -8   5    0.59    0.50
  -5  -8   4    0.83    0.40
  -5  -8   4    1.51    0.65
  -5  -8   4    1.40    0.55
  -5  -8   4    0.78    0.32
  -5  -8   3    0.30    0.24
  -5  -8   3    0.45    0.37
  -5  -8   3    1.02    0.64
  -5  -8   3    0.55    0.35
  -5  -8   2    0.06    0.21
  -5  -8   2    0.15    0.17
  -5  -8   2    0.37    0.12
  -5  -8   2    0.49    0.42
  -5  -8   2    0.44    0.43
   5   8  -1    6.98    1.34
  -5  -8   1    7.00    1.25
  -5  -8   1    6.98    1.01
  -5  -8   1    6.01    0.64
  -5  -8   1    7.86    1.46
  -5  -8   1    5.02    1.02
   5   8   0    8.71    1.45
  -5  -8   0    7.07    1.20
  -5  -8   0    7.03    0.80
  -5  -8   0    7.33    1.39
  -5  -8   0    6.70    1.08
   5   8   1   11.43    1.68
  -5  -8  -1   11.41    1.42
  -5  -8  -1    9.26    1.04
  -5  -8  -1    9.32    1.16
  -5  -8  -1   11.16    1.59
  -5  -8  -2    8.64    1.18
   5   8   2    9.57    1.41
  -5  -8  -2    7.27    0.95
  -5  -8  -2    5.28    1.06
  -5  -8  -2    6.18    0.87
  -5  -8  -3    3.28    0.66
   5   8   3    3.93    0.87
  -5  -8  -3    3.32    0.69
  -5  -8  -3    3.64    0.86
  -5  -8  -3    3.72    0.57
  -5  -8  -4   25.82    2.10
  -5  -8  -4   23.51    2.06
  -5  -8  -4   25.63    1.49
  -5  -8  -4   23.69    2.24
  -5  -8  -5    1.05    0.42
  -5  -8  -5    0.72    0.41
  -5  -8  -5    1.28    0.51
  -5  -8  -6    1.31    0.37
  -5  -8  -6    1.03    0.49
  -5  -8  -6    0.71    0.35
  -5  -8  -7    9.04    1.26
  -5  -8  -7    5.68    1.08
  -5  -8  -7    5.15    0.90
  -5  -8  -8    6.58    1.12
  -5  -8  -8    6.55    1.21
  -5  -8  -8    5.57    0.91
   5   8   9    5.81    1.21
  -5  -8  -9    4.60    0.98
  -5  -8  -9    5.11    1.13
  -5  -8  -9    4.79    0.81
  -5  -8 -10   15.49    1.99
   5   8  10   12.26    1.81
  -5  -8 -10   15.48    2.08
  -5  -8 -10   13.30    1.31
   5   8  11    2.72    0.89
  -5  -8 -11    3.95    1.14
  -5  -8 -11    2.76    0.48
   5   8  12   10.35    1.71
  -5  -8 -12   12.22    1.98
   5   8  13    5.26    1.26
  -5  -8 -13    6.74    1.59
   5   8  14    9.04    1.68
  -5  -8 -14    7.94    1.81
  -5  -8 -15    4.41    1.45
  -5  -8 -16    0.26    0.70
  -5  -9  11    0.65    0.32
  -5  -9  10   -0.69    0.65
  -5  -9  10    0.05    0.73
  -5  -9   9    1.77    0.94
  -5  -9   9    1.30    0.92
  -5  -9   8    0.75    0.66
  -5  -9   8    1.39    0.96
  -5  -9   7    1.66    0.85
  -5  -9   7    1.83    0.85
  -5  -9   6    0.15    0.59
  -5  -9   6    0.67    0.69
  -5  -9   6    0.66    0.65
  -5  -9   5    2.96    1.09
  -5  -9   5    3.14    1.12
  -5  -9   5    3.07    1.06
  -5  -9   4    0.43    0.43
  -5  -9   4    0.01    0.24
  -5  -9   4    0.26    0.46
  -5  -9   3   -0.05    0.45
  -5  -9   3    0.31    0.09
  -5  -9   3   -0.06    0.33
  -5  -9   3    0.90    0.59
  -5  -9   2    0.02    0.24
  -5  -9   2    0.05    0.12
  -5  -9   2   -0.04    0.27
  -5  -9   2    0.37    0.36
  -5  -9   1    0.44    0.41
  -5  -9   1    0.39    0.16
  -5  -9   1    0.06    0.23
  -5  -9   1    0.20    0.25
  -5  -9   0    2.14    0.68
   5   9   0    2.25    0.84
  -5  -9   0    1.62    0.38
  -5  -9   0    1.94    0.52
  -5  -9   0    2.24    0.83
  -5  -9  -1    0.19    0.24
  -5  -9  -1    0.83    0.40
  -5  -9  -1    0.22    0.13
  -5  -9  -1    0.30    0.29
  -5  -9  -2    2.33    0.66
  -5  -9  -2    2.01    0.67
   5   9   2    2.08    0.62
  -5  -9  -2    2.12    0.51
  -5  -9  -2    1.92    0.52
  -5  -9  -3    1.55    0.62
  -5  -9  -3    1.34    0.49
   5   9   3    2.19    0.68
  -5  -9  -3    0.92    0.40
  -5  -9  -3    1.39    0.40
  -5  -9  -4    1.49    0.58
  -5  -9  -4    0.94    0.40
  -5  -9  -4    0.79    0.38
  -5  -9  -4    1.15    0.32
  -5  -9  -5    7.22    1.16
  -5  -9  -5    6.22    1.08
  -5  -9  -5    5.71    1.07
  -5  -9  -6    1.63    0.55
  -5  -9  -6    1.09    0.54
  -5  -9  -6    1.14    0.42
  -5  -9  -7    8.25    1.34
  -5  -9  -7    6.17    1.15
  -5  -9  -7    5.55    1.01
  -5  -9  -8    0.80    0.38
  -5  -9  -8    1.06    0.60
  -5  -9  -8    0.84    0.36
  -5  -9  -9    7.65    1.39
  -5  -9  -9    5.76    1.26
  -5  -9  -9    6.76    1.03
  -5  -9 -10   12.11    1.81
  -5  -9 -10   10.40    1.73
  -5  -9 -10    8.15    1.11
  -5  -9 -11    9.05    1.72
  -5  -9 -11    8.43    1.65
  -5  -9 -11    8.78    1.04
  -5  -9 -12    0.99    0.77
  -5  -9 -13    0.43    0.39
  -5  -9 -14    7.94    1.87
  -5  -9 -15    2.27    0.98
  -5 -10  10   -0.71    0.46
  -5 -10   9   -0.72    0.72
  -5 -10   9   -0.58    0.60
  -5 -10   8    0.19    0.38
  -5 -10   8    0.82    0.83
  -5 -10   7   -0.26    0.41
  -5 -10   7    0.79    0.67
  -5 -10   7    0.42    0.35
  -5 -10   6    0.02    0.35
  -5 -10   6    1.27    0.82
  -5 -10   6    0.94    0.67
  -5 -10   5    0.80    0.61
  -5 -10   5    0.67    0.62
  -5 -10   5    1.38    0.88
  -5 -10   4    0.02    0.34
  -5 -10   4    0.35    0.26
  -5 -10   3    0.37    0.33
  -5 -10   3    0.80    0.21
  -5 -10   3    0.40    0.36
  -5 -10   3    0.55    0.51
  -5 -10   2    1.45    0.73
  -5 -10   2    0.72    0.20
  -5 -10   2    0.55    0.27
  -5 -10   2    0.99    0.48
  -5 -10   1    0.34    0.20
  -5 -10   1    0.38    0.38
  -5 -10   1    0.15    0.16
  -5 -10   1    0.28    0.19
  -5 -10   0    2.21    0.67
  -5 -10   0    1.88    0.46
  -5 -10   0    1.52    0.33
  -5 -10   0    1.80    0.52
  -5 -10  -1    0.55    0.44
  -5 -10  -1   -0.49    0.40
  -5 -10  -1   -0.52    0.50
  -5 -10  -2    6.10    1.19
   5  10   2    8.72    1.62
  -5 -10  -2    4.86    0.86
  -5 -10  -2    4.87    0.77
  -5 -10  -3   -0.41    0.45
  -5 -10  -3    0.08    0.21
  -5 -10  -3   -0.19    0.34
  -5 -10  -4    1.35    0.48
  -5 -10  -4    1.68    0.50
  -5 -10  -4    1.54    0.35
  -5 -10  -5    6.34    1.17
  -5 -10  -5    6.42    0.63
  -5 -10  -5    5.20    1.04
  -5 -10  -5    5.28    0.54
  -5 -10  -6    4.20    0.99
  -5 -10  -6    4.72    1.00
  -5 -10  -6    3.46    0.82
  -5 -10  -7   12.18    1.73
  -5 -10  -7   10.15    1.62
  -5 -10  -7   10.42    1.52
  -5 -10  -8    3.31    0.93
  -5 -10  -8    3.40    0.97
  -5 -10  -8    3.30    0.79
  -5 -10  -9   -0.10    0.27
  -5 -10  -9    0.53    0.40
  -5 -10 -10    2.91    0.91
  -5 -10 -10    5.19    1.27
  -5 -10 -10    3.54    0.81
  -5 -10 -11    0.76    0.57
  -5 -10 -11    0.62    0.59
  -5 -10 -12    0.51    0.46
  -5 -10 -12    0.74    0.31
  -5 -10 -13    1.91    1.07
  -5 -10 -13    1.72    0.87
  -5 -10 -14    6.44    1.67
  -5 -10 -15    1.80    1.04
  -5 -11   9    2.57    1.14
  -5 -11   8   -0.52    0.56
  -5 -11   8    0.26    0.49
  -5 -11   7    0.67    0.62
  -5 -11   7   -0.22    0.56
  -5 -11   7   -0.53    0.63
  -5 -11   6    0.67    0.58
  -5 -11   6   -0.02    0.25
  -5 -11   6   -0.03    0.51
  -5 -11   5   -1.35    0.78
  -5 -11   5    0.21    0.52
  -5 -11   5    0.72    0.69
  -5 -11   4    0.22    0.55
  -5 -11   4    0.03    0.35
  -5 -11   4    0.40    0.58
  -5 -11   3    0.33    0.50
  -5 -11   3   -0.30    0.24
  -5 -11   3    0.44    0.35
  -5 -11   2    0.23    0.31
  -5 -11   2    0.05    0.28
  -5 -11   1    0.83    0.38
  -5 -11   1   -0.37    0.49
  -5 -11   0    0.28    0.23
  -5 -11  -1   -0.03    0.21
  -5 -11  -2    0.12    0.25
  -5 -11  -3   -0.73    0.44
  -5 -11  -3   -0.43    0.45
  -5 -11  -4    5.75    1.17
  -5 -11  -4    4.44    0.92
  -5 -11  -4    4.47    0.68
  -5 -11  -5    4.64    1.05
  -5 -11  -5    4.07    0.90
  -5 -11  -5    3.73    0.53
  -5 -11  -6    5.20    1.14
  -5 -11  -6    4.40    1.08
  -5 -11  -7    9.29    1.59
  -5 -11  -7    6.56    1.31
  -5 -11  -8    0.01    0.32
  -5 -11  -8    0.70    0.45
  -5 -11  -8    0.21    0.21
  -5 -11  -9   -0.66    0.49
  -5 -11  -9   -0.08    0.33
  -5 -11  -9    0.10    0.35
  -5 -11 -10    0.20    0.33
  -5 -11 -10   -0.09    0.40
  -5 -11 -10    0.95    0.50
  -5 -11 -11   -0.54    0.48
  -5 -11 -11    0.33    0.32
  -5 -11 -12    0.33    0.40
  -5 -11 -12   -0.43    0.50
  -5 -11 -13    0.67    0.44
  -5 -11 -13    0.61    0.65
  -5 -11 -14    2.45    1.16
  -5 -12   8   -0.26    0.53
  -5 -12   8   -0.66    0.62
  -5 -12   7    0.88    0.72
  -5 -12   7    0.11    0.35
  -5 -12   7    0.48    0.67
  -5 -12   6    0.31    0.75
  -5 -12   6   -0.37    0.45
  -5 -12   6    0.48    0.63
  -5 -12   5   -0.21    0.38
  -5 -12   5   -0.11    0.56
  -5 -12   5    0.45    0.69
  -5 -12   4    0.61    0.76
  -5 -12   4    0.35    0.33
  -5 -12   4    0.48    0.71
  -5 -12   3    0.81    0.66
  -5 -12   3    0.41    0.45
  -5 -12   3    0.35    0.35
  -5 -12   2    1.06    0.73
  -5 -12   1    0.33    0.41
  -5 -12   0    1.14    0.61
  -5 -12  -1    0.38    0.44
  -5 -12  -2    0.98    0.64
  -5 -12  -3    0.10    0.23
  -5 -12  -4    1.57    0.77
  -5 -12  -5    0.26    0.37
  -5 -12  -5   -0.06    0.18
  -5 -12  -5    0.28    0.24
  -5 -12  -6    1.11    0.61
  -5 -12  -6    1.48    0.60
  -5 -12  -7   -0.43    0.32
  -5 -12  -7   -0.18    0.20
  -5 -12  -8   -0.30    0.36
  -5 -12  -8    0.67    0.34
  -5 -12  -9   -0.25    0.31
  -5 -12  -9   -0.15    0.30
  -5 -12 -10    1.97    0.93
  -5 -12 -10    1.28    0.75
  -5 -12 -10    1.50    0.54
  -5 -12 -11    0.53    0.65
  -5 -12 -11    0.41    0.63
  -5 -12 -12   -0.49    0.51
  -5 -12 -12    0.03    0.35
  -5 -12 -13    0.56    0.44
  -5 -13   7   -0.95    0.80
  -5 -13   7   -0.71    0.64
  -5 -13   6    0.82    0.71
  -5 -13   6    1.77    1.01
  -5 -13   6    0.83    0.88
  -5 -13   5    2.01    1.05
  -5 -13   5    0.62    0.72
  -5 -13   5    1.03    0.68
  -5 -13   4   -0.15    0.41
  -5 -13   4    0.41    0.41
  -5 -13   4   -0.45    0.63
  -5 -13   3    0.32    0.47
  -5 -13   3    0.76    0.61
  -5 -13   2    0.03    0.35
  -5 -13   1    0.07    0.28
  -5 -13   0    0.84    0.63
  -5 -13  -1   -0.05    0.27
  -5 -13  -2    0.18    0.35
  -5 -13  -3    0.10    0.41
  -5 -13  -4    0.90    0.65
  -5 -13  -5    0.68    0.35
  -5 -13  -6    0.56    0.46
  -5 -13  -6   -0.38    0.29
  -5 -13  -7    1.03    0.60
  -5 -13  -7    0.23    0.32
  -5 -13  -8    0.88    0.83
  -5 -13  -8    0.88    0.50
  -5 -13  -9    0.09    0.55
  -5 -13  -9    0.03    0.27
  -5 -13 -10    0.57    0.46
  -5 -13 -10    0.99    0.67
  -5 -13 -10    1.07    0.77
  -5 -13 -11    1.45    0.82
  -5 -13 -11    0.26    0.53
  -5 -13 -12    0.40    0.69
  -5 -14   6    0.63    0.79
  -5 -14   6    0.46    0.43
  -5 -14   5   -0.97    0.75
  -5 -14   5    0.61    0.44
  -5 -14   4   -0.51    0.79
  -5 -14   4   -0.73    0.63
  -5 -14   4   -0.21    0.36
  -5 -14   3    0.37    0.48
  -5 -14   2   -0.36    0.45
  -5 -14   1   -0.97    0.66
  -5 -14   0    1.04    0.60
  -5 -14  -1   -0.11    0.55
  -5 -14  -2   -0.18    0.44
  -5 -14  -3   -0.03    0.23
  -5 -14  -4    1.34    0.69
  -5 -14  -5    2.17    0.87
  -5 -14  -6    0.29    0.37
  -5 -14  -7    0.19    0.30
  -5 -14  -7   -0.20    0.23
  -5 -14  -8   -0.12    0.41
  -5 -14  -8    0.40    0.58
  -5 -14  -9    0.17    0.56
  -5 -14  -9    0.04    0.27
  -5 -14 -10    1.07    0.88
  -5 -14 -10   -0.24    0.59
  -5 -14 -11   -0.49    0.45
  -5 -15   5   -0.28    0.40
  -5 -15   4    0.16    0.53
  -5 -15   4    0.59    0.56
  -5 -15   3   -0.61    0.50
  -5 -15   2    0.31    0.53
  -5 -15   1   -0.30    0.44
  -5 -15   0   -1.09    0.46
  -5 -15  -1    0.50    0.55
  -5 -15  -2    1.15    0.69
  -5 -15  -3    0.57    0.65
  -5 -15  -4    0.81    0.38
  -5 -15  -5    1.85    0.94
  -5 -15  -6   -0.27    0.66
  -5 -15  -7    1.51    0.91
  -5 -15  -7    0.59    0.55
  -5 -15  -8    1.27    0.75
  -5 -15  -8    2.27    0.91
  -5 -15  -9    1.37    0.91
  -5 -15 -10    0.75    0.83
  -5 -16   3    0.62    0.63
  -5 -16   2    0.02    0.31
  -5 -16   1    0.26    0.43
  -5 -16   0   -0.64    0.58
  -5 -16  -1   -0.07    0.34
  -5 -16  -2    0.84    0.64
  -5 -16  -3    0.15    0.27
  -5 -16  -4   -0.38    0.29
  -5 -16  -5    0.57    0.53
  -5 -16  -6    0.26    0.40
  -5 -16  -7    1.23    0.68
  -5 -16  -8    0.44    0.46
  -5 -16  -9    0.89    0.62
  -5 -17   1   -1.19    0.78
  -5 -17   0    0.71    0.64
  -5 -17  -1    0.20    0.51
  -5 -17  -2   -0.25    0.55
  -5 -17  -3   -0.10    0.38
  -5 -17  -4   -0.65    0.59
  -5 -17  -7    0.35    0.63
   6 -12   1    2.70    1.71
   6 -11  -4    0.48    0.67
   6 -11  -3    0.31    0.55
   6 -11  -2    2.48    1.38
   6 -11  -1    3.74    1.78
   6 -11   0   -0.47    0.84
   6 -11   1    2.31    1.52
   6 -11   2    4.10    1.65
   6 -11   3    0.60    1.03
   6 -11   4   -0.23    0.60
   6 -11   5    0.63    0.76
   6 -11   6   -1.80    1.09
   6 -11   7    0.31    0.71
   6 -10  -6    1.58    1.27
   6 -10  -5    1.81    1.30
   6 -10  -4    2.85    1.70
   6 -10  -3    3.09    1.70
   6 -10  -2    0.24    0.69
   6 -10  -1   11.61    2.90
   6 -10   0    2.28    1.89
   6 -10   1    8.25    2.23
   6 -10   2    0.27    0.49
   6 -10   3   -1.95    1.11
   6 -10   4    0.54    0.63
   6 -10   5    0.76    0.75
   6 -10   6    0.77    0.73
   6 -10   7    1.17    0.51
   6 -10   8    2.09    1.22
   6 -10   9    2.07    1.37
  -6   9   7   -1.34    0.87
   6  -9  -7   -0.38    0.81
  -6   9   6    2.77    1.22
   6  -9  -6    3.40    1.61
   6  -9  -5    0.46    0.65
   6  -9  -4    1.12    0.90
   6  -9  -3    1.18    0.57
   6  -9  -2    3.73    1.61
   6  -9  -1   12.01    2.83
   6  -9   0    2.23    1.18
   6  -9   1    4.59    1.83
   6  -9   2    1.53    1.08
   6  -9   3    1.29    0.94
   6  -9   4    0.72    0.61
   6  -9   5    6.09    1.89
   6  -9   6   -0.24    0.62
   6  -9   7    2.38    1.34
   6  -9   8    1.11    1.21
   6  -9   9    7.08    2.15
   6  -9  10    4.76    1.66
   6  -9  11    2.08    1.09
  -6   8   8   -0.69    0.49
   6  -8  -8    0.30    0.53
  -6   8   7   -0.41    0.71
   6  -8  -7   -0.10    0.67
  -6   8   6    0.24    0.44
   6  -8  -6    0.67    0.84
  -6   8   5    5.69    1.63
   6  -8  -5    7.84    2.18
   6  -8  -4    6.62    1.96
   6  -8  -3    3.27    1.47
   6  -8  -2    0.57    0.76
   6  -8  -1    3.86    1.53
   6  -8   0    2.27    1.18
   6  -8   1    3.79    1.48
   6  -8   2    0.88    0.70
   6  -8   3    0.25    0.63
   6  -8   4   -0.04    0.29
   6  -8   5    9.43    2.25
   6  -8   6    0.78    0.90
   6  -8   7    3.24    1.29
   6  -8   8    1.06    0.64
   6  -8   9    0.12    0.31
   6  -8  10    1.34    1.13
   6  -8  11    0.19    0.63
   6  -8  12    1.38    1.12
  -6   7   9    4.60    1.52
  -6   7   8    1.60    0.98
   6  -7  -8    2.56    1.31
  -6   7   7    1.21    0.38
   6  -7  -7    0.60    0.89
  -6   7   6    0.00    0.55
   6  -7  -6    0.11    0.36
  -6   7   5    8.89    1.97
   6  -7  -5    9.44    2.28
  -6   7   4    1.89    0.96
   6  -7  -4    1.60    1.07
  -6   7   3   -0.19    0.75
   6  -7  -3   -0.71    0.66
   6  -7  -2    0.79    0.56
   6  -7  -1    8.06    2.20
   6  -7   0    8.29    2.19
   6  -7   1   31.73    4.14
   6  -7   2    2.80    1.15
   6  -7   3    1.41    0.80
   6  -7   4    2.05    0.96
   6  -7   5    6.78    1.69
   6  -7   6    1.62    0.98
   6  -7   7   -0.11    0.29
   6  -7   8   -0.51    0.79
   6  -7   9    3.48    1.30
   6  -7  10    4.96    1.50
   6  -7  11    2.57    1.16
   6  -7  12    1.54    0.92
   6  -7  13    0.34    0.63
  -6   6  10   11.76    2.53
  -6   6   9    5.66    1.76
  -6   6   8    3.38    1.26
  -6   6   7    1.15    0.74
  -6   6   6    0.64    0.91
   6  -6  -6   -0.56    0.61
  -6   6   5    4.16    1.35
   6  -6  -5    4.66    1.63
  -6   6   4    0.00    0.58
   6  -6  -4    0.21    0.61
  -6   6   3   -0.32    0.73
   6  -6  -3   -0.09    0.46
  -6   6   2   12.64    2.22
   6  -6  -2   11.28    2.45
   6  -6  -1   12.16    2.46
   6  -6   0   84.35    6.99
   6  -6   1    6.13    1.74
   6  -6   2   10.52    2.18
   6  -6   3    0.73    0.55
   6  -6   4   11.40    2.19
   6  -6   5    5.68    1.54
   6  -6   6   10.59    2.05
   6  -6   7    0.62    0.69
   6  -6   8    0.14    0.32
   6  -6   9    0.12    0.36
   6  -6  10    7.75    1.94
   6  -6  11    2.76    1.20
   6  -6  12   -0.40    0.56
   6  -6  12    1.27    0.92
   6  -6  13    0.41    0.51
   6  -6  13    1.34    0.94
   6  -6  14   -0.06    0.33
  -6   5  10    8.42    2.08
  -6   5   9    0.44    0.49
  -6   5   8    0.73    0.75
  -6   5   7   -0.48    0.48
  -6   5   6    1.19    0.71
  -6   5   5    5.21    1.35
  -6   5   4    4.98    1.34
   6  -5  -4    4.16    1.46
  -6   5   3    1.09    0.60
   6  -5  -3   -0.08    0.71
  -6   5   2   -0.39    0.61
   6  -5  -2   -1.56    0.83
  -6   5   1   -0.40    0.43
   6  -5  -1   -0.54    0.64
   6  -5   0    9.15    1.97
   6  -5   1   -0.27    0.72
   6  -5   2    0.16    0.49
   6  -5   3    1.43    0.64
   6  -5   4   33.25    3.59
   6  -5   5   40.17    3.96
   6  -5   6    3.25    1.12
   6  -5   7    0.85    0.61
   6  -5   8   20.09    2.71
   6  -5   9    0.35    0.45
   6  -5  10    5.73    1.47
   6  -5  11    0.31    0.55
   6  -5  11    0.00    0.50
   6  -5  12    0.88    0.80
   6  -5  12    1.11    0.61
   6  -5  13    0.69    0.60
   6  -5  13    0.85    0.70
   6  -5  14   -0.02    0.84
   6  -5  14   -0.15    0.62
   6  -5  15    0.02    0.62
  -6   4  11    1.16    0.82
  -6   4  10    3.92    1.42
  -6   4   9    1.52    0.94
  -6   4   8    6.61    1.67
  -6   4   7    0.54    0.59
  -6   4   6    6.05    1.44
  -6   4   5    1.69    0.79
  -6   4   4   23.26    3.00
  -6   4   3    0.19    0.70
   6  -4  -3    0.60    0.45
  -6   4   2    3.41    1.14
   6  -4  -2    1.61    0.79
  -6   4   1   -0.20    0.28
   6  -4  -1    0.07    0.29
   6  -4   0   50.71    4.67
  -6   4   0   48.17    4.34
   6  -4   1    1.34    0.57
   6  -4   2    5.93    1.29
   6  -4   3   30.86    3.29
   6  -4   4  142.20    8.32
   6  -4   5   33.17    3.33
   6  -4   6   37.75    3.59
   6  -4   7    5.30    1.22
   6  -4   8    8.20    1.61
   6  -4   9    1.06    0.71
   6  -4  10    9.42    1.80
   6  -4  10    7.83    1.60
   6  -4  11    0.09    0.26
   6  -4  11    0.18    0.39
   6  -4  12    8.95    1.98
   6  -4  12    9.99    1.95
   6  -4  13    1.18    0.80
   6  -4  13    2.70    1.13
   6  -4  14   -0.21    0.39
   6  -4  14   -0.44    0.42
   6  -4  15    1.25    0.71
  -6   3  11    1.29    0.82
  -6   3  10    6.11    1.66
  -6   3   9    1.34    0.93
  -6   3   8    6.02    1.56
  -6   3   7    0.01    0.49
  -6   3   6    0.27    0.33
  -6   3   5   16.23    2.41
  -6   3   4   60.51    4.93
  -6   3   3    8.09    1.57
  -6   3   2   43.06    3.91
   6  -3  -2   37.77    3.87
  -6   3   1    0.40    0.43
   6  -3  -1    0.78    0.75
  -6   3   0    8.15    1.56
   6  -3   0    9.39    1.80
   6  -3   1   22.38    2.81
  -6   3  -1   20.90    2.65
   6  -3   2    9.51    1.66
   6  -3   3    1.27    0.63
  -6   3  -4    9.70    1.53
   6  -3   4   11.52    1.76
  -6   3  -5    3.21    0.92
   6  -3   5    2.43    0.74
   6  -3   6   37.70    3.25
  -6   3  -6   32.77    3.32
   6  -3   7   17.07    2.15
   6  -3   8    3.70    1.07
   6  -3   9   40.53    3.67
   6  -3   9   40.94    3.68
   6  -3  10    3.07    0.92
   6  -3  10    4.14    1.08
   6  -3  11    1.12    0.60
   6  -3  11    0.43    0.29
   6  -3  12    1.40    0.69
   6  -3  12    1.71    0.83
   6  -3  13    2.26    1.05
   6  -3  13    1.72    0.99
   6  -3  14   -0.01    0.24
   6  -3  15    0.81    0.44
   6  -3  16    1.90    0.75
  -6   2  11    0.61    0.57
  -6   2  10    1.53    0.65
  -6   2   9    0.24    0.36
  -6   2   8   17.72    2.75
  -6   2   7    2.11    0.93
  -6   2   6   14.73    2.33
  -6   2   5   25.28    3.02
   6  -2  -5   25.29    1.61
  -6   2   4  137.59    8.20
  -6   2   3    3.37    0.96
  -6   2   2    0.36    0.42
  -6   2   1    0.67    0.57
   6  -2  -1    0.38    0.46
  -6   2   0    4.55    1.13
   6  -2   0    5.59    1.31
  -6   2  -1    5.11    1.20
   6  -2   1    5.66    1.26
   6  -2   2    8.05    1.50
   6  -2   3   14.80    1.90
   6  -2   4   10.94    1.57
  -6   2  -5    6.26    1.20
   6  -2   5    8.13    1.29
   6  -2   6   70.70    4.48
  -6   2  -6   68.58    4.80
   6  -2   7   99.25    6.08
  -6   2  -7  103.48    6.48
   6  -2   7  102.57    5.81
   6  -2   8    1.17    0.69
   6  -2   8    1.56    0.67
  -6   2  -8    0.57    0.28
   6  -2   9   14.65    2.10
   6  -2   9   15.18    2.01
   6  -2  10    2.66    0.89
   6  -2  10    2.76    0.83
   6  -2  11    1.23    0.70
   6  -2  11    0.63    0.43
   6  -2  12    2.30    0.99
   6  -2  12    2.88    1.03
   6  -2  13    0.15    0.42
   6  -2  14    0.50    0.53
   6  -2  15    8.73    1.77
   6  -2  16    1.76    0.95
  -6   1  11    0.77    0.57
  -6   1  10    2.07    1.05
  -6   1   9    1.41    0.78
  -6   1   8   15.29    2.48
  -6   1   7    4.40    1.30
  -6   1   6   29.73    3.34
  -6   1   5   20.94    2.63
   6  -1  -5   15.77    0.89
  -6   1   4   50.06    4.19
   6  -1  -4   47.95    2.44
  -6   1   3    1.21    0.61
   6  -1  -3    0.86    0.31
  -6   1   2    0.43    0.33
   6  -1  -2    0.26    0.25
  -6   1   1   -0.54    0.40
   6  -1  -1    0.38    0.23
  -6   1   0    0.20    0.24
   6  -1   0    0.93    0.53
   6  -1   0    0.02    0.19
  -6   1  -1    0.46    0.33
   6  -1   1    0.12    0.29
   6  -1   1    0.27    0.26
   6  -1   2   42.33    3.43
  -6   1  -2   51.96    3.85
   6  -1   2   40.42    2.98
   6  -1   3   45.31    3.46
   6  -1   3   58.33    3.95
   6  -1   3   53.48    3.61
   6  -1   4    0.28    0.16
   6  -1   4   -0.11    0.17
   6  -1   4    0.15    0.39
  -6   1  -5   31.06    2.56
   6  -1   5   27.29    2.30
   6  -1   5   30.35    2.70
   6  -1   5   31.82    2.82
   6  -1   6   30.99    2.81
   6  -1   6   22.36    2.06
  -6   1  -6   25.18    2.44
   6  -1   7   54.48    4.01
  -6   1  -7   53.16    3.96
   6  -1   7   49.38    3.43
   6  -1   8    3.84    1.07
  -6   1  -8    3.33    0.90
   6  -1   8    3.35    0.87
   6  -1   9    0.61    0.44
   6  -1   9   -0.04    0.18
  -6   1  -9    0.39    0.29
   6  -1  10    1.03    0.65
   6  -1  10    0.05    0.25
   6  -1  11   15.77    2.22
   6  -1  11   14.10    2.06
   6  -1  12    1.61    0.82
   6  -1  13    5.37    1.35
   6  -1  14    0.15    0.33
   6  -1  15    9.93    1.96
   6  -1  16    0.91    0.62
   6  -1  17    4.43    1.38
  -6   0  11   -0.57    0.78
  -6   0  10    1.11    0.69
  -6   0   9   -0.27    0.49
  -6   0   8    3.31    1.08
  -6   0   7   10.23    1.98
  -6   0   6    7.43    1.59
  -6   0   5   38.59    3.68
   6   0  -4    6.53    0.55
  -6   0   4    8.68    1.62
   6   0  -3    1.91    0.35
  -6   0   3    1.66    0.61
  -6   0   2    5.22    1.19
   6   0  -2    6.44    0.76
  -6   0   1    2.58    0.82
   6   0  -1    1.72    0.38
  -6   0   0    1.20    0.58
   6   0   0    1.34    0.41
   6   0   1   22.42    2.25
  -6   0  -1   22.72    2.41
   6   0   1   27.28    2.54
   6   0   1   24.70    2.04
   6   0   2   13.01    1.59
  -6   0  -2   13.40    1.88
   6   0   2   15.36    1.78
   6   0   2   13.38    1.50
   6   0   3   25.69    2.19
   6   0   3   32.07    2.55
   6   0   3   34.42    2.74
   6   0   4   28.85    2.25
   6   0   4   40.53    2.96
   6   0   4   36.01    2.80
   6   0   4   39.74    2.92
  -6   0  -5   49.04    2.84
   6   0   5   32.94    2.34
   6   0   5   40.44    3.12
   6   0   5   35.12    2.82
   6   0   5   34.59    2.76
   6   0   6   21.11    1.78
  -6   0  -6   26.20    2.17
   6   0   6   27.42    2.52
   6   0   6   24.47    2.26
   6   0   6   23.35    2.14
  -6   0  -7   24.29    2.26
   6   0   7   20.36    1.83
   6   0   7   18.50    2.17
   6   0   7   21.91    2.16
   6   0   7   20.85    1.99
   6   0   8    1.89    0.58
  -6   0  -8    2.12    0.69
   6   0   8    2.79    0.83
   6   0   8    3.09    0.80
   6   0   8    1.91    0.57
   6   0   9    4.08    1.08
  -6   0  -9    3.44    0.89
   6   0   9    3.88    0.86
   6   0   9    4.60    0.85
   6   0  10    1.36    0.65
   6   0  10    0.18    0.28
  -6   0 -10    0.78    0.26
   6   0  10    1.08    0.40
   6   0  11    5.49    1.22
   6   0  12    0.71    0.27
   6   0  13    2.23    0.84
   6   0  14   -0.52    0.57
   6   0  15    5.50    1.47
   6   0  16   -0.98    0.73
   6   0  17    8.30    1.86
  -6  -1  11    1.12    0.92
  -6  -1  10   -0.16    0.48
  -6  -1   9    0.73    0.59
  -6  -1   8    1.57    0.87
   6   1  -7    1.61    0.37
  -6  -1   7    1.87    0.86
  -6  -1   6    2.11    0.89
  -6  -1   5   22.76    2.71
  -6  -1   4    2.71    0.87
   6   1  -3    0.41    0.19
  -6  -1   3    0.41    0.40
   6   1  -2    0.55    0.24
  -6  -1   2    0.85    0.56
   6   1  -1    0.29    0.16
  -6  -1   1    0.50    0.37
   6   1   0   63.21    3.61
  -6  -1   0   73.69    4.82
   6   1   0   80.68    4.62
   6   1   1    0.73    0.38
   6   1   1    1.07    0.43
  -6  -1  -1    0.52    0.38
   6   1   1    0.40    0.35
   6   1   2  212.39    9.65
   6   1   2  211.58    9.69
  -6  -1  -2  231.60   10.55
   6   1   3   46.47    3.07
  -6  -1  -3   49.69    3.48
   6   1   3   49.24    3.19
   6   1   3   58.52    3.51
   6   1   4    9.44    0.92
   6   1   4   14.70    1.60
   6   1   4   13.83    1.54
   6   1   4   15.75    1.70
   6   1   5   16.38    1.28
   6   1   5   24.48    2.21
   6   1   5   20.06    1.87
   6   1   5   21.89    2.04
   6   1   6    0.10    0.17
   6   1   6   -0.15    0.21
  -6  -1  -6   -0.11    0.11
   6   1   6    0.11    0.21
   6   1   6   -0.09    0.18
  -6  -1  -7    1.76    0.46
   6   1   7    0.93    0.32
   6   1   7    1.29    0.57
   6   1   7    1.78    0.51
   6   1   7    1.86    0.56
  -6  -1  -8    0.55    0.23
   6   1   8    0.82    0.46
   6   1   8    0.85    0.38
   6   1   8    0.43    0.22
   6   1   9    1.14    0.57
  -6  -1  -9    0.99    0.53
   6   1   9    0.90    0.41
   6   1  10    0.55    0.37
  -6  -1 -10    0.13    0.23
   6   1  10    0.68    0.33
   6   1  11    0.06    0.24
  -6  -1 -11    1.17    0.55
   6   1  12   -0.20    0.46
   6   1  13    8.84    1.69
   6   1  14   -0.78    0.72
   6   1  15    0.00    0.27
   6   1  16    0.81    0.60
   6   1  17    6.46    1.55
  -6  -2  11   -0.05    0.32
  -6  -2  10    1.69    1.06
  -6  -2   9    3.72    1.32
  -6  -2   8    0.16    0.32
  -6  -2   7    5.35    1.34
  -6  -2   7    4.57    1.13
   6   2  -6    2.86    0.39
  -6  -2   6    3.94    1.16
  -6  -2   6    3.50    0.96
  -6  -2   5    4.96    1.19
  -6  -2   5    6.13    1.24
  -6  -2   4    0.10    0.18
  -6  -2   4    0.33    0.24
   6   2  -3    0.66    0.41
  -6  -2   3    1.07    0.52
  -6  -2   3    0.55    0.38
   6   2  -2    2.19    0.44
   6   2  -2    2.47    0.68
  -6  -2   2    1.73    0.68
  -6  -2   2    3.18    0.86
   6   2  -1    1.19    0.39
  -6  -2   1    0.91    0.53
  -6  -2   1    1.46    0.61
   6   2   0  120.57    5.85
  -6  -2   0  129.99    6.98
  -6  -2   0  127.82    6.75
  -6  -2  -1  179.53    8.50
   6   2   1  200.87    8.35
   6   2   2   24.75    1.72
   6   2   2   18.26    1.74
  -6  -2  -2   22.07    2.17
   6   2   2   23.26    1.86
   6   2   2   21.43    1.95
   6   2   2   25.21    2.27
   6   2   3   91.25    4.68
  -6  -2  -3  101.51    5.14
   6   2   3  103.41    4.82
   6   2   3  101.07    4.77
   6   2   3  117.12    5.38
   6   2   4    0.52    0.35
   6   2   4    0.10    0.27
   6   2   4    0.13    0.20
   6   2   4   -0.06    0.21
   6   2   5   45.16    3.07
   6   2   5   46.28    3.30
  -6  -2  -6   26.86    1.56
   6   2   6   29.68    2.49
   6   2   6   19.38    1.81
   6   2   6   21.14    1.97
  -6  -2  -7   16.13    1.38
   6   2   7   15.03    1.83
   6   2   7   12.20    1.38
   6   2   7   12.51    1.44
  -6  -2  -8    5.98    0.91
   6   2   8    7.02    1.24
   6   2   8    6.00    0.94
   6   2   8    6.21    0.94
  -6  -2  -9    0.64    0.23
   6   2   9    0.69    0.26
   6   2   9    1.15    0.46
   6   2   9    0.56    0.28
   6   2  10   -0.74    0.66
  -6  -2 -10    0.15    0.14
   6   2  10    0.27    0.19
   6   2  11    8.51    1.43
  -6  -2 -11    7.44    1.27
   6   2  12    3.45    0.96
   6   2  13    7.47    1.50
   6   2  14    3.39    1.05
   6   2  15    1.30    0.70
   6   2  16    1.41    0.87
   6   2  17    0.39    0.51
   6   2  18    1.20    0.78
  -6  -3  11    0.06    0.32
  -6  -3  10    0.56    0.71
  -6  -3  10    0.63    0.23
  -6  -3   9    3.65    1.25
  -6  -3   9    3.26    1.03
  -6  -3   8    3.23    1.15
  -6  -3   8    2.79    1.01
  -6  -3   7    1.09    0.54
  -6  -3   7    1.71    0.84
  -6  -3   6   -0.15    0.46
  -6  -3   6    0.25    0.54
  -6  -3   5    0.56    0.39
  -6  -3   5    1.85    0.64
  -6  -3   4    2.26    0.74
  -6  -3   4    2.90    0.85
   6   3  -3    8.01    1.38
   6   3  -3    6.02    0.50
  -6  -3   3    5.55    1.21
  -6  -3   3    5.48    1.14
   6   3  -2    4.67    0.93
   6   3  -2    3.83    0.46
  -6  -3   2    3.66    0.93
  -6  -3   2    4.31    1.00
   6   3  -1    0.78    0.38
   6   3  -1    0.77    0.29
   6   3  -1    1.13    0.28
  -6  -3   1    0.83    0.49
  -6  -3   1    0.79    0.48
   6   3  -1    1.31    0.53
   6   3   0   23.54    1.87
   6   3   0   20.91    1.68
   6   3   0   22.45    1.66
  -6  -3   0   24.86    2.38
   6   3   0   29.96    2.45
  -6  -3   0   24.25    2.32
   6   3   1   31.84    1.90
  -6  -3  -1   28.42    2.23
   6   3   1   26.40    2.01
  -6  -3  -1   30.19    2.56
   6   3   1   30.89    2.07
   6   3   1   36.56    2.58
  -6  -3  -1   25.33    2.47
   6   3   2   11.63    0.81
  -6  -3  -2    9.80    1.27
   6   3   2   10.47    1.20
  -6  -3  -2   11.13    1.41
   6   3   2   11.53    1.20
   6   3   2   11.94    1.33
  -6  -3  -2    9.59    1.35
   6   3   2   13.70    1.64
   6   3   3    0.34    0.23
  -6  -3  -3    0.07    0.36
   6   3   3   -0.04    0.15
  -6  -3  -3   -0.25    0.28
   6   3   3    0.05    0.15
   6   3   3    0.21    0.17
  -6  -3  -3    0.03    0.15
  -6  -3  -4   22.90    2.15
   6   3   4   21.50    1.96
  -6  -3  -4   26.26    2.11
   6   3   4   26.83    2.11
   6   3   4   18.40    1.68
   6   3   4   27.94    2.30
   6   3   5   70.34    3.98
   6   3   5   71.71    4.03
   6   3   5   49.71    3.16
   6   3   5   57.91    3.71
   6   3   6   55.65    3.22
   6   3   6   53.49    3.49
   6   3   7   52.81    3.76
   6   3   7   50.64    3.10
   6   3   7   47.51    3.25
  -6  -3  -8    9.93    1.05
   6   3   8    9.41    1.44
   6   3   8    9.97    1.12
   6   3   8    9.02    1.11
  -6  -3  -9    2.25    0.51
   6   3   9    1.59    0.58
   6   3   9    1.86    0.49
   6   3   9    1.53    0.43
  -6  -3 -10    5.56    0.95
   6   3  10    4.04    0.99
   6   3  10    5.01    0.86
   6   3  10    5.52    0.76
   6   3  11   22.97    2.50
  -6  -3 -11   19.31    2.00
   6   3  12   12.26    1.88
   6   3  13    2.00    0.74
   6   3  14    1.41    0.50
   6   3  15    0.36    0.33
   6   3  16    2.50    0.94
   6   3  17    2.34    1.00
   6   3  18    0.67    0.75
  -6  -4  12    0.03    0.45
  -6  -4  11    0.28    0.41
  -6  -4  11    0.67    0.54
  -6  -4  10   -1.03    0.72
  -6  -4  10   -1.23    0.67
  -6  -4   9    1.27    0.94
  -6  -4   9    1.43    0.72
  -6  -4   8    1.10    0.78
  -6  -4   8   -0.40    0.50
  -6  -4   7    1.27    0.60
  -6  -4   7    0.58    0.32
  -6  -4   6   -0.22    0.48
  -6  -4   6    0.63    0.29
  -6  -4   5    0.35    0.29
  -6  -4   5    0.67    0.51
  -6  -4   4    7.33    1.39
  -6  -4   4    6.55    1.35
   6   4  -3   20.81    2.36
  -6  -4   3   16.36    2.05
  -6  -4   3   17.80    2.16
  -6  -4   2    3.33    0.58
   6   4  -2    4.06    1.02
  -6  -4   2    4.15    1.03
  -6  -4   2    4.34    0.98
   6   4  -1    3.33    0.78
  -6  -4   1    2.30    0.51
   6   4  -1    2.46    0.36
   6   4  -1    2.61    0.80
  -6  -4   1    2.34    0.79
  -6  -4   1    3.30    0.81
   6   4   0    0.63    0.28
   6   4   0    0.78    0.33
  -6  -4   0    0.77    0.32
   6   4   0    0.85    0.27
   6   4   0    1.01    0.42
  -6  -4   0    0.68    0.33
  -6  -4   0    0.83    0.45
   6   4   1    8.93    0.93
  -6  -4  -1    8.88    1.14
   6   4   1    7.02    0.95
   6   4   1    8.05    0.90
  -6  -4  -1    8.72    1.24
   6   4   1    9.68    1.28
  -6  -4  -1    8.49    1.28
   6   4   2   29.81    1.60
  -6  -4  -2   27.65    2.31
   6   4   2   27.23    2.16
  -6  -4  -2   31.53    2.50
   6   4   2   36.68    2.43
   6   4   2   31.24    2.08
  -6  -4  -2   27.13    2.42
  -6  -4  -3    3.40    0.77
   6   4   3    3.87    0.76
  -6  -4  -3    4.04    0.83
   6   4   3    3.85    0.70
   6   4   3    4.27    0.74
   6   4   3    4.38    0.89
  -6  -4  -3    3.64    0.79
   6   4   4    6.81    1.05
  -6  -4  -4    5.97    1.09
  -6  -4  -4    6.48    1.02
   6   4   4    6.66    1.01
   6   4   4    5.81    0.81
   6   4   4    8.70    1.23
  -6  -4  -4    6.70    1.05
   6   4   5    8.88    1.28
   6   4   5    8.57    1.24
   6   4   5    6.21    0.79
  -6  -4  -5   10.38    1.27
   6   4   5   11.10    1.37
   6   4   6   29.00    1.89
   6   4   6   29.27    2.35
   6   4   7   32.26    2.73
   6   4   7   27.21    1.73
   6   4   7   26.15    2.13
   6   4   8    0.68    0.27
  -6  -4  -8    0.74    0.22
   6   4   8    1.02    0.34
   6   4   8    0.52    0.40
  -6  -4  -9    2.43    0.52
   6   4   9    2.17    0.45
   6   4   9    2.72    0.86
  -6  -4 -10    0.62    0.31
   6   4  10    0.30    0.19
   6   4  10    0.44    0.43
   6   4  11   71.23    4.82
  -6  -4 -11   59.29    3.90
   6   4  12    7.00    1.40
   6   4  13    0.59    0.44
   6   4  13    2.52    0.66
   6   4  14   -0.42    0.54
   6   4  15    4.13    1.18
   6   4  16    0.63    0.68
   6   4  17    4.99    1.36
   6   4  18    1.24    0.73
  -6  -5  12    0.65    0.68
  -6  -5  11    0.10    0.35
  -6  -5  11    0.64    0.52
  -6  -5  10   -0.29    0.74
  -6  -5  10   -0.18    0.26
  -6  -5   9    0.13    0.45
  -6  -5   9    1.20    0.66
  -6  -5   8    2.51    0.89
  -6  -5   8    3.17    1.03
  -6  -5   7    0.63    0.44
  -6  -5   7    0.28    0.40
  -6  -5   6    0.46    0.41
  -6  -5   6   -0.48    0.43
  -6  -5   5    5.55    1.25
  -6  -5   5    5.15    1.31
  -6  -5   4   12.13    1.06
  -6  -5   4   14.23    2.03
  -6  -5   4   19.43    2.29
   6   5  -3   25.40    2.49
  -6  -5   3   19.63    1.52
  -6  -5   3   20.40    2.37
  -6  -5   3   23.32    2.51
   6   5  -2   11.59    1.54
  -6  -5   2    7.95    0.96
  -6  -5   2    9.73    1.49
  -6  -5   2   11.00    1.64
  -6  -5   1    1.53    0.41
   6   5  -1    1.99    0.65
  -6  -5   1    1.32    0.60
  -6  -5   1    1.52    0.62
  -6  -5   0    3.56    0.66
   6   5   0    5.43    0.91
  -6  -5   0    4.45    1.03
  -6  -5   0    3.43    0.81
   6   5   1   11.15    1.20
  -6  -5  -1   10.07    1.27
   6   5   1    9.84    1.20
  -6  -5  -1   12.76    1.52
  -6  -5  -1    9.96    1.48
   6   5   2   13.41    1.18
  -6  -5  -2   14.88    1.60
   6   5   2   16.48    1.61
   6   5   2   17.41    1.63
   6   5   2   15.72    1.42
  -6  -5  -2   17.35    1.73
  -6  -5  -2   18.26    1.91
  -6  -5  -3    1.09    0.50
   6   5   3    2.13    0.56
  -6  -5  -3    1.47    0.52
   6   5   3    1.02    0.44
   6   5   3    1.63    0.49
  -6  -5  -3    1.17    0.50
   6   5   4    0.75    0.41
   6   5   4    0.39    0.24
  -6  -5  -4    0.39    0.25
  -6  -5  -4    0.35    0.25
   6   5   4    0.49    0.22
   6   5   5    0.24    0.26
   6   5   5    0.48    0.31
  -6  -5  -5    0.26    0.25
   6   5   5    0.30    0.15
   6   5   6   27.89    2.35
  -6  -5  -6   26.51    2.32
   6   5   6   16.35    1.13
  -6  -5  -6   21.38    1.87
   6   5   7    2.16    0.62
  -6  -5  -7    1.00    0.55
   6   5   7    1.41    0.23
  -6  -5  -7    1.93    0.54
  -6  -5  -8   13.25    0.98
  -6  -5  -8   13.94    1.74
   6   5   8   15.03    1.81
  -6  -5  -9   16.33    1.30
  -6  -5  -9   13.82    1.80
   6   5   9   15.97    1.99
  -6  -5 -10   10.21    1.17
  -6  -5 -10   10.72    1.71
   6   5  10   10.98    0.82
   6   5  10   10.02    1.60
  -6  -5 -11   38.27    2.88
   6   5  11   43.57    3.60
  -6  -5 -11   43.26    3.74
   6   5  11   40.84    2.26
   6   5  12    3.54    1.01
   6   5  12    3.90    0.62
   6   5  13    3.40    0.98
   6   5  14    4.14    1.07
   6   5  15    0.35    0.48
   6   5  16    1.69    0.64
   6   5  17    1.35    0.63
   6   5  18    1.79    0.86
  -6  -6  12   -1.56    0.83
  -6  -6  11   -0.19    0.37
  -6  -6  10    0.48    0.50
  -6  -6  10    3.20    1.40
  -6  -6   9    0.79    0.69
  -6  -6   9    1.25    0.85
  -6  -6   8    3.73    1.18
  -6  -6   8    4.56    1.45
  -6  -6   7    0.37    0.57
  -6  -6   7   -0.04    0.23
  -6  -6   6   -0.08    0.42
  -6  -6   6    0.11    0.44
  -6  -6   5    1.29    0.73
  -6  -6   5    0.86    0.58
  -6  -6   4   19.83    1.56
  -6  -6   4   22.58    2.64
  -6  -6   4   28.76    2.96
  -6  -6   3    0.52    0.25
  -6  -6   3   -0.03    0.25
  -6  -6   3   -0.23    0.17
  -6  -6   2    3.08    0.60
   6   6  -2    3.35    0.87
  -6  -6   2    3.58    0.91
  -6  -6   2    4.28    1.04
  -6  -6   1   -0.08    0.15
   6   6  -1   -0.49    0.31
  -6  -6   1   -0.01    0.34
  -6  -6   1   -0.52    0.38
  -6  -6   0   -0.25    0.37
   6   6   0    0.11    0.14
  -6  -6   0   -0.10    0.14
  -6  -6   0    0.14    0.24
  -6  -6  -1    0.83    0.22
   6   6   1    0.86    0.35
  -6  -6  -1    1.10    0.42
  -6  -6  -1    0.87    0.41
   6   6   2    0.75    0.46
  -6  -6  -2    0.87    0.30
   6   6   2    1.13    0.35
  -6  -6  -2    0.77    0.33
  -6  -6  -2    0.34    0.24
   6   6   3    0.72    0.46
  -6  -6  -3    0.18    0.20
  -6  -6  -3    0.31    0.31
  -6  -6  -3    0.58    0.31
   6   6   4    0.11    0.26
  -6  -6  -4   -0.13    0.27
  -6  -6  -4    0.13    0.16
  -6  -6  -4    0.26    0.22
   6   6   5   11.04    1.47
  -6  -6  -5   13.42    1.55
  -6  -6  -5   12.58    1.51
   6   6   6    6.10    1.11
  -6  -6  -6    6.48    1.10
  -6  -6  -6    5.63    0.94
  -6  -6  -7    5.68    0.51
  -6  -6  -7    7.51    0.63
   6   6   7    7.51    1.29
  -6  -6  -7    4.99    1.06
  -6  -6  -7    5.01    0.87
  -6  -6  -8    2.71    0.42
  -6  -6  -8    2.60    0.47
   6   6   8    2.27    0.79
  -6  -6  -8    2.41    0.79
  -6  -6  -8    2.53    0.58
  -6  -6  -9    0.91    0.31
  -6  -6  -9    0.52    0.29
   6   6   9    1.61    0.77
  -6  -6 -10    3.35    0.62
   6   6  10    3.43    0.97
  -6  -6 -10    2.73    0.91
   6   6  11    4.15    0.97
  -6  -6 -11    5.28    1.21
   6   6  12    2.86    0.85
  -6  -6 -12    2.60    0.93
   6   6  13    1.70    0.57
  -6  -6 -13    1.11    0.60
   6   6  14    0.17    0.25
  -6  -6 -14    0.30    0.33
   6   6  15    1.18    0.56
   6   6  16   -1.00    0.80
   6   6  17   -1.26    0.70
  -6  -7  12   -0.96    0.68
  -6  -7  11   -0.91    0.66
  -6  -7  10   -0.23    0.37
  -6  -7  10    0.82    0.85
  -6  -7   9    2.89    1.08
  -6  -7   9    1.89    0.89
  -6  -7   8    6.52    1.66
  -6  -7   8    3.74    1.37
  -6  -7   7    0.85    0.70
  -6  -7   7   -0.14    0.65
  -6  -7   6   -0.07    0.36
  -6  -7   6    0.85    0.57
  -6  -7   5    1.07    0.69
  -6  -7   5    1.12    0.61
  -6  -7   4    6.02    0.85
  -6  -7   4    7.19    1.49
  -6  -7   4    9.81    1.77
  -6  -7   3    0.31    0.32
  -6  -7   3    1.03    0.50
  -6  -7   3    0.48    0.44
  -6  -7   2    4.77    0.79
   6   7  -2    6.21    1.24
  -6  -7   2    5.80    1.30
  -6  -7   2    3.62    0.98
  -6  -7   1    0.42    0.34
   6   7  -1    0.70    0.40
  -6  -7   1   -0.04    0.44
  -6  -7   1   -0.35    0.41
  -6  -7   0    0.70    0.30
   6   7   0    0.35    0.39
  -6  -7   0    1.24    0.56
  -6  -7   0    0.79    0.42
  -6  -7  -1    0.51    0.36
  -6  -7  -1    0.43    0.23
   6   7   1    0.66    0.46
  -6  -7  -1    0.29    0.26
  -6  -7  -1    0.70    0.33
  -6  -7  -2   17.55    1.42
   6   7   2   13.77    1.49
  -6  -7  -2   12.30    1.32
  -6  -7  -2   12.50    1.38
  -6  -7  -2   12.51    1.70
   6   7   3    8.45    1.00
  -6  -7  -3   10.04    0.95
  -6  -7  -3    8.53    1.13
  -6  -7  -3    7.33    0.95
  -6  -7  -3    7.83    1.33
  -6  -7  -4    7.66    0.75
   6   7   4    8.02    1.27
  -6  -7  -4    6.76    0.82
  -6  -7  -4    6.23    1.03
  -6  -7  -4    5.81    1.07
  -6  -7  -5    0.51    0.16
   6   7   5    0.92    0.48
  -6  -7  -5    0.58    0.33
  -6  -7  -5    0.44    0.33
   6   7   6   22.33    2.32
  -6  -7  -6   19.06    2.06
  -6  -7  -6   17.79    1.94
  -6  -7  -7    0.10    0.12
   6   7   7    0.75    0.49
  -6  -7  -7    0.48    0.36
  -6  -7  -7    0.50    0.25
  -6  -7  -8   11.72    1.19
   6   7   8   11.68    1.65
  -6  -7  -8   10.64    1.61
  -6  -7  -8    9.38    1.21
  -6  -7  -9    0.35    0.23
   6   7   9    1.27    0.60
  -6  -7  -9    0.35    0.14
  -6  -7  -9    0.37    0.42
  -6  -7  -9    0.20    0.12
  -6  -7 -10    1.89    0.49
   6   7  10    2.64    0.86
  -6  -7 -10    2.27    0.77
  -6  -7 -10    2.78    0.59
   6   7  11    0.06    0.37
  -6  -7 -11   -0.17    0.33
   6   7  12    0.35    0.42
  -6  -7 -12   -0.81    0.59
   6   7  13   -0.04    0.32
  -6  -7 -13    0.57    0.50
   6   7  14    2.24    0.82
  -6  -7 -14    2.99    1.10
   6   7  15   -0.08    0.34
  -6  -7 -15    0.62    0.73
   6   7  16    0.46    0.48
  -6  -7 -16   -0.73    0.61
   6   7  17    0.05    0.29
  -6  -8  11    0.98    0.88
  -6  -8  10    0.85    0.70
  -6  -8   9    1.67    0.84
  -6  -8   9    0.91    0.78
  -6  -8   8    1.55    0.83
  -6  -8   8    2.00    0.94
  -6  -8   7   -0.02    0.41
  -6  -8   7    0.08    0.41
  -6  -8   6   -0.50    0.48
  -6  -8   6   -0.42    0.45
  -6  -8   5    4.43    1.30
  -6  -8   5    3.09    1.02
  -6  -8   4    1.97    0.84
  -6  -8   4    1.60    0.63
  -6  -8   3    1.61    0.57
  -6  -8   3    2.40    0.87
  -6  -8   3    2.23    0.77
  -6  -8   2    1.82    0.55
  -6  -8   2    1.13    0.48
  -6  -8   2    2.81    0.87
  -6  -8   2    1.42    0.53
  -6  -8   1    2.23    0.67
   6   8  -1    4.00    1.10
  -6  -8   1    2.47    0.92
  -6  -8   1    2.93    0.77
  -6  -8   0   20.25    2.07
   6   8   0   26.88    2.53
  -6  -8   0   24.13    1.63
  -6  -8   0   20.49    2.12
  -6  -8   0   25.22    2.68
   6   8   1   13.66    1.73
  -6  -8  -1   10.85    1.35
  -6  -8  -1   12.37    1.23
  -6  -8  -1   11.02    1.43
  -6  -8  -1   10.05    1.67
  -6  -8  -2   29.71    2.15
   6   8   2   23.94    2.26
  -6  -8  -2   21.65    1.84
  -6  -8  -2   21.62    1.90
  -6  -8  -2   19.94    2.33
  -6  -8  -3    2.48    0.55
   6   8   3    2.23    0.57
  -6  -8  -3    1.65    0.51
  -6  -8  -3    2.06    0.47
  -6  -8  -3    1.61    0.64
  -6  -8  -4    0.27    0.20
  -6  -8  -4    0.51    0.34
  -6  -8  -4    0.58    0.21
  -6  -8  -4    0.23    0.18
  -6  -8  -5   24.80    2.32
  -6  -8  -5   24.34    2.47
  -6  -8  -6   12.04    1.11
  -6  -8  -6    8.23    1.29
  -6  -8  -6    7.36    1.21
  -6  -8  -7   10.60    1.12
   6   8   7   10.48    1.62
  -6  -8  -7    8.69    1.35
  -6  -8  -7    8.54    1.24
  -6  -8  -8    1.23    0.39
   6   8   8    1.24    0.62
  -6  -8  -8    1.56    0.61
  -6  -8  -8    0.74    0.38
  -6  -8  -9    0.90    0.38
   6   8   9    1.31    0.52
  -6  -8  -9    1.30    0.65
  -6  -8  -9    1.37    0.34
   6   8  10    1.18    0.58
  -6  -8 -10    1.27    0.49
  -6  -8 -10    0.82    0.49
  -6  -8 -10    1.57    0.45
  -6  -8 -11    0.06    0.18
  -6  -8 -11   -0.31    0.27
  -6  -8 -11    0.31    0.19
   6   8  12    0.69    0.61
  -6  -8 -12   -0.21    0.32
   6   8  13    0.71    0.50
  -6  -8 -13    0.63    0.53
   6   8  14    0.29    0.43
  -6  -8 -14   -0.17    0.61
   6   8  15    0.35    0.41
  -6  -8 -15    0.31    0.61
   6   8  16    1.06    0.72
   6   8  17    0.87    0.77
  -6  -9  10    0.78    0.66
  -6  -9   9    2.80    1.46
  -6  -9   9    3.33    1.41
  -6  -9   8    3.80    1.44
  -6  -9   8    2.79    1.08
  -6  -9   7   -0.02    0.26
  -6  -9   7    0.35    0.46
  -6  -9   6    1.23    0.40
  -6  -9   6    2.59    1.04
  -6  -9   5    0.16    0.51
  -6  -9   5    0.08    0.31
  -6  -9   4    0.67    0.62
  -6  -9   4    0.54    0.50
  -6  -9   3    0.14    0.28
  -6  -9   3    0.06    0.31
  -6  -9   3    0.76    0.50
  -6  -9   2   -0.56    0.46
  -6  -9   2    0.82    0.59
  -6  -9   2    0.20    0.36
  -6  -9   1   -0.20    0.56
  -6  -9   1    0.72    0.53
  -6  -9   1    0.34    0.52
   6   9   0   57.79    4.39
  -6  -9   0   53.12    3.91
  -6  -9   0   57.30    3.01
  -6  -9   0   48.81    3.62
  -6  -9   0   52.33    4.27
  -6  -9  -1    3.77    0.87
   6   9   1    5.57    1.38
  -6  -9  -1    5.21    0.82
  -6  -9  -1    5.81    1.30
  -6  -9  -1    4.24    0.94
  -6  -9  -2  177.70    7.83
   6   9   2  176.24    8.51
  -6  -9  -2  145.32    7.06
  -6  -9  -2  152.05    7.27
  -6  -9  -2  148.91    8.25
   6   9   3   15.63    1.81
  -6  -9  -3   18.12    1.73
  -6  -9  -3   13.48    1.54
  -6  -9  -3   17.38    1.52
  -6  -9  -3   14.75    1.95
  -6  -9  -4   16.25    1.57
  -6  -9  -4   12.40    1.51
  -6  -9  -4   13.42    1.14
  -6  -9  -4   12.71    1.74
  -6  -9  -5   13.16    1.35
  -6  -9  -5   10.39    1.40
  -6  -9  -5    9.50    1.50
  -6  -9  -6    2.90    0.60
  -6  -9  -6    2.94    0.82
  -6  -9  -6    2.11    0.71
  -6  -9  -7   -0.08    0.20
  -6  -9  -7    0.24    0.33
  -6  -9  -7    0.01    0.25
  -6  -9  -8    0.92    0.42
  -6  -9  -8    1.45    0.55
  -6  -9  -8    0.17    0.27
  -6  -9  -9    0.07    0.25
  -6  -9  -9    0.54    0.40
  -6  -9  -9   -0.04    0.28
  -6  -9 -10    0.49    0.33
  -6  -9 -10    1.68    0.78
  -6  -9 -10    0.99    0.46
  -6  -9 -11    0.62    0.52
  -6  -9 -11    0.12    0.33
  -6  -9 -12    0.30    0.30
  -6  -9 -12    0.82    0.65
  -6  -9 -13    2.62    1.04
  -6  -9 -14    2.17    0.96
  -6  -9 -15    0.46    0.72
  -6 -10   9    1.13    1.02
  -6 -10   8    2.13    1.16
  -6 -10   8    1.13    0.75
  -6 -10   7    1.20    0.85
  -6 -10   7    1.85    1.03
  -6 -10   6    1.71    1.14
  -6 -10   6    1.17    0.71
  -6 -10   5   -0.43    0.57
  -6 -10   5    0.19    0.34
  -6 -10   4    2.28    1.01
  -6 -10   4    4.82    1.37
  -6 -10   4    3.32    1.06
  -6 -10   3    0.72    0.37
  -6 -10   3    1.39    0.77
  -6 -10   3    1.19    0.66
  -6 -10   2   -0.12    0.41
  -6 -10   2   -0.31    0.27
  -6 -10   2    0.43    0.42
  -6 -10   1   -0.06    0.24
  -6 -10   1    0.51    0.29
  -6 -10   1    0.14    0.56
  -6 -10   1    0.17    0.40
  -6 -10   0   46.50    3.74
  -6 -10   0   43.99    2.66
  -6 -10   0   45.44    3.44
  -6 -10   0   48.06    4.08
  -6 -10  -1   15.10    1.84
   6  10   1   18.66    2.51
  -6 -10  -1   12.93    1.34
  -6 -10  -1   13.49    1.64
  -6 -10  -1   12.89    2.05
  -6 -10  -2   30.01    2.63
   6  10   2   32.12    3.14
  -6 -10  -2   26.58    2.16
  -6 -10  -2   28.18    2.28
  -6 -10  -2   29.83    2.99
   6  10   3   16.57    2.00
  -6 -10  -3   16.74    1.85
  -6 -10  -3   13.54    1.58
  -6 -10  -3   14.83    1.47
  -6 -10  -3   13.72    1.96
  -6 -10  -4   12.03    1.49
  -6 -10  -4    9.38    1.34
  -6 -10  -4    9.05    0.96
  -6 -10  -4   10.65    1.67
  -6 -10  -5    0.02    0.07
  -6 -10  -5   -0.09    0.18
  -6 -10  -5    0.11    0.11
  -6 -10  -5    0.28    0.26
  -6 -10  -6    9.03    1.28
  -6 -10  -6    8.69    1.37
  -6 -10  -6    8.99    1.46
  -6 -10  -7    1.39    0.52
  -6 -10  -7    2.41    0.78
  -6 -10  -7    1.28    0.58
  -6 -10  -8    2.37    0.65
  -6 -10  -8    2.67    0.83
  -6 -10  -8    1.58    0.60
  -6 -10  -9    0.57    0.47
  -6 -10  -9    1.06    0.47
  -6 -10  -9    0.42    0.44
  -6 -10 -10   -0.36    0.52
  -6 -10 -10    0.01    0.35
  -6 -10 -10    1.05    0.49
  -6 -10 -11    8.56    1.59
  -6 -10 -11    9.37    1.79
  -6 -10 -12   -0.19    0.46
  -6 -10 -13    6.40    1.68
  -6 -10 -14    1.91    0.94
  -6 -11   8   -0.81    0.79
  -6 -11   7   -0.03    0.37
  -6 -11   7    0.60    0.50
  -6 -11   6    0.29    0.66
  -6 -11   6    0.42    0.42
  -6 -11   5   -0.26    0.40
  -6 -11   5    0.17    0.25
  -6 -11   4    0.96    0.67
  -6 -11   4    0.90    0.89
  -6 -11   4    0.40    0.44
  -6 -11   3    1.76    0.80
  -6 -11   3    1.86    0.85
  -6 -11   3    1.35    0.61
  -6 -11   2    0.08    0.30
  -6 -11   2   -0.10    0.30
  -6 -11   2   -0.19    0.32
  -6 -11   1    0.70    0.53
  -6 -11   1    1.48    0.67
  -6 -11   1    0.44    0.42
  -6 -11   0   13.28    1.97
  -6 -11   0    9.97    1.12
  -6 -11   0   11.61    1.97
  -6 -11   0   10.96    1.54
  -6 -11  -1    2.63    0.77
  -6 -11  -1    2.45    0.64
  -6 -11  -1    2.76    0.96
  -6 -11  -1    2.38    0.69
  -6 -11  -2    1.33    0.48
  -6 -11  -2    0.97    0.45
  -6 -11  -2    0.72    0.55
  -6 -11  -2    1.20    0.51
  -6 -11  -3    0.18    0.30
  -6 -11  -3   -0.07    0.16
  -6 -11  -3   -0.01    0.20
  -6 -11  -3    0.25    0.21
  -6 -11  -4   -0.35    0.16
  -6 -11  -4    0.35    0.19
  -6 -11  -4    0.25    0.25
  -6 -11  -4   -0.09    0.27
  -6 -11  -5    0.20    0.35
  -6 -11  -5   -0.33    0.32
  -6 -11  -5   -0.48    0.37
  -6 -11  -6    1.22    0.52
  -6 -11  -6    0.91    0.40
  -6 -11  -6    0.67    0.39
  -6 -11  -7    0.45    0.52
  -6 -11  -7    0.07    0.27
  -6 -11  -7   -0.06    0.39
  -6 -11  -8   -0.11    0.18
  -6 -11  -8   -0.24    0.26
  -6 -11  -9   -0.17    0.27
  -6 -11  -9   -0.08    0.33
  -6 -11  -9    0.05    0.25
  -6 -11 -10    0.04    0.49
  -6 -11 -10    0.10    0.24
  -6 -11 -10    0.45    0.41
  -6 -11 -11   17.33    2.56
  -6 -11 -12    0.77    0.63
  -6 -11 -13    3.96    1.35
  -6 -11 -14   -0.08    0.39
  -6 -12   7    1.06    0.56
  -6 -12   6    0.37    0.52
  -6 -12   6   -0.02    0.32
  -6 -12   6    0.42    0.57
  -6 -12   5    0.53    0.29
  -6 -12   5    0.20    0.39
  -6 -12   5    0.50    0.72
  -6 -12   4    0.56    0.37
  -6 -12   4    2.62    1.11
  -6 -12   4    1.25    0.79
  -6 -12   3    0.45    0.51
  -6 -12   3    1.00    0.78
  -6 -12   3    1.08    0.61
  -6 -12   2    0.03    0.29
  -6 -12   2   -0.04    0.34
  -6 -12   1    0.35    0.29
  -6 -12   1    0.13    0.34
  -6 -12   1    0.56    0.49
  -6 -12   0   -0.02    0.31
  -6 -12   0    0.33    0.26
  -6 -12   0   -0.11    0.49
  -6 -12   0   -0.12    0.41
  -6 -12  -1   -0.01    0.38
  -6 -12  -1    0.04    0.17
  -6 -12  -1   -0.42    0.40
  -6 -12  -1   -0.22    0.34
  -6 -12  -2   -0.09    0.34
  -6 -12  -2    0.48    0.34
  -6 -12  -2   -0.55    0.60
  -6 -12  -2    0.61    0.32
  -6 -12  -3    0.65    0.48
  -6 -12  -3    0.11    0.24
  -6 -12  -3    0.01    0.29
  -6 -12  -3    0.21    0.22
  -6 -12  -4    0.76    0.43
  -6 -12  -4    0.03    0.28
  -6 -12  -4   -0.03    0.28
  -6 -12  -5    0.27    0.39
  -6 -12  -5   -0.65    0.41
  -6 -12  -5   -0.10    0.26
  -6 -12  -6    0.64    0.48
  -6 -12  -6    0.51    0.36
  -6 -12  -6    0.34    0.42
  -6 -12  -7    1.13    0.55
  -6 -12  -7    0.91    0.49
  -6 -12  -7    0.62    0.49
  -6 -12  -8    0.06    0.32
  -6 -12  -8    0.69    0.46
  -6 -12  -8    0.11    0.20
  -6 -12  -9    0.23    0.53
  -6 -12  -9   -1.10    0.64
  -6 -12  -9   -0.66    0.43
  -6 -12 -10   -0.37    0.59
  -6 -12 -10   -0.16    0.43
  -6 -12 -11    3.92    1.29
  -6 -12 -12    0.20    0.46
  -6 -12 -13    2.64    1.15
  -6 -13   6   -0.50    0.58
  -6 -13   6    0.29    0.46
  -6 -13   5    0.76    0.78
  -6 -13   5    0.36    0.46
  -6 -13   4    1.36    0.81
  -6 -13   4    2.20    1.08
  -6 -13   4    1.40    0.75
  -6 -13   3    0.17    0.39
  -6 -13   3    1.19    0.74
  -6 -13   3    0.58    0.56
  -6 -13   2    0.55    0.42
  -6 -13   2   -0.93    0.64
  -6 -13   2    1.26    0.65
  -6 -13   1   -0.04    0.40
  -6 -13   1   -0.01    0.44
  -6 -13   0    0.93    0.31
  -6 -13   0    0.42    0.26
  -6 -13  -1   -0.21    0.31
  -6 -13  -1    0.18    0.29
  -6 -13  -1   -0.50    0.49
  -6 -13  -1   -0.10    0.22
  -6 -13  -2   -0.70    0.71
  -6 -13  -2    0.56    0.31
  -6 -13  -2    0.31    0.40
  -6 -13  -2   -0.24    0.46
  -6 -13  -3    1.13    0.60
  -6 -13  -3    0.02    0.41
  -6 -13  -3    0.56    0.43
  -6 -13  -4   -0.09    0.29
  -6 -13  -4   -0.19    0.36
  -6 -13  -4   -0.38    0.30
  -6 -13  -5   -0.74    0.70
  -6 -13  -5    0.24    0.35
  -6 -13  -5   -0.10    0.43
  -6 -13  -6    0.77    0.47
  -6 -13  -6    0.99    0.57
  -6 -13  -6    1.20    0.58
  -6 -13  -7    3.15    1.07
  -6 -13  -7    2.74    1.03
  -6 -13  -7    2.19    0.79
  -6 -13  -8   -0.48    0.36
  -6 -13  -8    0.20    0.25
  -6 -13  -9    0.56    0.50
  -6 -13  -9    0.06    0.31
  -6 -13 -10    1.22    0.66
  -6 -13 -11    0.53    0.30
  -6 -13 -12    0.89    0.62
  -6 -14   6   -0.59    0.62
  -6 -14   5   -0.44    0.76
  -6 -14   5    0.40    0.47
  -6 -14   4   -0.09    0.73
  -6 -14   4    0.72    0.42
  -6 -14   3    1.45    0.88
  -6 -14   3    1.97    0.89
  -6 -14   3    0.59    0.57
  -6 -14   2    0.87    0.65
  -6 -14   2   -0.04    0.27
  -6 -14   2    0.73    0.72
  -6 -14   1    0.16    0.32
  -6 -14   1    1.09    0.70
  -6 -14   0    0.38    0.43
  -6 -14   0   -0.88    0.77
  -6 -14   0   -0.94    0.54
  -6 -14  -1    0.77    0.54
  -6 -14  -1    0.00    0.28
  -6 -14  -2   -0.31    0.44
  -6 -14  -2   -0.24    0.32
  -6 -14  -3   -0.26    0.33
  -6 -14  -3    0.16    0.42
  -6 -14  -4    0.15    0.30
  -6 -14  -4    0.27    0.34
  -6 -14  -4   -0.36    0.29
  -6 -14  -5   -0.31    0.40
  -6 -14  -5    1.75    0.83
  -6 -14  -5    0.80    0.41
  -6 -14  -6    0.77    0.71
  -6 -14  -6    0.70    0.49
  -6 -14  -6   -1.15    0.58
  -6 -14  -7    3.42    1.07
  -6 -14  -7    2.17    0.93
  -6 -14  -8   -0.01    0.29
  -6 -14  -8    0.73    0.62
  -6 -14  -9   -0.68    0.55
  -6 -14  -9    1.57    0.68
  -6 -14 -10    0.21    0.49
  -6 -14 -11    0.36    0.49
  -6 -15   4   -1.09    0.78
  -6 -15   4    0.14    0.34
  -6 -15   3    0.51    0.55
  -6 -15   3   -0.62    0.53
  -6 -15   2    0.70    0.63
  -6 -15   1   -1.26    0.77
  -6 -15   0   -0.34    0.43
  -6 -15   0    0.01    0.50
  -6 -15  -1   -0.99    0.64
  -6 -15  -1    0.20    0.67
  -6 -15  -2   -1.02    0.69
  -6 -15  -2   -0.08    0.28
  -6 -15  -3    0.49    0.61
  -6 -15  -3   -0.28    0.37
  -6 -15  -3    0.47    0.30
  -6 -15  -4    0.55    0.50
  -6 -15  -4    0.33    0.33
  -6 -15  -5    0.63    0.58
  -6 -15  -5    0.03    0.22
  -6 -15  -6   -0.10    0.39
  -6 -15  -6   -0.82    0.52
  -6 -15  -7    0.81    0.75
  -6 -15  -7    0.55    0.55
  -6 -15  -8    1.01    0.62
  -6 -15  -8    0.85    0.58
  -6 -15  -9    0.09    0.30
  -6 -15  -9    0.52    0.52
  -6 -15 -10   -0.04    0.43
  -6 -16   2   -0.56    0.87
  -6 -16   1    0.80    0.56
  -6 -16  -2   -0.77    0.88
  -6 -16  -4    0.17    0.28
  -6 -16  -5    0.50    0.27
  -6 -16  -6   -0.59    0.66
  -6 -16  -6   -0.28    0.35
  -6 -16  -7    0.24    0.37
  -6 -16  -7   -1.20    0.65
  -6 -16  -8   -0.43    0.47
  -6 -16  -8    0.23    0.27
  -6 -16  -9    1.62    1.00
  -6 -17  -6   -1.05    0.74
  -6 -17  -7    0.35    0.46
  -6 -17  -7    0.09    0.32
   7 -11   0    0.55    0.97
   7 -11   1    0.61    0.97
   7 -11   2    5.33    2.33
   7 -11   3    2.20    1.56
   7 -11   4    6.21    2.40
   7 -10  -3    1.91    1.69
   7 -10  -2    3.64    2.07
   7 -10  -1   -1.46    1.07
   7 -10   0    1.43    1.17
   7 -10   1   -0.28    0.71
   7 -10   2    4.41    1.91
   7 -10   3   -0.13    0.65
   7 -10   4   -1.84    1.11
   7 -10   5    0.01    0.80
   7 -10   6    4.05    1.59
   7 -10   7    1.15    0.89
   7 -10   8   -0.58    1.00
   7  -9  -5    0.71    0.98
   7  -9  -4    0.67    1.24
   7  -9  -3    2.28    1.32
   7  -9  -2    5.13    2.12
   7  -9  -1    0.77    0.78
   7  -9   0    1.12    1.10
   7  -9   1    0.59    0.63
   7  -9   2    2.89    1.35
   7  -9   3    2.78    1.58
   7  -9   4    0.96    0.64
   7  -9   5    3.63    1.53
   7  -9   6   -0.93    0.81
   7  -9   7    1.36    1.01
   7  -9   8   -2.09    1.10
   7  -9   9   -0.16    0.42
   7  -9  10   -0.59    0.66
  -7   8   6    2.98    1.37
   7  -8  -6    6.05    2.28
  -7   8   5    1.32    0.74
   7  -8  -5    2.20    1.24
   7  -8  -4    1.41    1.00
   7  -8  -3    0.52    0.53
   7  -8  -2    6.28    2.01
   7  -8  -1   -1.47    1.01
   7  -8   0    1.31    0.95
   7  -8   1    0.16    0.87
   7  -8   2    2.43    1.15
   7  -8   3    0.23    0.72
   7  -8   4    9.42    2.36
   7  -8   5    0.95    0.66
   7  -8   6    0.71    0.97
   7  -8   7    1.12    0.63
   7  -8   8    9.08    2.32
   7  -8   9    1.01    0.97
   7  -8  10    3.56    1.55
   7  -8  11    0.40    0.48
  -7   7   7   -0.71    0.67
   7  -7  -7    0.02    0.47
  -7   7   6   -0.94    0.73
   7  -7  -6    0.53    0.50
  -7   7   5    1.88    0.74
   7  -7  -5    0.27    0.38
  -7   7   4    3.04    1.29
   7  -7  -4    1.96    1.12
   7  -7  -3   -0.43    0.59
   7  -7  -2    5.55    1.91
   7  -7  -1    0.91    0.76
   7  -7   0   -0.17    0.75
   7  -7   1    0.63    0.52
   7  -7   2    2.33    1.29
   7  -7   3    2.32    1.04
   7  -7   4   14.18    2.75
   7  -7   5   -0.22    0.97
   7  -7   6    0.33    0.57
   7  -7   7    2.51    1.22
   7  -7   8   21.91    3.27
   7  -7   9    6.13    1.74
   7  -7  10    8.53    2.10
   7  -7  11   -0.25    0.35
   7  -7  12    0.39    0.35
   7  -7  13    1.81    1.17
  -7   6   8    0.90    0.90
  -7   6   7    2.10    0.90
   7  -6  -7    1.91    1.43
  -7   6   6    3.59    1.31
   7  -6  -6    2.79    1.50
  -7   6   5    0.74    0.87
   7  -6  -5    0.47    0.51
  -7   6   4    2.76    1.15
   7  -6  -4    3.62    1.51
  -7   6   3   -0.09    0.32
   7  -6  -3    0.06    0.50
  -7   6   2    4.87    1.42
   7  -6  -2    2.90    1.35
   7  -6  -1    1.10    0.95
   7  -6   0    0.60    0.75
   7  -6   1    3.09    1.15
   7  -6   2    0.41    0.39
   7  -6   3    0.06    0.71
   7  -6   4    4.62    1.53
   7  -6   5    0.41    0.37
   7  -6   6   -0.29    0.41
   7  -6   7    7.45    1.81
   7  -6   8    6.55    1.72
   7  -6   9    4.13    1.45
   7  -6  10    3.43    1.39
   7  -6  11    0.17    0.31
   7  -6  12    1.04    0.89
   7  -6  12    3.67    1.30
   7  -6  13    1.20    0.81
   7  -6  14    2.67    1.50
  -7   5   9    0.65    0.82
  -7   5   8    5.01    1.56
  -7   5   7    7.60    1.98
  -7   5   6    2.11    1.29
  -7   5   5   -0.37    0.37
   7  -5  -5   -1.48    0.91
  -7   5   4   -0.42    0.63
   7  -5  -4    0.87    0.72
  -7   5   3    1.07    0.86
   7  -5  -3    0.16    0.46
  -7   5   2    3.02    1.21
   7  -5  -2    3.40    1.35
  -7   5   1    0.61    0.66
   7  -5  -1    0.71    0.63
   7  -5   0    5.52    1.68
   7  -5   1   19.21    3.05
   7  -5   2   -0.01    0.46
   7  -5   3    0.25    0.53
   7  -5   4    0.65    0.53
   7  -5   5    0.03    0.53
   7  -5   6    3.17    1.10
   7  -5   7    7.67    1.75
   7  -5   8   -0.37    0.43
   7  -5   9    7.63    1.71
   7  -5  10    0.27    0.34
   7  -5  11    1.28    0.72
   7  -5  11   -0.40    0.51
   7  -5  12    3.95    1.33
   7  -5  12    6.06    1.64
   7  -5  13    2.79    1.12
   7  -5  13    3.47    1.26
   7  -5  14    5.78    1.78
   7  -5  15    2.12    1.03
  -7   4   9    0.86    1.14
  -7   4   8    2.60    1.12
  -7   4   7    8.46    2.12
  -7   4   6    0.58    0.50
  -7   4   5    1.80    0.79
  -7   4   4    0.75    0.60
   7  -4  -4    0.45    0.50
  -7   4   3   -0.13    0.36
   7  -4  -3   -0.42    0.63
  -7   4   2    0.39    0.46
   7  -4  -2   -0.91    0.65
  -7   4   1    1.74    0.84
   7  -4  -1    1.05    0.78
  -7   4   0    0.06    0.30
   7  -4   0   -0.10    0.32
   7  -4   1    4.86    1.52
   7  -4   2    2.84    1.01
   7  -4   3    0.61    0.24
   7  -4   4   18.67    2.57
   7  -4   5    6.96    1.48
   7  -4   6    0.06    0.24
   7  -4   7    0.41    0.46
   7  -4   8    0.81    0.61
   7  -4   9    3.08    1.10
   7  -4   9    4.69    1.24
   7  -4  10   -0.09    0.26
   7  -4  10    0.70    0.57
   7  -4  11   -0.82    0.57
   7  -4  11   -0.23    0.54
   7  -4  12    1.25    0.72
   7  -4  12    2.46    1.12
   7  -4  13    1.18    0.82
   7  -4  13    0.80    0.61
   7  -4  14    0.72    0.75
   7  -4  14    2.90    1.20
  -7   3   9    1.43    1.06
  -7   3   8   -0.35    0.56
  -7   3   7    2.34    1.00
  -7   3   6    2.49    1.08
  -7   3   5    2.25    1.01
  -7   3   4    2.76    1.12
  -7   3   3    0.02    0.94
  -7   3   2    7.04    1.56
   7  -3  -2    7.53    1.80
  -7   3   1    3.03    1.07
   7  -3  -1    3.25    1.14
  -7   3   0   -0.90    0.59
   7  -3   0    0.82    0.51
  -7   3  -1   -0.29    0.37
   7  -3   1    0.04    0.38
   7  -3   2    3.69    1.02
   7  -3   3   29.24    3.16
   7  -3   4   14.42    2.12
   7  -3   5   -0.19    0.51
   7  -3   6    2.40    0.79
   7  -3   7   30.61    2.99
   7  -3   8    2.93    0.91
   7  -3   8    1.44    0.71
   7  -3   9   22.12    2.64
   7  -3   9   21.71    2.67
   7  -3  10    0.60    0.29
   7  -3  10    0.11    0.23
   7  -3  11    0.63    0.54
   7  -3  11    0.14    0.31
   7  -3  12    1.66    0.89
   7  -3  12    3.70    1.14
   7  -3  13    4.77    1.40
   7  -3  13    6.21    1.57
   7  -3  14    1.02    0.66
   7  -3  14    0.00    0.26
  -7   2  10    0.84    0.65
  -7   2   9    0.39    0.37
  -7   2   8    0.12    0.50
  -7   2   7    0.76    0.63
  -7   2   6    3.01    1.20
  -7   2   5    0.91    0.81
  -7   2   4   34.89    3.79
   7  -2  -4   38.17    2.37
  -7   2   3    3.23    1.05
   7  -2  -3    3.50    0.69
  -7   2   2   25.18    3.02
   7  -2  -2   23.85    2.03
  -7   2   1   12.65    2.10
   7  -2  -1   12.90    2.17
  -7   2   0    0.70    0.45
   7  -2   0    1.41    0.70
  -7   2  -1    2.11    0.80
   7  -2   1    3.48    1.06
   7  -2   2    2.05    0.52
   7  -2   3   71.72    5.02
   7  -2   4    0.55    0.46
   7  -2   5   64.17    4.57
   7  -2   5   68.48    4.51
   7  -2   6   60.38    4.37
   7  -2   6   63.77    4.14
   7  -2   7   67.60    4.71
   7  -2   7   64.43    4.22
   7  -2   8    0.58    0.31
  -7   2  -8    0.06    0.26
   7  -2   8    0.41    0.19
   7  -2   9    1.74    0.87
   7  -2   9    1.47    0.71
   7  -2  10    0.88    0.58
   7  -2  10    0.88    0.54
   7  -2  11    0.41    0.54
   7  -2  11    0.37    0.45
   7  -2  12    0.31    0.40
   7  -2  12    0.37    0.23
   7  -2  13    3.72    1.15
   7  -2  13    6.96    1.63
   7  -2  14    2.24    1.00
   7  -2  15    1.17    0.53
  -7   1  10    1.23    1.05
  -7   1   9    1.31    0.82
  -7   1   8    0.39    0.73
  -7   1   7    0.05    0.35
  -7   1   6    0.33    0.48
  -7   1   5   12.71    2.21
  -7   1   4    2.42    1.10
   7  -1  -4    3.35    0.51
  -7   1   3    0.02    0.45
   7  -1  -3    0.46    0.27
  -7   1   2    2.68    0.97
   7  -1  -2    3.41    0.63
  -7   1   1   76.24    5.33
   7  -1  -1   54.01    3.44
  -7   1   0    3.26    1.02
   7  -1   0    4.20    1.10
   7  -1   0    4.04    0.82
  -7   1  -1    4.07    1.15
   7  -1   1    3.40    0.99
   7  -1   1    4.22    0.91
  -7   1  -2    4.32    1.23
   7  -1   2    4.15    0.90
   7  -1   2    3.96    1.01
   7  -1   3   37.84    3.06
   7  -1   3   40.39    3.26
   7  -1   4    8.00    1.40
   7  -1   4    9.19    1.34
   7  -1   5  105.25    6.21
   7  -1   5  109.56    5.77
   7  -1   6   35.71    3.12
  -7   1  -6   27.55    2.54
   7  -1   6   30.44    2.48
   7  -1   7   17.95    2.19
   7  -1   7   14.89    1.70
  -7   1  -7   11.94    1.73
   7  -1   8    7.28    1.44
  -7   1  -8    3.79    0.88
   7  -1   8    6.20    1.12
   7  -1   9   39.51    3.55
  -7   1  -9   27.93    3.05
   7  -1   9   38.25    3.10
   7  -1  10    3.01    0.93
   7  -1  10    1.65    0.77
   7  -1  11    0.33    0.24
   7  -1  11    0.05    0.41
   7  -1  12    2.05    0.91
   7  -1  13    3.89    1.16
   7  -1  14    1.51    0.81
   7  -1  15    1.84    0.95
   7  -1  16    1.74    0.98
  -7   0  10    1.05    0.80
  -7   0   9    0.10    0.51
  -7   0   8    0.76    0.60
  -7   0   7    0.60    0.58
  -7   0   6    3.79    1.22
  -7   0   5    8.04    1.71
  -7   0   4    1.14    0.84
   7   0  -4    0.50    0.22
  -7   0   3   46.58    4.12
   7   0  -3   41.26    2.34
  -7   0   2   64.83    4.81
   7   0  -2   44.23    2.70
  -7   0   1   12.22    1.98
   7   0  -1   10.54    1.14
  -7   0   0   13.45    2.05
   7   0   0    8.69    1.15
   7   0   0    9.63    1.57
  -7   0  -1    0.72    0.62
   7   0   1    0.99    0.50
   7   0   1    0.85    0.40
  -7   0  -2    6.07    1.38
   7   0   2    4.39    0.99
   7   0   2    4.80    0.95
   7   0   3    1.32    0.41
  -7   0  -3    0.94    0.49
   7   0   3    0.92    0.44
   7   0   4   12.72    1.64
   7   0   4    9.47    1.21
   7   0   5   25.35    2.44
   7   0   5   17.59    1.63
   7   0   6    4.53    1.05
   7   0   6    3.92    0.72
   7   0   7   13.56    1.84
  -7   0  -7    8.65    1.26
   7   0   7   10.42    1.24
   7   0   8   27.53    2.31
  -7   0  -8   23.82    2.41
  -7   0  -9    2.81    0.92
   7   0   9    5.07    1.16
   7   0   9    3.68    0.81
   7   0  10    5.30    1.28
   7   0  10    4.42    0.94
   7   0  11    1.77    0.71
   7   0  12   18.51    2.49
   7   0  13    2.16    0.88
   7   0  14    9.36    1.88
   7   0  15    0.79    0.64
   7   0  16    3.54    1.15
  -7  -1  10    0.34    0.49
  -7  -1   9   -0.04    0.37
  -7  -1   8   -0.15    0.36
  -7  -1   7    0.20    0.29
  -7  -1   6    3.46    1.29
  -7  -1   5    0.36    0.52
  -7  -1   4    0.61    0.54
   7   1  -3    5.98    0.67
  -7  -1   3    7.11    1.60
  -7  -1   2    4.66    1.23
   7   1  -2    5.14    0.69
  -7  -1   1    0.87    0.59
   7   1  -1    0.66    0.19
  -7  -1   0    1.69    0.71
   7   1   0    1.58    0.41
  -7  -1  -1    1.44    0.58
   7   1   1    1.56    0.59
   7   1   1    0.93    0.36
   7   1   2   10.45    1.38
  -7  -1  -2    9.79    1.60
   7   1   2    8.68    1.22
   7   1   3   10.52    1.23
  -7  -1  -3   12.31    1.76
   7   1   3   12.65    1.63
   7   1   3   13.21    1.56
   7   1   4   15.47    1.34
   7   1   4   18.39    1.96
   7   1   4   21.85    2.11
   7   1   5    0.16    0.20
   7   1   5   -0.34    0.28
   7   1   5   -0.16    0.21
   7   1   6    4.94    0.68
   7   1   6    5.99    1.05
   7   1   6    6.57    1.26
   7   1   7    1.21    0.36
   7   1   7    0.90    0.61
  -7  -1  -7    0.51    0.25
   7   1   7    1.06    0.48
   7   1   8   15.20    1.45
  -7  -1  -8   11.83    1.43
   7   1   8   15.67    2.02
   7   1   8   15.34    1.80
   7   1   8   14.43    1.70
   7   1   9    2.67    0.84
  -7  -1  -9    2.42    0.69
   7   1   9    1.87    0.62
   7   1  10   13.80    1.93
  -7  -1 -10    8.66    1.35
   7   1  11    3.43    1.11
   7   1  12    9.97    1.81
   7   1  13   -0.14    0.60
   7   1  14    6.27    1.50
   7   1  15   -0.70    0.50
   7   1  16    3.52    1.26
  -7  -2  10    0.67    0.63
  -7  -2   9    0.06    0.43
  -7  -2   8    4.10    1.39
  -7  -2   7    2.94    1.09
  -7  -2   6    5.75    1.51
  -7  -2   5    2.28    0.92
  -7  -2   4    2.18    0.77
  -7  -2   3   -0.27    0.36
   7   2  -2   20.00    2.12
  -7  -2   2   17.80    2.31
   7   2  -2   11.77    1.15
  -7  -2   1    0.33    0.35
   7   2  -1    0.26    0.19
  -7  -2   0    8.34    1.49
   7   2   0    6.64    0.91
  -7  -2  -1    8.71    1.53
   7   2   1    8.24    1.07
   7   2   2   42.17    2.66
   7   2   2   32.29    2.54
  -7  -2  -2   35.26    3.14
   7   2   2   34.92    2.64
   7   2   2   40.85    3.08
   7   2   3    1.94    0.41
   7   2   3    2.49    0.63
   7   2   3    3.19    0.68
  -7  -2  -3    1.65    0.60
   7   2   3    2.16    0.71
   7   2   4    1.23    0.43
   7   2   4    0.53    0.13
   7   2   4    0.74    0.37
   7   2   5    7.61    1.26
   7   2   5    5.70    0.96
   7   2   6    0.12    0.28
   7   2   6    0.25    0.14
   7   2   7   -0.60    0.39
   7   2   7   -0.03    0.25
   7   2   7    0.34    0.28
  -7  -2  -8   12.62    1.28
   7   2   8   22.31    2.44
   7   2   8   16.10    1.71
   7   2   8   17.48    1.82
  -7  -2  -9    0.74    0.43
   7   2   9   -0.68    0.61
   7   2   9   -0.73    0.37
   7   2   9    0.03    0.20
  -7  -2 -10    3.88    0.83
   7   2  10    7.79    1.43
   7   2  10    7.34    1.17
   7   2  10    7.37    1.06
   7   2  11    2.43    0.75
   7   2  12   -0.04    0.45
   7   2  13    1.48    0.71
   7   2  14   -0.54    0.60
   7   2  15    0.62    0.50
   7   2  16    6.43    1.63
   7   2  17    1.54    0.80
  -7  -3  10    1.91    0.98
  -7  -3   9    0.45    0.37
  -7  -3   8   -0.05    0.34
  -7  -3   7   -0.02    0.28
  -7  -3   7    0.51    0.37
  -7  -3   6    3.14    1.23
  -7  -3   6    3.73    1.11
  -7  -3   5    1.13    0.77
  -7  -3   5    1.48    0.70
   7   3  -4    0.85    0.17
  -7  -3   4    0.95    0.61
  -7  -3   4    1.69    0.84
   7   3  -3    0.86    0.25
  -7  -3   3    0.26    0.30
  -7  -3   3    1.33    0.65
   7   3  -2   15.72    1.56
   7   3  -2   17.73    1.32
  -7  -3   2   14.25    2.03
  -7  -3   2   19.93    2.37
   7   3  -1    0.45    0.33
   7   3  -1    0.57    0.32
   7   3  -1   -0.73    0.27
  -7  -3   1   -0.18    0.42
  -7  -3   1    0.11    0.37
   7   3   0   29.33    2.12
   7   3   0   24.38    1.90
  -7  -3   0   23.03    2.54
   7   3   0   21.09    1.73
  -7  -3   0   22.76    2.47
   7   3   1   19.40    1.52
   7   3   1   17.80    1.65
  -7  -3  -1   16.52    2.06
   7   3   1   18.79    1.67
   7   3   1   20.94    2.08
  -7  -3  -1   14.97    1.97
   7   3   2   14.56    1.11
   7   3   2   20.82    1.50
   7   3   2   16.94    1.67
  -7  -3  -2   15.06    1.92
   7   3   2   18.42    1.70
   7   3   2   21.83    2.02
  -7  -3  -2   14.68    1.77
   7   3   3    1.52    0.54
  -7  -3  -3    0.66    0.39
   7   3   3    0.71    0.35
   7   3   3    0.94    0.46
   7   3   4   38.04    2.91
  -7  -3  -4   42.65    3.12
   7   3   4   42.31    2.99
   7   3   4   35.79    2.70
   7   3   5    2.32    0.68
   7   3   5    1.31    0.39
   7   3   6    0.04    0.26
   7   3   6   -0.15    0.17
   7   3   7    1.65    0.61
   7   3   7    1.45    0.46
   7   3   7    1.94    0.61
  -7  -3  -8    4.88    0.55
   7   3   8    6.28    1.20
   7   3   8    8.38    1.09
   7   3   8    7.31    1.09
  -7  -3  -9   -0.62    0.27
   7   3   9   -0.24    0.57
   7   3   9   -0.03    0.13
   7   3   9   -0.05    0.19
  -7  -3 -10    3.77    0.72
   7   3  10    5.62    1.21
   7   3  10    4.89    0.93
   7   3  10    6.76    0.98
   7   3  11    0.90    0.44
   7   3  12   -0.69    0.67
   7   3  13    0.38    0.39
   7   3  14    4.53    1.21
   7   3  15   -1.38    0.74
   7   3  16    4.34    1.35
   7   3  17    1.73    0.85
  -7  -4  10    1.67    0.89
  -7  -4  10    0.90    0.69
  -7  -4   9    2.22    1.07
  -7  -4   9    0.99    0.71
  -7  -4   8    0.65    0.59
  -7  -4   8    0.44    0.22
  -7  -4   7   -0.26    0.43
  -7  -4   7    0.67    0.48
  -7  -4   6    1.95    0.79
  -7  -4   6    2.04    0.79
  -7  -4   5    1.24    0.71
  -7  -4   5    1.07    0.61
  -7  -4   4    1.21    0.60
  -7  -4   4    0.70    0.59
  -7  -4   3    0.88    0.51
  -7  -4   3    1.70    0.71
   7   4  -2   16.99    1.88
   7   4  -2    8.96    0.73
  -7  -4   2   11.85    1.79
  -7  -4   2   14.21    1.95
   7   4  -1    1.23    0.53
   7   4  -1    0.82    0.36
   7   4  -1    0.63    0.23
  -7  -4   1    0.41    0.34
  -7  -4   1    0.54    0.53
   7   4   0   52.03    2.95
   7   4   0   38.05    2.60
   7   4   0   40.28    2.39
  -7  -4   0   39.64    3.36
  -7  -4   0   35.16    3.26
   7   4   1    0.05    0.11
   7   4   1    0.14    0.18
  -7  -4  -1   -0.07    0.24
   7   4   1   -0.10    0.18
  -7  -4  -1   -0.18    0.34
  -7  -4  -1    0.05    0.28
   7   4   1    0.20    0.29
   7   4   2   10.70    0.80
  -7  -4  -2    7.02    1.26
   7   4   2   10.22    1.24
  -7  -4  -2   11.77    1.61
   7   4   2   11.53    1.20
   7   4   2   13.19    1.52
  -7  -4  -2    9.80    1.43
   7   4   3    0.48    0.30
  -7  -4  -3    0.29    0.35
   7   4   3    0.64    0.31
  -7  -4  -3    0.55    0.24
   7   4   3    0.46    0.35
   7   4   4   14.22    1.66
  -7  -4  -4   19.71    1.88
   7   4   4   13.51    1.58
   7   4   4   14.61    1.50
  -7  -4  -4   12.14    1.65
   7   4   5   -0.29    0.41
   7   4   5    0.08    0.19
   7   4   6    1.29    0.56
   7   4   6    0.98    0.31
   7   4   7   -0.42    0.34
   7   4   7    0.25    0.19
   7   4   7    0.10    0.22
   7   4   8   12.26    1.86
   7   4   8    8.96    1.02
   7   4   8    9.50    1.30
  -7  -4  -9    3.29    0.49
   7   4   9    5.84    1.36
   7   4   9    3.51    0.62
   7   4   9    5.20    0.91
   7   4  10    4.87    1.15
  -7  -4 -10    3.62    0.64
   7   4  11   -0.54    0.52
   7   4  12    1.41    0.70
   7   4  13    3.66    1.07
   7   4  14    9.81    1.81
   7   4  15    6.16    1.52
   7   4  16   -0.61    0.55
   7   4  17    1.26    0.73
  -7  -5  11    0.57    0.56
  -7  -5  10    1.84    0.88
  -7  -5   9    0.84    0.37
  -7  -5   9   -0.21    0.38
  -7  -5   8    1.19    0.81
  -7  -5   8    1.06    0.79
  -7  -5   7   -0.06    0.46
  -7  -5   7    0.74    0.69
  -7  -5   6    2.77    1.01
  -7  -5   6    1.56    0.62
  -7  -5   5    0.84    0.55
  -7  -5   5    0.63    0.46
  -7  -5   4    3.56    1.02
  -7  -5   4    3.68    1.10
  -7  -5   3    2.27    0.78
  -7  -5   3    1.79    0.72
  -7  -5   2    1.52    0.43
   7   5  -2    1.61    0.75
  -7  -5   2    2.15    0.76
  -7  -5   2    0.93    0.51
  -7  -5   1    3.35    0.69
   7   5  -1    5.08    1.01
  -7  -5   1    4.95    1.23
  -7  -5   1    3.29    0.93
  -7  -5   0    4.49    0.81
   7   5   0    8.29    1.11
  -7  -5   0    5.50    1.26
  -7  -5   0    6.35    1.22
   7   5   1    1.22    0.36
   7   5   1    1.43    0.50
  -7  -5  -1    0.93    0.42
   7   5   1    1.49    0.38
   7   5   1    1.89    0.66
  -7  -5  -1    1.45    0.63
  -7  -5  -1    1.75    0.64
   7   5   2    2.00    0.38
   7   5   2    1.57    0.46
  -7  -5  -2    1.40    0.52
   7   5   2    2.16    0.52
  -7  -5  -2    2.53    0.72
   7   5   2    3.48    0.80
  -7  -5  -2    1.78    0.64
   7   5   3    6.25    1.07
   7   5   3    6.60    0.98
  -7  -5  -3    6.85    1.15
   7   5   3    8.93    1.18
  -7  -5  -3    6.88    1.23
   7   5   4    5.69    1.05
  -7  -5  -4    7.17    1.10
   7   5   4    5.06    0.91
   7   5   4    6.66    0.95
  -7  -5  -4    6.32    1.18
   7   5   5    5.81    1.13
  -7  -5  -5    4.37    0.91
   7   5   5    4.13    0.70
   7   5   6    0.82    0.54
  -7  -5  -6    0.40    0.31
   7   5   6    0.11    0.09
   7   5   7    2.54    0.80
   7   5   7    1.96    0.40
   7   5   8   -0.45    0.47
   7   5   8    0.63    0.21
   7   5   9    7.06    1.34
  -7  -5  -9    3.60    0.40
  -7  -5  -9    3.85    0.41
   7   5   9    3.43    0.51
   7   5  10   -0.25    0.50
   7   5  11    3.60    1.08
   7   5  12    5.10    1.26
   7   5  13    4.10    1.11
   7   5  14    7.42    1.61
   7   5  15    6.84    1.56
   7   5  16    0.62    0.30
   7   5  17   -0.70    0.28
  -7  -6  11    1.21    0.77
  -7  -6  10   -0.97    0.67
  -7  -6   9    0.39    0.50
  -7  -6   9   -1.35    0.76
  -7  -6   8   -0.48    0.49
  -7  -6   8   -0.49    0.62
  -7  -6   7   -0.87    0.59
  -7  -6   7   -0.69    0.52
  -7  -6   6    2.48    0.89
  -7  -6   6    2.12    0.95
  -7  -6   5    0.31    0.54
  -7  -6   5    1.30    0.69
  -7  -6   4    4.77    1.26
  -7  -6   4    4.61    1.23
  -7  -6   3    2.20    0.51
  -7  -6   3    5.18    1.27
  -7  -6   3    4.40    1.13
  -7  -6   2    1.15    0.42
   7   6  -2    1.49    0.57
  -7  -6   2    1.83    0.74
  -7  -6   2    1.16    0.56
  -7  -6   1    0.48    0.22
   7   6  -1    2.05    0.69
  -7  -6   1    0.84    0.48
  -7  -6   1    1.06    0.63
  -7  -6   0    2.04    0.56
   7   6   0    3.47    0.80
  -7  -6   0    2.71    0.86
  -7  -6   0    3.32    0.84
  -7  -6  -1   -0.02    0.36
   7   6   1    0.26    0.25
  -7  -6  -1   -0.21    0.23
  -7  -6  -1    0.35    0.25
   7   6   2    0.35    0.19
   7   6   2    0.09    0.11
  -7  -6  -2   -0.49    0.23
  -7  -6  -2   -0.06    0.31
   7   6   3    6.41    1.11
  -7  -6  -3    7.15    1.14
  -7  -6  -3    6.98    1.26
   7   6   4    2.64    0.72
  -7  -6  -4    2.77    0.69
  -7  -6  -4    3.50    0.85
   7   6   5   33.73    2.81
  -7  -6  -5   33.76    2.83
   7   6   6    1.03    0.58
  -7  -6  -6    0.45    0.39
   7   6   7   38.35    3.27
  -7  -6  -7   42.66    3.20
   7   6   8   12.38    1.78
  -7  -6  -8   11.18    1.40
   7   6   9    1.60    0.82
  -7  -6 -10    4.63    0.68
   7   6  10    5.65    1.33
   7   6  11   11.57    1.99
   7   6  12    0.72    0.59
   7   6  13    3.17    1.03
   7   6  14    3.39    1.14
   7   6  15    8.05    1.72
   7   6  16   -0.59    0.53
  -7  -7  10   -0.63    0.58
  -7  -7   9   -0.43    0.49
  -7  -7   9    1.17    0.78
  -7  -7   8    1.12    0.70
  -7  -7   8    0.16    0.26
  -7  -7   7    1.24    0.65
  -7  -7   7   -0.37    0.53
  -7  -7   6    1.82    0.89
  -7  -7   6    0.92    0.64
  -7  -7   5    0.54    0.55
  -7  -7   5    0.14    0.27
  -7  -7   4    0.19    0.43
  -7  -7   4   -0.20    0.30
  -7  -7   3    0.37    0.45
  -7  -7   3   -0.06    0.31
  -7  -7   2    2.61    0.58
  -7  -7   2    4.54    1.24
  -7  -7   2    4.14    1.04
   7   7  -1   13.69    1.83
  -7  -7   1    9.69    1.27
  -7  -7   1   10.12    1.61
  -7  -7   1   11.59    1.85
  -7  -7   0    0.20    0.19
   7   7   0    0.69    0.40
  -7  -7   0    0.27    0.36
  -7  -7   0    0.48    0.27
   7   7   1    1.62    0.57
  -7  -7  -1    1.54    0.55
  -7  -7  -1    2.58    0.86
   7   7   2   -0.22    0.19
  -7  -7  -2   -0.19    0.39
  -7  -7  -2   -0.17    0.34
   7   7   3    0.18    0.28
  -7  -7  -3    0.53    0.30
  -7  -7  -3    0.71    0.50
   7   7   4    1.86    0.67
  -7  -7  -4    1.53    0.46
  -7  -7  -4    1.94    0.70
   7   7   5   37.72    3.09
  -7  -7  -5   38.79    2.28
  -7  -7  -5   36.07    2.89
  -7  -7  -5   37.11    3.06
   7   7   6    3.48    0.94
  -7  -7  -6    2.78    0.76
  -7  -7  -6    3.52    0.88
   7   7   7   18.77    2.31
  -7  -7  -7   20.64    2.26
  -7  -7  -7   19.31    2.04
   7   7   8    8.60    1.60
  -7  -7  -8    7.71    1.42
  -7  -7  -8    7.14    1.12
  -7  -7  -9   15.60    1.06
   7   7   9   17.35    2.21
  -7  -7  -9   16.95    2.19
  -7  -7  -9   19.34    1.84
  -7  -7 -10    0.54    0.24
   7   7  10    0.57    0.55
  -7  -7 -10    0.71    0.50
   7   7  11   16.54    2.23
  -7  -7 -11   19.68    2.50
   7   7  12    2.80    1.04
  -7  -7 -12    4.39    1.24
   7   7  13    0.45    0.48
  -7  -7 -13    0.48    0.39
   7   7  14   -0.28    0.38
   7   7  15   10.86    1.99
   7   7  16    0.98    0.64
  -7  -8   9    0.36    0.63
  -7  -8   8    0.73    0.60
  -7  -8   8    0.62    0.75
  -7  -8   7    0.80    0.78
  -7  -8   7    0.66    0.70
  -7  -8   6    1.17    0.71
  -7  -8   6    0.37    0.45
  -7  -8   5    0.23    0.34
  -7  -8   5    0.99    0.63
  -7  -8   4    0.90    0.60
  -7  -8   4    0.01    0.40
  -7  -8   3    1.28    0.68
  -7  -8   3    0.34    0.53
  -7  -8   2    1.67    0.65
  -7  -8   2    1.48    0.82
  -7  -8   1   -0.03    0.36
  -7  -8   1    0.13    0.30
   7   8   0    1.48    0.65
  -7  -8   0    2.26    0.66
  -7  -8   0    3.26    0.96
   7   8   1    0.25    0.31
  -7  -8  -1    0.04    0.22
  -7  -8  -1   -0.49    0.63
   7   8   2   -0.13    0.28
  -7  -8  -2   -0.27    0.36
   7   8   3   -0.06    0.19
  -7  -8  -3   -0.70    0.61
  -7  -8  -3   -0.53    0.50
  -7  -8  -3   -0.66    0.79
  -7  -8  -4   -0.19    0.45
  -7  -8  -4    0.62    0.23
  -7  -8  -4   -0.59    0.55
  -7  -8  -5   17.20    1.23
  -7  -8  -5   18.89    1.97
  -7  -8  -5   15.91    1.99
   7   8   6    2.41    0.82
  -7  -8  -6    3.16    0.83
  -7  -8  -6    2.25    0.45
   7   8   7    0.72    0.68
  -7  -8  -7    0.36    0.30
  -7  -8  -7    0.05    0.30
  -7  -8  -8    2.26    0.29
   7   8   8    1.31    0.68
  -7  -8  -8    2.10    0.74
  -7  -8  -8    1.97    0.55
  -7  -8  -9    7.54    0.82
   7   8   9    7.22    1.46
  -7  -8  -9    7.39    1.44
  -7  -8  -9    8.95    1.28
   7   8  10    1.49    0.75
  -7  -8 -10    1.00    0.60
  -7  -8 -10    1.96    0.56
   7   8  11   14.81    2.15
  -7  -8 -11   15.32    2.26
   7   8  12    4.99    1.20
  -7  -8 -12    5.07    1.38
   7   8  13    1.07    0.38
  -7  -8 -13    1.22    0.74
   7   8  14    2.41    0.96
  -7  -8 -14    1.65    1.06
   7   8  15    1.86    0.84
  -7  -8 -15    3.08    1.17
   7   8  16    1.40    0.79
  -7  -9   8   -0.79    0.64
  -7  -9   8    0.35    0.47
  -7  -9   7    0.64    0.59
  -7  -9   7   -0.65    0.59
  -7  -9   6    0.72    0.60
  -7  -9   6   -0.67    0.56
  -7  -9   5   -0.49    0.48
  -7  -9   5   -0.08    0.42
  -7  -9   4   -0.01    0.24
  -7  -9   4    0.88    0.59
  -7  -9   3    0.26    0.33
  -7  -9   3    0.60    0.48
  -7  -9   2    0.00    0.30
  -7  -9   2   -0.48    0.39
  -7  -9   1   -0.25    0.38
  -7  -9   1    0.13    0.32
  -7  -9   0   -0.81    0.59
  -7  -9   0   -0.07    0.35
   7   9   1    3.98    1.00
  -7  -9  -1    4.71    0.93
  -7  -9  -1    4.59    1.14
  -7  -9  -1    5.20    1.04
  -7  -9  -2    1.76    0.52
   7   9   2    1.07    0.58
  -7  -9  -2    0.84    0.20
  -7  -9  -2    1.14    0.43
  -7  -9  -2    2.31    0.63
  -7  -9  -3    1.40    0.40
   7   9   3    0.78    0.52
  -7  -9  -3    1.07    0.24
  -7  -9  -3    0.91    0.35
  -7  -9  -3    1.47    0.49
  -7  -9  -4    0.23    0.17
  -7  -9  -4    0.72    0.38
  -7  -9  -4    0.00    0.40
  -7  -9  -4    0.19    0.25
  -7  -9  -5    1.34    0.33
  -7  -9  -5    1.14    0.22
  -7  -9  -5    0.71    0.29
  -7  -9  -5    0.94    0.38
  -7  -9  -6    2.12    0.38
  -7  -9  -6    2.27    0.73
  -7  -9  -6    1.53    0.58
  -7  -9  -7    0.22    0.12
  -7  -9  -7    0.80    0.38
  -7  -9  -7    0.01    0.26
  -7  -9  -8    2.35    0.48
  -7  -9  -8    1.87    0.69
  -7  -9  -8    2.34    0.67
   7   9   9    5.07    1.21
  -7  -9  -9    4.53    1.12
  -7  -9  -9    5.05    1.00
   7   9  10   -0.17    0.39
  -7  -9 -10   -0.11    0.25
  -7  -9 -10    0.23    0.28
   7   9  11    7.74    1.56
  -7  -9 -11    7.19    1.57
   7   9  12    0.34    0.32
  -7  -9 -12   -0.17    0.54
   7   9  13    2.75    0.97
  -7  -9 -13    3.06    1.15
   7   9  14    0.97    0.63
  -7  -9 -14   -0.12    0.27
   7   9  15    2.22    0.98
  -7  -9 -15    2.21    1.00
  -7 -10   7    1.07    0.92
  -7 -10   7    1.02    0.72
  -7 -10   6    0.31    0.31
  -7 -10   6   -0.36    0.61
  -7 -10   5   -0.17    0.41
  -7 -10   5   -0.23    0.42
  -7 -10   4   -0.09    0.67
  -7 -10   4    0.10    0.29
  -7 -10   3   -0.10    0.53
  -7 -10   3   -0.18    0.50
  -7 -10   2    0.70    0.56
  -7 -10   2   -0.05    0.34
  -7 -10   1    0.30    0.25
  -7 -10   1    0.35    0.38
  -7 -10   1    0.45    0.28
  -7 -10   0   -0.47    0.37
  -7 -10   0    0.18    0.23
  -7 -10   0    0.00    0.18
  -7 -10  -1   11.65    1.58
  -7 -10  -1   10.64    1.20
  -7 -10  -1   11.29    1.57
  -7 -10  -1   11.90    2.02
  -7 -10  -2    0.32    0.26
  -7 -10  -2    0.22    0.19
  -7 -10  -2    0.22    0.59
  -7 -10  -2    0.35    0.36
  -7 -10  -3    4.68    0.88
  -7 -10  -3    3.11    0.76
  -7 -10  -3    2.88    0.97
  -7 -10  -3    3.41    0.69
  -7 -10  -4    0.19    0.31
  -7 -10  -4    0.84    0.49
  -7 -10  -4    0.78    0.33
  -7 -10  -4    0.88    0.56
  -7 -10  -5   14.69    1.38
  -7 -10  -5    9.55    1.49
  -7 -10  -5    9.69    1.69
  -7 -10  -6    3.50    0.60
  -7 -10  -6    1.97    0.66
  -7 -10  -6    1.57    0.60
  -7 -10  -7    0.38    0.25
  -7 -10  -7    0.09    0.25
  -7 -10  -7    0.18    0.28
  -7 -10  -8    1.25    0.58
  -7 -10  -8    1.03    0.54
  -7 -10  -9    3.57    1.00
  -7 -10  -9    2.42    0.72
  -7 -10 -10    1.05    0.61
  -7 -10 -10    0.86    0.57
  -7 -10 -11    5.97    1.46
  -7 -10 -12    8.07    1.78
  -7 -10 -13    0.51    0.67
  -7 -10 -14    2.99    1.48
  -7 -11   7   -0.53    0.83
  -7 -11   6    1.44    0.89
  -7 -11   6    0.01    0.60
  -7 -11   5    0.85    0.84
  -7 -11   5    0.73    0.47
  -7 -11   4    1.74    0.80
  -7 -11   4    0.53    0.49
  -7 -11   3    0.55    0.52
  -7 -11   3   -0.17    0.32
  -7 -11   2   -1.02    0.59
  -7 -11   2   -0.48    0.45
  -7 -11   2   -0.15    0.30
  -7 -11   1    0.90    0.54
  -7 -11   1    2.37    0.94
  -7 -11   1    1.28    0.64
  -7 -11   0    1.62    0.71
  -7 -11   0    1.17    0.59
  -7 -11   0    1.24    0.74
  -7 -11  -1    4.11    1.02
  -7 -11  -1    3.52    0.73
  -7 -11  -1    3.45    0.93
  -7 -11  -1    4.27    1.21
  -7 -11  -2    4.77    1.01
  -7 -11  -2    2.72    0.68
  -7 -11  -2    4.10    0.90
  -7 -11  -2    5.16    1.33
  -7 -11  -3    0.47    0.38
  -7 -11  -3    0.46    0.38
  -7 -11  -3    0.76    0.48
  -7 -11  -3    0.15    0.24
  -7 -11  -4    1.94    0.58
  -7 -11  -4    1.28    0.56
  -7 -11  -4    1.44    0.67
  -7 -11  -5    0.60    0.35
  -7 -11  -5    0.52    0.32
  -7 -11  -5    0.54    0.50
  -7 -11  -6    2.79    0.81
  -7 -11  -6    2.02    0.79
  -7 -11  -7    2.99    0.86
  -7 -11  -7    2.94    0.91
  -7 -11  -8    1.64    0.69
  -7 -11  -8    1.35    0.60
  -7 -11  -9    2.01    0.94
  -7 -11  -9    1.59    0.67
  -7 -11 -10    8.67    1.65
  -7 -11 -10    7.69    1.36
  -7 -11 -11    1.23    0.79
  -7 -11 -12   10.33    2.06
  -7 -11 -13    1.93    1.07
  -7 -12   6    1.50    1.14
  -7 -12   5   -0.21    0.56
  -7 -12   5    0.73    0.31
  -7 -12   4   -0.02    0.57
  -7 -12   4    0.06    0.48
  -7 -12   3   -0.14    0.72
  -7 -12   3    0.16    0.37
  -7 -12   3    0.55    0.36
  -7 -12   2   -0.55    0.42
  -7 -12   2   -0.44    0.49
  -7 -12   2   -0.19    0.31
  -7 -12   1    0.10    0.28
  -7 -12   1    0.13    0.31
  -7 -12   1   -0.03    0.60
  -7 -12   0    0.62    0.51
  -7 -12   0    1.78    0.86
  -7 -12   0    0.45    0.37
  -7 -12  -1   -0.12    0.24
  -7 -12  -1   -0.08    0.26
  -7 -12  -1    0.21    0.27
  -7 -12  -2    1.13    0.61
  -7 -12  -2    0.77    0.48
  -7 -12  -2    0.95    0.65
  -7 -12  -2    1.16    0.60
  -7 -12  -3    0.01    0.22
  -7 -12  -3    0.25    0.43
  -7 -12  -3   -0.56    0.45
  -7 -12  -4    0.04    0.27
  -7 -12  -4    0.32    0.20
  -7 -12  -4    0.56    0.51
  -7 -12  -5    0.25    0.22
  -7 -12  -5   -0.51    0.53
  -7 -12  -6    0.48    0.31
  -7 -12  -6    0.20    0.39
  -7 -12  -7    1.38    0.71
  -7 -12  -7    0.31    0.36
  -7 -12  -8    0.37    0.37
  -7 -12  -8    0.50    0.58
  -7 -12  -9    0.47    0.46
  -7 -12  -9    0.18    0.47
  -7 -12 -10    2.19    0.96
  -7 -12 -11    1.09    0.78
  -7 -12 -12    2.47    1.10
  -7 -12 -13    1.21    0.88
  -7 -13   6    0.40    0.48
  -7 -13   5    1.16    0.59
  -7 -13   4    0.35    0.46
  -7 -13   4    0.80    0.59
  -7 -13   3    0.28    0.29
  -7 -13   3    0.26    0.47
  -7 -13   2    0.59    0.51
  -7 -13   2    1.22    0.66
  -7 -13   2    0.09    0.32
  -7 -13   1   -0.08    0.37
  -7 -13   1    0.70    0.56
  -7 -13   1    0.46    0.41
  -7 -13   0    1.04    0.57
  -7 -13   0   -0.47    0.36
  -7 -13   0    0.71    0.60
  -7 -13  -1   -0.17    0.31
  -7 -13  -1   -0.09    0.36
  -7 -13  -2    1.06    0.67
  -7 -13  -2    1.13    0.45
  -7 -13  -3   -0.20    0.25
  -7 -13  -3   -0.01    0.25
  -7 -13  -4    0.30    0.25
  -7 -13  -4   -0.21    0.48
  -7 -13  -5    0.60    0.43
  -7 -13  -5    0.82    0.46
  -7 -13  -6    0.34    0.34
  -7 -13  -6    0.84    0.62
  -7 -13  -7    1.59    0.80
  -7 -13  -7    0.98    0.58
  -7 -13  -8   -0.16    0.40
  -7 -13  -8   -0.25    0.34
  -7 -13  -9    1.05    0.60
  -7 -13  -9   -0.08    0.32
  -7 -13 -10    0.55    0.61
  -7 -13 -11    0.28    0.68
  -7 -13 -12    1.15    0.69
  -7 -14   5   -0.07    0.30
  -7 -14   4   -0.24    0.40
  -7 -14   3    0.10    0.31
  -7 -14   1    0.88    0.65
  -7 -14   0   -0.19    0.48
  -7 -14  -1    0.33    0.63
  -7 -14  -2   -1.82    0.86
  -7 -14  -3    0.37    0.49
  -7 -14  -4    0.03    0.26
  -7 -14  -4    0.26    0.36
  -7 -14  -5    1.21    0.56
  -7 -14  -5    0.31    0.41
  -7 -14  -6    0.84    0.60
  -7 -14  -6    1.27    0.69
  -7 -14  -7    1.17    0.60
  -7 -14  -7    2.20    0.86
  -7 -14  -8    0.51    0.42
  -7 -14  -8    0.11    0.27
  -7 -14  -9   -0.68    0.64
  -7 -14  -9   -0.13    0.30
  -7 -14 -10   -0.53    0.26
  -7 -14 -11    0.28    0.27
  -7 -15  -1   -0.48    0.61
  -7 -15  -2    1.00    0.69
  -7 -15  -3   -0.96    0.74
  -7 -15  -4    0.45    0.59
  -7 -15  -5    1.47    0.66
  -7 -15  -5   -0.08    0.68
  -7 -15  -6    0.23    0.33
  -7 -15  -6    0.67    0.64
  -7 -15  -7    0.29    0.45
  -7 -15  -7   -0.09    0.39
  -7 -15  -8   -0.11    0.30
  -7 -15  -8   -0.83    0.56
  -7 -15  -9    1.27    0.66
  -7 -15 -10    0.32    0.43
  -7 -16  -4    0.15    0.37
  -7 -16  -5   -0.10    0.31
  -7 -16  -6    0.03    0.23
  -7 -16  -6    1.14    0.74
  -7 -16  -7    0.80    0.55
  -7 -16  -7    0.74    0.75
  -7 -16  -8    0.07    0.39
  -7 -16  -8    0.14    0.34
  -7 -16  -9   -0.84    0.60
  -7 -17  -7    1.89    0.88
   8 -10   0    2.19    0.97
   8 -10   1    1.58    1.13
   8 -10   2    1.95    1.20
   8 -10   3    0.71    1.19
   8 -10   4    1.11    1.36
   8 -10   5    1.36    1.33
   8  -9  -3    2.85    1.54
   8  -9  -2   -0.25    0.97
   8  -9  -1    0.01    0.87
   8  -9   0    1.13    0.49
   8  -9   1    2.90    1.60
   8  -9   2    1.24    0.95
   8  -9   3    2.94    1.47
   8  -9   4    1.40    0.90
   8  -9   5    1.04    1.26
   8  -9   6   -0.37    0.87
   8  -9   7    1.43    1.31
   8  -9   8   -0.21    0.60
   8  -9   9   -1.44    0.95
   8  -8  -5    2.98    1.51
   8  -8  -4    0.48    0.70
   8  -8  -3    0.04    0.81
   8  -8  -2    2.97    1.64
   8  -8  -1    4.84    1.74
   8  -8   0    1.31    0.98
   8  -8   1    6.35    2.16
   8  -8   2    1.71    1.06
   8  -8   3   -0.51    0.62
   8  -8   4    0.88    0.53
   8  -8   5    0.17    0.83
   8  -8   6    1.12    0.47
   8  -8   7   -1.46    0.92
   8  -8   8    1.49    0.92
   8  -8   9   -0.88    0.72
   8  -8  10    0.68    0.67
   8  -8  11   -0.60    0.60
   8  -7  -6   -0.06    0.39
   8  -7  -5   -0.83    0.83
  -8   7   4    3.40    1.36
   8  -7  -4    1.72    1.17
   8  -7  -3    4.11    1.76
   8  -7  -2   -0.43    0.60
   8  -7  -1    1.54    0.88
   8  -7   0    0.21    0.55
   8  -7   1   14.58    2.99
   8  -7   2   -0.27    0.80
   8  -7   3   -0.33    0.62
   8  -7   4    0.06    0.72
   8  -7   5   -0.22    0.81
   8  -7   6   -0.54    0.82
   8  -7   7    3.99    1.47
   8  -7   8    0.42    0.73
   8  -7   9    0.49    0.53
   8  -7  10    0.21    0.41
   8  -7  11   -0.64    0.62
   8  -7  12   -0.06    0.26
   8  -6  -7   -0.91    0.83
   8  -6  -6    2.93    1.39
  -8   6   5    0.85    0.70
   8  -6  -5   -0.06    0.73
  -8   6   4   -0.29    0.52
   8  -6  -4   -1.43    0.96
  -8   6   3    2.83    1.23
   8  -6  -3    2.39    1.28
   8  -6  -2    0.58    0.67
   8  -6  -1    4.96    1.72
   8  -6   0    0.43    0.59
   8  -6   1   13.36    2.79
   8  -6   2    0.35    0.59
   8  -6   3    0.64    0.40
   8  -6   4    1.70    1.07
   8  -6   5    1.65    0.80
   8  -6   6   -0.31    0.45
   8  -6   7    5.31    1.64
   8  -6   8    1.06    0.86
   8  -6   9    1.70    1.02
   8  -6  10    4.60    1.54
   8  -6  10    7.63    1.85
   8  -6  11    2.41    1.05
   8  -6  12    2.92    1.39
   8  -5  -7   -1.05    0.86
  -8   5   6    0.68    0.76
   8  -5  -6   -0.47    0.60
  -8   5   5    1.28    0.83
   8  -5  -5    2.69    1.37
  -8   5   4    1.14    0.83
   8  -5  -4    1.95    1.07
  -8   5   3    4.49    1.43
   8  -5  -3    2.94    1.32
  -8   5   2    3.14    1.18
   8  -5  -2    3.64    1.43
  -8   5   1    1.61    0.88
   8  -5  -1    1.76    1.14
   8  -5   0    3.01    1.35
   8  -5   1    3.87    1.55
   8  -5   2   -1.08    0.74
   8  -5   3   -0.01    0.50
   8  -5   4   -1.15    0.71
   8  -5   5    4.83    1.39
   8  -5   6    0.39    0.33
   8  -5   7    3.98    1.32
   8  -5   8    3.13    1.17
   8  -5   9    0.18    0.46
   8  -5   9    0.48    0.69
   8  -5  10    4.07    1.28
   8  -5  10    4.07    1.37
   8  -5  11   -0.30    0.41
   8  -5  11    0.62    0.76
   8  -5  12    0.48    0.76
  -8   4   7   -1.42    0.89
  -8   4   6   -0.43    0.53
  -8   4   5    4.03    1.38
   8  -4  -5    5.87    1.90
  -8   4   4    2.36    1.04
   8  -4  -4    1.13    0.66
  -8   4   3    0.91    0.68
   8  -4  -3    0.93    0.64
  -8   4   2    0.78    0.63
   8  -4  -2    0.44    0.29
  -8   4   1    1.95    0.82
   8  -4  -1    1.76    0.92
  -8   4   0    9.15    1.99
   8  -4   0    8.11    2.05
   8  -4   1   19.67    3.15
   8  -4   2    1.12    0.73
   8  -4   3    9.75    1.97
   8  -4   4    3.58    1.11
   8  -4   5    5.26    1.46
   8  -4   6    2.17    0.81
   8  -4   7    0.94    0.56
   8  -4   8    1.82    0.73
   8  -4   8    1.84    0.79
   8  -4   9    0.83    0.46
   8  -4   9    0.73    0.67
   8  -4  10    3.70    1.29
   8  -4  10    4.63    1.39
   8  -4  11    1.05    0.57
   8  -4  11    1.74    0.88
   8  -4  12    1.38    0.88
   8  -4  12    2.62    1.11
  -8   3   8    5.16    1.69
  -8   3   7    2.26    1.21
  -8   3   6   -1.04    0.74
  -8   3   5    2.88    1.07
  -8   3   4   -0.02    0.47
  -8   3   3   -0.17    0.44
   8  -3  -3    0.54    0.28
   8  -3  -3   -0.06    0.25
  -8   3   2    2.34    1.00
   8  -3  -2    3.17    0.76
   8  -3  -2    2.63    1.09
  -8   3   1    2.77    1.14
   8  -3  -1    3.19    1.27
   8  -3   0   42.03    4.48
  -8   3   0   39.33    4.26
   8  -3   1    4.16    1.29
   8  -3   2   31.95    3.68
   8  -3   3    0.73    0.32
   8  -3   4    2.16    0.96
   8  -3   5    7.86    1.50
   8  -3   5    6.50    1.32
   8  -3   6    9.78    1.64
   8  -3   6    8.39    1.59
   8  -3   7    1.74    0.71
   8  -3   7    0.69    0.37
   8  -3   8    1.33    0.75
   8  -3   8    0.51    0.27
   8  -3   9    0.29    0.49
   8  -3   9    0.47    0.64
   8  -3  10    2.56    0.88
   8  -3  10    2.07    0.83
   8  -3  11    1.48    0.69
   8  -3  11    0.42    0.42
   8  -3  12    0.89    0.73
   8  -3  12    3.79    1.22
   8  -3  13   -0.12    0.45
  -8   2   8    0.67    0.79
  -8   2   7    0.29    0.28
  -8   2   6   -0.17    0.48
  -8   2   5    0.53    0.90
  -8   2   4    0.33    0.47
  -8   2   3    0.13    0.35
   8  -2  -3    0.01    0.15
  -8   2   2   -1.40    0.77
   8  -2  -2   -0.07    0.16
   8  -2  -2   -0.45    0.64
  -8   2   1   -0.66    0.91
   8  -2  -1    0.11    0.34
   8  -2  -1    0.62    0.46
  -8   2   0    8.19    1.84
   8  -2   0    9.17    1.31
   8  -2   0    9.97    2.03
  -8   2  -1   -0.02    0.41
   8  -2   1    0.18    0.48
   8  -2   1    0.16    0.25
   8  -2   2   -0.07    0.58
   8  -2   2    0.05    0.33
   8  -2   3   -0.08    0.37
   8  -2   3    0.13    0.24
   8  -2   4   27.18    2.79
   8  -2   4   19.26    2.31
   8  -2   5   13.49    1.83
   8  -2   5   10.69    1.73
   8  -2   6   11.69    1.64
   8  -2   6    8.78    1.61
   8  -2   7    0.17    0.27
   8  -2   7    0.25    0.25
   8  -2   8   13.01    1.78
   8  -2   8   11.17    1.90
   8  -2   9    0.71    0.50
   8  -2   9    0.23    0.39
   8  -2  10   13.35    1.96
   8  -2  10   14.21    2.28
   8  -2  11    1.78    0.71
   8  -2  11    1.85    0.95
   8  -2  12    2.64    0.90
   8  -2  12    1.52    0.76
   8  -2  13   -0.63    0.37
   8  -2  14    0.00    0.55
  -8   1   8    4.43    1.52
  -8   1   7   -0.17    0.49
  -8   1   6   -0.37    0.46
  -8   1   5   -0.62    0.47
  -8   1   4   14.88    2.52
  -8   1   3    3.57    1.08
   8  -1  -3    3.04    0.66
  -8   1   2    2.24    0.88
   8  -1  -2    3.40    0.67
   8  -1  -1   -0.08    0.20
   8  -1  -1    0.58    0.48
  -8   1   0    8.59    1.79
   8  -1   0    7.70    1.72
   8  -1   0    7.10    1.10
  -8   1  -1    2.81    0.97
   8  -1   1    2.06    0.58
   8  -1   1    3.59    1.10
   8  -1   2   15.64    2.21
  -8   1  -2   14.56    2.30
   8  -1   2   11.92    1.65
   8  -1   3   10.61    1.61
   8  -1   3   11.23    1.69
   8  -1   4   35.40    3.23
   8  -1   4   42.16    3.29
   8  -1   5   16.58    2.09
   8  -1   5   16.96    1.86
   8  -1   6   47.76    3.92
   8  -1   6   44.28    3.22
   8  -1   7   -0.12    0.24
   8  -1   7   -0.28    0.26
   8  -1   8    2.61    0.88
   8  -1   8    1.26    0.47
   8  -1   9   -0.01    0.34
   8  -1   9    0.49    0.38
   8  -1  10    1.05    0.42
   8  -1  10    0.87    0.49
   8  -1  11    1.00    0.80
   8  -1  11    1.30    0.50
   8  -1  12    6.04    1.56
   8  -1  13    4.04    1.28
   8  -1  14   -0.39    0.47
  -8   0   8    1.61    0.99
  -8   0   7    1.86    0.69
  -8   0   6    0.30    0.43
  -8   0   5    3.38    1.18
  -8   0   4   12.20    2.26
  -8   0   3    1.81    0.90
   8   0  -3    2.41    0.52
  -8   0   2   22.33    2.95
   8   0  -2   23.27    1.83
  -8   0   1   -0.10    0.36
   8   0  -1   -0.04    0.35
  -8   0   0   -0.76    0.55
   8   0   0    0.33    0.33
   8   0   0    0.53    0.39
  -8   0  -1    3.62    1.33
   8   0   1    4.24    0.87
   8   0   1    4.42    1.14
  -8   0  -2    5.95    1.48
   8   0   2    6.90    1.28
   8   0   2    6.21    1.09
   8   0   3   11.96    1.65
   8   0   3   11.75    1.58
   8   0   4    6.79    1.24
   8   0   4    7.62    1.14
   8   0   5    1.61    0.65
   8   0   5    2.22    0.59
   8   0   6   10.41    1.64
   8   0   6    9.71    1.18
   8   0   7    8.60    1.54
   8   0   7    6.47    0.97
   8   0   8    1.98    0.86
   8   0   8    1.36    0.44
   8   0   9   35.11    3.48
   8   0   9   35.58    2.72
   8   0  10    0.81    0.45
   8   0  10    0.87    0.51
   8   0  11    0.30    0.38
   8   0  12    4.38    1.30
   8   0  13    6.14    1.50
   8   0  14    0.74    0.54
   8   0  15    1.38    0.91
  -8  -1   9    0.59    0.76
  -8  -1   8    4.42    1.46
  -8  -1   7   -0.67    0.59
  -8  -1   6    0.66    0.60
  -8  -1   5    8.21    1.87
  -8  -1   4   58.86    5.16
  -8  -1   3   -0.14    0.36
   8   1  -3    0.40    0.28
  -8  -1   2    6.79    1.62
   8   1  -2    7.80    0.93
  -8  -1   1    1.42    0.61
   8   1  -1    0.70    0.42
  -8  -1   0    8.57    1.73
   8   1   0    6.76    1.03
   8   1   1   13.03    1.82
  -8  -1  -1   10.61    1.99
   8   1   1    8.71    1.24
  -8  -1  -2    2.25    0.85
   8   1   2    2.62    0.75
   8   1   2    2.25    0.60
   8   1   3   10.80    1.34
  -8  -1  -3   11.69    1.93
   8   1   3   10.07    1.51
   8   1   4    2.34    0.74
   8   1   4    1.40    0.40
   8   1   5    0.71    0.46
   8   1   5    0.89    0.33
   8   1   6   31.68    2.91
   8   1   6   26.92    1.78
   8   1   7   68.06    4.70
   8   1   7   58.30    3.14
   8   1   8    0.41    0.56
   8   1   8    0.53    0.23
   8   1   9   28.66    3.00
   8   1  10    2.52    0.94
   8   1  11    2.44    0.90
   8   1  12    1.77    0.91
   8   1  13    1.54    0.73
   8   1  14    0.08    0.60
   8   1  15    4.66    1.45
  -8  -2   9   -1.66    0.94
  -8  -2   8    4.79    1.61
  -8  -2   7    0.09    0.39
  -8  -2   6    2.11    0.91
  -8  -2   5    4.07    1.30
  -8  -2   4   28.73    3.46
   8   2  -3    4.19    0.69
  -8  -2   3    7.71    1.67
  -8  -2   2    0.41    0.64
   8   2  -2    0.13    0.22
   8   2  -1    0.46    0.32
  -8  -2   1    0.40    0.47
   8   2  -1    0.54    0.39
  -8  -2   0    0.77    0.48
   8   2   0    0.64    0.31
  -8  -2  -1    0.28    0.29
   8   2   1   -0.13    0.19
   8   2   1    0.20    0.31
   8   2   2   10.97    1.35
  -8  -2  -2    8.96    1.63
   8   2   2    7.06    1.15
   8   2   3   21.85    1.66
  -8  -2  -3   26.06    2.73
   8   2   3   22.13    2.14
   8   2   4    0.17    0.29
   8   2   4    0.59    0.17
   8   2   5    0.00    0.23
   8   2   6    7.10    1.34
   8   2   6    5.94    1.12
   8   2   7   47.55    3.74
   8   2   7   37.38    3.07
   8   2   8    1.14    0.66
   8   2   9    1.88    0.88
   8   2  10    0.64    0.61
   8   2  11    6.60    1.48
   8   2  12    0.04    0.37
   8   2  13   11.43    2.06
   8   2  14   -0.27    0.51
   8   2  15    1.67    0.86
  -8  -3   8    2.37    1.11
  -8  -3   7    0.63    0.69
  -8  -3   6    2.79    1.13
  -8  -3   5   10.60    2.02
  -8  -3   4    2.51    0.84
  -8  -3   3    4.27    1.21
   8   3  -2    0.58    0.30
  -8  -3   2    0.59    0.49
   8   3  -1    0.31    0.27
  -8  -3   1    0.27    0.44
   8   3  -1   -0.35    0.25
   8   3  -1    0.19    0.17
   8   3   0    5.32    0.89
  -8  -3   0    3.92    1.14
   8   3   0    3.17    0.67
   8   3   0    4.11    0.77
   8   3   1    5.68    0.82
  -8  -3  -1    7.33    1.45
   8   3   1    7.46    1.08
   8   3   1    6.04    0.99
   8   3   2    0.29    0.16
   8   3   2   -0.14    0.35
   8   3   2    0.80    0.34
  -8  -3  -2    0.07    0.21
   8   3   2    0.16    0.30
   8   3   3   24.43    2.26
  -8  -3  -3   28.79    2.80
   8   3   4   18.55    1.97
  -8  -3  -4   20.21    2.24
   8   3   4   17.39    1.94
   8   3   5   16.72    1.93
   8   3   5   11.54    1.50
   8   3   6   16.23    1.97
   8   3   6   11.86    1.49
   8   3   7   28.48    2.73
   8   3   7   20.02    1.97
   8   3   8    2.24    0.80
   8   3   8    1.71    0.58
   8   3   9    0.40    0.30
   8   3  10    1.31    0.67
   8   3  11    2.26    0.89
   8   3  12    1.77    0.62
   8   3  13    2.49    0.73
   8   3  14   -0.62    0.65
   8   3  15    0.51    0.53
  -8  -4   8    0.81    0.64
  -8  -4   7    0.95    0.68
  -8  -4   7    0.68    0.66
  -8  -4   6    0.10    0.34
  -8  -4   6    0.63    0.63
  -8  -4   5    5.52    1.52
  -8  -4   5    6.02    1.47
  -8  -4   4    0.27    0.42
  -8  -4   4    0.91    0.61
  -8  -4   3    0.98    0.55
  -8  -4   3    1.29    0.71
  -8  -4   2    0.62    0.44
  -8  -4   2    0.57    0.31
   8   4  -1    0.34    0.30
   8   4  -1    0.11    0.16
   8   4  -1    0.28    0.20
  -8  -4   1   -0.09    0.34
  -8  -4   1    0.28    0.50
   8   4   0    4.70    0.85
   8   4   0    3.07    0.67
  -8  -4   0    4.42    1.17
   8   4   0    3.47    0.62
  -8  -4   0    3.11    0.86
   8   4   1    1.22    0.39
   8   4   1    1.39    0.51
  -8  -4  -1    2.83    0.94
   8   4   1    2.07    0.49
  -8  -4  -1    1.71    0.65
   8   4   2   16.96    1.30
   8   4   2   37.62    1.95
   8   4   2   24.77    2.18
  -8  -4  -2   31.12    2.89
   8   4   2   26.72    2.10
  -8  -4  -2   22.93    2.45
   8   4   3   12.73    1.54
  -8  -4  -3   15.56    1.93
   8   4   3   12.36    1.47
   8   4   3   14.66    1.71
   8   4   4   12.53    1.61
  -8  -4  -4   16.58    1.94
   8   4   4   13.10    1.57
   8   4   5    1.15    0.32
   8   4   5    1.54    0.53
   8   4   6    1.34    0.50
   8   4   6    1.32    0.47
   8   4   7    3.69    1.12
   8   4   7    2.70    0.63
   8   4   8    0.29    0.44
   8   4   8   -0.38    0.25
   8   4   9    0.35    0.31
   8   4  10    0.31    0.22
   8   4  11    0.44    0.46
   8   4  12    0.10    0.45
   8   4  13    3.63    1.12
   8   4  14   -0.14    0.40
   8   4  15    0.26    0.31
   8   4  16    0.50    0.67
  -8  -5   9    1.81    0.90
  -8  -5   8    0.19    0.41
  -8  -5   8    0.06    0.55
  -8  -5   7    2.77    1.19
  -8  -5   7    1.74    0.91
  -8  -5   6    2.13    1.04
  -8  -5   6    1.12    0.68
  -8  -5   5    0.65    0.64
  -8  -5   5   -0.21    0.39
  -8  -5   4    0.27    0.50
  -8  -5   4    0.12    0.30
  -8  -5   3    0.55    0.49
  -8  -5   3    0.56    0.50
  -8  -5   2    0.66    0.48
  -8  -5   2    0.29    0.41
   8   5  -1    0.00    0.21
  -8  -5   1    0.04    0.36
  -8  -5   1    0.57    0.61
   8   5   0   18.56    1.84
   8   5   0   19.51    1.87
   8   5   0   16.55    1.39
  -8  -5   0   18.68    2.39
  -8  -5   0   20.26    2.46
   8   5   1   15.13    1.42
   8   5   1   15.41    1.65
   8   5   1   17.76    1.50
  -8  -5  -1   16.27    2.16
  -8  -5  -1   17.60    2.19
   8   5   2    7.76    0.76
   8   5   2    9.44    1.30
   8   5   2    8.31    1.13
  -8  -5  -2   11.31    1.68
  -8  -5  -2   10.58    1.62
   8   5   3   50.46    3.55
  -8  -5  -3   59.42    4.06
   8   5   3   45.38    3.28
   8   5   3   61.45    3.77
  -8  -5  -3   49.10    3.89
   8   5   4    0.25    0.27
  -8  -5  -4    0.44    0.34
  -8  -5  -4    0.45    0.38
   8   5   4    0.53    0.31
   8   5   5    3.03    0.80
  -8  -5  -5    3.54    0.87
   8   5   5    1.59    0.48
   8   5   6    4.32    1.04
   8   5   6    3.16    0.58
   8   5   7    7.34    1.40
   8   5   7    5.53    0.79
   8   5   8   -0.07    0.32
   8   5   9   -0.03    0.27
   8   5  10    0.31    0.49
   8   5  11    2.84    1.11
   8   5  12    2.95    0.95
   8   5  13    5.78    1.42
   8   5  14    5.96    1.50
   8   5  15   -0.58    0.53
  -8  -6   9    0.05    0.61
  -8  -6   8    0.70    0.78
  -8  -6   8    0.54    0.82
  -8  -6   7    0.74    0.59
  -8  -6   7    0.07    0.53
  -8  -6   6    0.33    0.59
  -8  -6   6    1.27    0.70
  -8  -6   5    0.11    0.33
  -8  -6   5    0.01    0.28
  -8  -6   4   -0.03    0.25
  -8  -6   4    0.09    0.27
  -8  -6   3    1.31    0.69
  -8  -6   3    0.72    0.54
  -8  -6   2    0.96    0.56
  -8  -6   2    2.01    0.85
  -8  -6   1    0.11    0.20
  -8  -6   1    0.49    0.37
  -8  -6   1   -0.35    0.33
  -8  -6   0    3.59    0.85
  -8  -6   0    7.40    1.49
  -8  -6   0    5.69    1.25
   8   6   1    2.65    0.74
  -8  -6  -1    4.44    1.20
  -8  -6  -1    4.82    1.14
   8   6   2   -0.17    0.19
   8   6   2    0.51    0.29
  -8  -6  -2    0.20    0.23
  -8  -6  -2   -0.01    0.20
   8   6   3    0.81    0.45
  -8  -6  -3    0.54    0.40
  -8  -6  -3    0.34    0.35
   8   6   4    0.06    0.16
  -8  -6  -4    0.08    0.38
   8   6   4   -0.09    0.15
  -8  -6  -4    0.06    0.27
   8   6   5    8.47    1.36
  -8  -6  -5   12.31    1.48
   8   6   5    5.99    0.93
  -8  -6  -5   11.05    1.61
   8   6   6   26.64    2.52
  -8  -6  -6   20.51    2.15
   8   6   7    9.86    1.64
  -8  -6  -7    8.94    1.43
   8   6   8   -0.15    0.26
   8   6   9    1.33    0.74
   8   6  10    2.69    0.99
   8   6  11    3.59    1.08
   8   6  12    6.64    1.61
   8   6  13    1.29    0.69
   8   6  14    3.41    1.13
   8   6  15    0.06    0.69
  -8  -7   8   -0.21    0.42
  -8  -7   8    0.32    0.42
  -8  -7   7    0.69    0.51
  -8  -7   7    1.07    0.86
  -8  -7   6    0.06    0.54
  -8  -7   6    1.03    0.75
  -8  -7   5    0.12    0.49
  -8  -7   5   -0.03    0.24
  -8  -7   4    2.30    1.12
  -8  -7   4    1.53    0.74
  -8  -7   3    0.82    0.56
  -8  -7   3    0.79    0.45
  -8  -7   2    1.04    0.65
  -8  -7   2    0.86    0.62
  -8  -7   1    1.23    0.69
  -8  -7   1    0.55    0.45
  -8  -7   0    1.58    0.73
  -8  -7   0    1.04    0.50
  -8  -7  -1    1.46    0.72
  -8  -7  -1    1.73    0.61
  -8  -7  -2    1.43    0.66
  -8  -7  -2    2.17    0.72
   8   7   3   -0.06    0.31
  -8  -7  -3   -0.09    0.31
  -8  -7  -3    0.10    0.36
   8   7   4   -0.43    0.24
  -8  -7  -4   -0.03    0.29
  -8  -7  -4   -0.13    0.25
   8   7   5    1.73    0.66
  -8  -7  -5    2.30    0.60
  -8  -7  -5    1.56    0.73
   8   7   6    8.01    1.44
  -8  -7  -6    8.07    1.40
   8   7   7    4.27    1.10
  -8  -7  -7    4.47    1.02
   8   7   8    1.71    0.67
  -8  -7  -8    0.17    0.21
   8   7   9    0.98    0.62
   8   7  10    0.66    0.56
   8   7  11   21.26    2.69
   8   7  12    4.49    1.30
   8   7  13    5.49    1.40
   8   7  14   -0.65    0.48
   8   7  15    0.93    0.73
  -8  -8   7    0.94    0.72
  -8  -8   7    0.85    0.67
  -8  -8   6    0.07    0.55
  -8  -8   6    0.53    0.83
  -8  -8   5    0.53    0.28
  -8  -8   5    0.30    0.43
  -8  -8   4    3.46    1.22
  -8  -8   4    2.21    0.97
  -8  -8   3    4.58    1.36
  -8  -8   3    2.64    1.03
  -8  -8   2    3.64    1.22
  -8  -8   2    3.98    1.16
  -8  -8   1    0.81    0.63
  -8  -8   1   -0.46    0.57
  -8  -8   0    0.44    0.44
  -8  -8   0    0.44    0.34
  -8  -8  -1    2.19    0.68
  -8  -8  -1    2.75    0.96
  -8  -8  -2    4.73    0.99
  -8  -8  -2    4.23    1.11
  -8  -8  -3    0.41    0.32
  -8  -8  -3    0.06    0.22
  -8  -8  -4    0.62    0.36
  -8  -8  -4    0.70    0.37
   8   8   5    0.08    0.29
  -8  -8  -5    0.33    0.25
  -8  -8  -5    0.20    0.17
   8   8   6    2.88    0.92
  -8  -8  -6    2.02    0.74
   8   8   7    0.02    0.43
  -8  -8  -7    0.24    0.37
   8   8   8    6.25    1.49
  -8  -8  -8    4.11    1.02
   8   8   9    4.33    1.25
  -8  -8  -9    2.44    0.77
   8   8  10    0.89    0.69
   8   8  11   14.59    2.38
   8   8  12    5.41    1.53
   8   8  13    1.50    0.83
   8   8  14    1.30    0.70
   8   8  15    1.18    0.76
  -8  -9   7   -0.47    0.55
  -8  -9   6   -2.30    1.02
  -8  -9   6   -0.20    0.40
  -8  -9   5    0.41    0.59
  -8  -9   5    0.28    0.45
  -8  -9   4    3.26    1.29
  -8  -9   4    2.83    1.01
  -8  -9   3   -0.37    0.47
  -8  -9   3    0.86    0.74
  -8  -9   2    2.76    1.07
  -8  -9   2    2.79    0.95
  -8  -9   1   -0.34    0.49
  -8  -9   1    0.73    0.41
  -8  -9   0   -0.65    0.43
  -8  -9   0    0.36    0.45
  -8  -9  -1    0.16    0.31
  -8  -9  -1   -0.37    0.54
  -8  -9  -2   -0.39    0.39
  -8  -9  -2   -0.22    0.58
  -8  -9  -3   -0.11    0.20
  -8  -9  -3    0.54    0.50
  -8  -9  -4    0.28    0.21
  -8  -9  -4   -0.30    0.42
  -8  -9  -5    0.31    0.25
  -8  -9  -6    0.70    0.32
  -8  -9  -6    0.42    0.41
   8   9   7    0.96    0.57
  -8  -9  -7    1.81    0.66
  -8  -9  -7    1.58    0.51
   8   9   8    0.78    0.70
  -8  -9  -8    0.34    0.38
  -8  -9  -8    0.44    0.27
   8   9   9    1.76    0.89
  -8  -9  -9    1.48    0.70
  -8  -9  -9    0.93    0.56
   8   9  10    1.44    0.68
  -8  -9 -10    1.62    0.72
  -8  -9 -10    1.44    0.66
   8   9  11    1.21    0.77
  -8  -9 -11    1.35    0.68
   8   9  12    0.56    0.49
  -8  -9 -12   -0.40    0.46
   8   9  13    0.96    0.67
  -8  -9 -13    0.32    0.44
   8   9  14   -0.08    0.34
  -8  -9 -14    0.14    0.37
  -8 -10   6   -0.41    0.50
  -8 -10   5   -0.85    0.76
  -8 -10   5    0.40    0.28
  -8 -10   4    2.47    1.14
  -8 -10   4    1.62    0.76
  -8 -10   3    0.42    0.44
  -8 -10   3    0.46    0.53
  -8 -10   2    1.14    0.70
  -8 -10   2    1.32    0.73
  -8 -10   1    0.11    0.35
  -8 -10   1   -0.43    0.47
  -8 -10   0   -0.43    0.29
  -8 -10   0    0.14    0.42
  -8 -10  -1    0.32    0.34
  -8 -10  -1   -0.01    0.34
  -8 -10  -2    1.52    0.56
  -8 -10  -2    1.17    0.65
  -8 -10  -3    0.46    0.23
  -8 -10  -3   -0.48    0.38
  -8 -10  -4   -0.24    0.17
  -8 -10  -4   -0.35    0.36
  -8 -10  -5    0.32    0.25
  -8 -10  -5   -0.87    0.55
  -8 -10  -6    1.42    0.61
  -8 -10  -6    2.99    1.01
  -8 -10  -7   -0.02    0.28
  -8 -10  -7    0.39    0.52
  -8 -10  -8    2.57    0.86
  -8 -10  -8    2.55    0.77
  -8 -10  -9    0.08    0.23
  -8 -10  -9    0.78    0.31
  -8 -10 -10    0.33    0.51
  -8 -10 -10    0.14    0.31
  -8 -10 -11    0.85    0.52
  -8 -10 -12    0.30    0.30
  -8 -10 -13    1.57    0.80
  -8 -10 -14    0.40    0.48
  -8 -11   6    1.58    0.80
  -8 -11   5    1.66    0.95
  -8 -11   4    0.04    0.41
  -8 -11   4   -0.61    0.57
  -8 -11   3    0.40    0.35
  -8 -11   3    0.68    0.55
  -8 -11   2   -0.03    0.39
  -8 -11   2    1.39    0.66
  -8 -11   1   -0.21    0.30
  -8 -11   1    1.06    0.89
  -8 -11   0    1.71    0.85
  -8 -11   0    1.74    0.73
  -8 -11  -1    2.01    1.01
  -8 -11  -1    1.26    0.64
  -8 -11  -2    4.29    1.30
  -8 -11  -2    2.72    0.78
  -8 -11  -3    0.59    0.43
  -8 -11  -3    1.58    0.73
  -8 -11  -4    0.11    0.25
  -8 -11  -4    0.30    0.35
  -8 -11  -5    2.85    0.84
  -8 -11  -5    2.19    0.97
  -8 -11  -6    0.08    0.24
  -8 -11  -6    1.03    0.61
  -8 -11  -7    1.18    0.61
  -8 -11  -7    1.82    0.77
  -8 -11  -8    0.36    0.37
  -8 -11  -8    0.15    0.30
  -8 -11  -9    1.30    0.64
  -8 -11  -9    1.48    0.75
  -8 -11 -10    0.50    0.44
  -8 -11 -10    0.95    0.49
  -8 -11 -11   -0.12    0.47
  -8 -11 -12    0.69    0.56
  -8 -11 -13    0.39    0.47
  -8 -12   5    0.86    0.55
  -8 -12   4    1.48    0.78
  -8 -12   3   -0.56    0.55
  -8 -12   3   -0.61    0.52
  -8 -12   2    0.68    0.62
  -8 -12   2    0.54    0.42
  -8 -12   1    1.71    1.01
  -8 -12   1    0.65    0.55
  -8 -12   0    4.04    1.41
  -8 -12   0    2.77    0.98
  -8 -12  -1    1.75    1.01
  -8 -12  -2   14.36    2.50
  -8 -12  -3    2.38    0.94
  -8 -12  -4    2.55    0.84
  -8 -12  -4    4.25    1.23
  -8 -12  -5    1.11    0.59
  -8 -12  -5    1.62    0.81
  -8 -12  -6    1.04    0.51
  -8 -12  -6   -0.28    0.38
  -8 -12  -7    0.38    0.29
  -8 -12  -7   -0.14    0.32
  -8 -12  -8   -0.18    0.49
  -8 -12  -8    1.92    0.83
  -8 -12  -9   -0.21    0.46
  -8 -12  -9    0.90    0.59
  -8 -12 -10    0.39    0.25
  -8 -12 -11   -0.91    0.61
  -8 -12 -12    0.28    0.47
  -8 -13   5    1.20    0.74
  -8 -13   4   -0.79    0.61
  -8 -13   3    0.52    0.49
  -8 -13   1    0.86    0.65
  -8 -13   0    4.85    1.52
  -8 -13  -1    1.90    1.02
  -8 -13  -2    7.92    1.95
  -8 -13  -3    4.22    1.29
  -8 -13  -4    0.69    0.69
  -8 -13  -5    0.27    0.33
  -8 -13  -5    0.20    0.27
  -8 -13  -6    1.23    0.56
  -8 -13  -6    1.22    0.67
  -8 -13  -7    0.62    0.51
  -8 -13  -7    0.66    0.51
  -8 -13  -8    0.17    0.31
  -8 -13  -8    0.85    0.55
  -8 -13  -9    0.24    0.36
  -8 -13  -9    0.16    0.30
  -8 -13 -10    0.41    0.43
  -8 -13 -11    0.15    0.29
  -8 -13 -12   -0.47    0.55
  -8 -14  -1    0.69    0.96
  -8 -14  -2    0.64    0.58
  -8 -14  -3    0.98    0.92
  -8 -14  -4    0.24    0.37
  -8 -14  -5   -1.16    0.69
  -8 -14  -6    0.18    0.52
  -8 -14  -6   -0.36    0.44
  -8 -14  -7   -0.24    0.32
  -8 -14  -7   -1.93    0.85
  -8 -14  -8    0.10    0.39
  -8 -14  -8   -0.44    0.44
  -8 -14  -9    0.42    0.41
  -8 -14 -10   -0.08    0.28
  -8 -14 -11    2.03    0.91
  -8 -15  -3    0.97    0.83
  -8 -15  -4    0.92    0.51
  -8 -15  -5   -0.60    0.55
  -8 -15  -6   -0.22    0.34
  -8 -15  -7    0.28    0.34
  -8 -15  -7   -1.60    0.80
  -8 -15  -8    0.29    0.38
  -8 -15  -8    0.26    0.39
  -8 -15  -9   -0.01    0.41
  -8 -15 -10   -0.32    0.42
  -8 -16  -6    0.36    0.56
  -8 -16  -7   -0.65    0.55
   9  -9   1    0.56    0.75
   9  -9   2    0.12    0.93
   9  -9   3    2.52    1.33
   9  -9   4    3.57    1.51
   9  -9   5   -0.31    0.80
   9  -9   6   -0.01    0.30
   9  -8  -2    5.37    2.03
   9  -8  -1   -0.25    0.66
   9  -8   0    1.06    0.63
   9  -8   1    0.22    0.74
   9  -8   2    3.02    1.66
   9  -8   3    1.14    1.37
   9  -8   4    6.91    2.04
   9  -8   5   -0.46    0.56
   9  -8   6    0.21    0.93
   9  -8   7    2.35    1.16
   9  -8   8    1.07    0.79
   9  -7  -4    2.57    1.40
   9  -7  -3    1.19    1.41
   9  -7  -2   10.90    2.78
   9  -7  -1    0.21    0.52
   9  -7   0    1.09    0.89
   9  -7   1    0.36    0.96
   9  -7   2    2.06    1.18
   9  -7   3    2.12    1.17
   9  -7   4    3.41    1.49
   9  -7   5    0.54    0.61
   9  -7   6    1.54    0.94
   9  -7   7    0.03    0.28
   9  -7   8    0.26    0.73
   9  -6  -5    1.75    1.15
   9  -6  -4    0.71    1.29
   9  -6  -3    0.69    0.77
   9  -6  -2    1.00    0.72
   9  -6  -1    0.50    0.73
   9  -6   0    3.81    1.55
   9  -6   1   -0.10    0.39
   9  -6   2    1.25    0.89
   9  -6   3    0.51    0.88
   9  -6   4    3.55    1.51
   9  -6   5    2.24    1.08
   9  -6   6   -0.85    0.80
   9  -6   7    1.20    0.92
   9  -6   8   -0.34    0.41
   9  -5  -6    1.41    1.03
   9  -5  -5   -1.94    1.14
  -9   5   4    0.39    0.41
   9  -5  -4    1.06    0.88
  -9   5   3    0.86    0.32
   9  -5  -3    2.08    0.77
  -9   5   2    2.94    1.38
   9  -5  -2    4.80    1.81
   9  -5  -1   -0.03    0.58
   9  -5   0    3.55    1.54
   9  -5   1   -0.20    0.48
   9  -5   2    0.80    0.31
   9  -5   3    1.52    1.11
   9  -5   4    8.09    1.95
   9  -5   5   -0.65    0.70
   9  -5   6    0.06    0.34
   9  -5   7    1.65    0.78
   9  -5   7    2.14    1.05
   9  -5   8    4.30    1.28
   9  -5   8    5.78    1.68
   9  -5   9    2.28    1.00
   9  -4  -7   -1.92    1.16
   9  -4  -6    1.68    1.06
  -9   4   5    0.69    0.67
   9  -4  -5    0.27    0.37
  -9   4   4    1.06    0.71
   9  -4  -4   -0.42    0.56
  -9   4   3    0.63    0.75
   9  -4  -3    1.00    0.80
  -9   4   2    3.08    1.20
   9  -4  -2    3.18    1.42
  -9   4   1    2.54    1.10
   9  -4  -1    1.45    0.53
   9  -4  -1    0.28    0.67
   9  -4   0    1.88    1.26
   9  -4   0    1.53    0.55
   9  -4   1    1.60    0.85
   9  -4   2    0.58    0.36
   9  -4   3    2.17    1.16
   9  -4   4    7.89    1.84
   9  -4   4    5.66    1.36
   9  -4   5    0.54    0.28
   9  -4   5    0.10    0.24
   9  -4   6    0.39    0.42
   9  -4   6    1.28    0.67
   9  -4   7    1.56    0.77
   9  -4   7    1.91    0.98
   9  -4   8   10.39    2.11
   9  -4   8    9.65    1.99
   9  -4   9    5.85    1.59
   9  -4  10    9.58    2.14
  -9   3   5   -0.21    0.45
   9  -3  -5   -0.01    0.36
  -9   3   4   -0.14    0.38
   9  -3  -4    0.43    0.62
  -9   3   3   -0.06    0.29
   9  -3  -3   -0.07    0.36
  -9   3   2    3.77    1.40
   9  -3  -2    3.03    1.42
  -9   3   1   -0.39    0.49
   9  -3  -1   -0.09    0.32
   9  -3  -1    0.03    0.26
  -9   3   0    0.30    0.31
   9  -3   0   -0.24    0.50
   9  -3   1    1.98    1.07
   9  -3   1    1.91    0.63
   9  -3   2    0.40    0.60
   9  -3   2   -0.44    0.59
   9  -3   3   -0.11    0.23
   9  -3   3   -0.24    0.50
   9  -3   4    5.27    1.33
   9  -3   4    3.83    1.07
   9  -3   5    0.79    0.79
   9  -3   5   -0.13    0.31
   9  -3   6    0.27    0.19
   9  -3   6    1.25    0.69
   9  -3   7    3.14    1.12
   9  -3   7    2.58    0.98
   9  -3   8    6.44    1.41
   9  -3   8    7.84    1.73
   9  -3   9   11.66    2.22
   9  -3  10    7.08    1.73
   9  -3  11    2.88    1.20
  -9   2   6    2.00    1.07
  -9   2   5    1.41    1.08
  -9   2   4   -0.37    0.50
  -9   2   3   -0.11    0.53
   9  -2  -3   -0.03    0.54
  -9   2   2    0.75    0.68
   9  -2  -2    0.38    0.72
  -9   2   1   -0.26    0.32
   9  -2  -1    0.16    0.29
   9  -2  -1   -0.23    0.32
  -9   2   0    2.45    1.17
   9  -2   0    2.76    1.29
   9  -2   0    2.06    0.65
  -9   2  -1   10.22    2.12
   9  -2   1   10.19    1.59
   9  -2   1   12.80    2.36
   9  -2   2    2.01    1.08
   9  -2   2    0.41    0.32
   9  -2   3    1.16    0.74
   9  -2   3    1.13    0.46
   9  -2   4    0.06    0.40
   9  -2   4   -0.24    0.40
   9  -2   5    3.75    1.02
   9  -2   5    3.27    1.01
   9  -2   6    0.34    0.33
   9  -2   6    0.73    0.49
   9  -2   7    2.81    0.74
   9  -2   7    1.53    0.81
   9  -2   8    1.08    0.57
   9  -2   8    1.18    0.75
   9  -2   9   11.13    2.00
   9  -2  10    0.05    0.56
   9  -2  11    5.12    1.46
   9  -2  12    3.14    1.22
  -9   1   6    0.43    0.45
  -9   1   5    1.07    0.76
  -9   1   4   -0.02    0.27
  -9   1   3   -0.55    0.82
  -9   1   2   -0.36    0.75
   9  -1  -2    0.42    0.54
  -9   1   1   -0.31    0.61
   9  -1  -1    0.59    0.32
   9  -1  -1    0.38    0.29
  -9   1   0   -0.25    0.88
   9  -1   0   -0.19    0.36
   9  -1   0    0.21    0.38
  -9   1  -1    5.83    1.58
   9  -1   1    7.67    1.74
   9  -1   1    7.06    1.25
   9  -1   2    0.07    0.54
  -9   1  -2    0.77    0.70
   9  -1   2    0.56    0.37
   9  -1   3   -0.13    0.42
   9  -1   3   -0.27    0.41
   9  -1   4   10.31    1.61
   9  -1   4    7.11    1.37
   9  -1   5    1.69    0.60
   9  -1   5    1.00    0.57
   9  -1   6    1.49    0.59
   9  -1   6   -0.05    0.37
   9  -1   7    0.37    0.28
   9  -1   7   -0.30    0.42
   9  -1   8   -0.19    0.33
   9  -1   9    2.21    0.82
   9  -1  10   -0.62    0.64
   9  -1  11   -0.66    0.28
   9  -1  12    0.84    0.53
   9  -1  13    0.59    0.53
  -9   0   7    1.02    0.50
  -9   0   6    0.67    0.79
  -9   0   5    1.02    0.96
  -9   0   4    1.10    0.67
  -9   0   3    0.46    0.39
  -9   0   2    3.18    1.16
  -9   0   1    2.23    0.87
   9   0  -1    3.09    0.67
   9   0  -1    3.05    1.10
  -9   0   0   -0.88    0.63
   9   0   0    1.62    0.75
   9   0   0    1.38    0.54
  -9   0  -1    2.35    1.01
   9   0   1    2.59    0.98
   9   0   1    1.64    0.54
  -9   0  -2    2.62    0.98
   9   0   2    1.64    0.58
   9   0   2    2.09    0.82
   9   0   3    6.67    1.26
[truncated: 33,106 more chars]
