# Supplementary material for: Acylpyruvates and Their Heterocyclic Derivatives as Growth Regulators in Chlorella vulgaris
Source: BioTech (Basel). 2025 Nov 10;14(4):90. doi: 10.3390/biotech14040090 (PMC12641706; doi:10.3390/biotech14040090)
Supplement: Supplementary file 1 [file biotech-14-00090-s001.zip › biotech-3899787-supplementary/SI/2f.cif]

data_psu-1965(man-7914)
_audit_creation_date               2025-07-27
_audit_creation_method
;
Olex2 1.3
(compiled 2020.11.12 svn.r5f609507 for OlexSys, GUI svn.r6408)
;
_shelx_SHELXL_version_number       '2018/3'
_audit_contact_author_address      ?
_audit_contact_author_email        ?
_audit_contact_author_name         ''
_audit_contact_author_phone        ?
_publ_contact_author_id_orcid      ?
_publ_section_references
;
Dolomanov, O.V., Bourhis, L.J., Gildea, R.J, Howard, J.A.K. & Puschmann, H.
 (2009), J. Appl. Cryst. 42, 339-341.

Sheldrick, G.M. (2015). Acta Cryst. A71, 3-8.

Sheldrick, G.M. (2015). Acta Cryst. C71, 3-8.
;
_chemical_name_common              ?
_chemical_name_systematic          ?
_chemical_formula_moiety           'C11 H14 O7'
_chemical_formula_sum              'C11 H14 O7'
_chemical_formula_weight           258.22
_chemical_melting_point            ?
loop_
  _atom_type_symbol
  _atom_type_description
  _atom_type_scat_dispersion_real
  _atom_type_scat_dispersion_imag
  _atom_type_scat_source
 'C' 'C' 0.0033 0.0016 'International Tables Vol C Tables 4.2.6.8 and 6.1.1.4'
 'H' 'H' 0.0000 0.0000 'International Tables Vol C Tables 4.2.6.8 and 6.1.1.4'
 'O' 'O' 0.0106 0.0060 'International Tables Vol C Tables 4.2.6.8 and 6.1.1.4'

_shelx_space_group_comment
;
The symmetry employed for this shelxl refinement is uniquely defined
by the following loop, which should always be used as a source of
symmetry information in preference to the above space-group names.
They are only intended as comments.
;
_space_group_crystal_system        'monoclinic'
_space_group_IT_number             14
_space_group_name_H-M_alt          'P 1 21/c 1'
_space_group_name_Hall             '-P 2ybc'
loop_
  _space_group_symop_operation_xyz
 'x, y, z'
 '-x, y+1/2, -z+1/2'
 '-x, -y, -z'
 'x, -y-1/2, z-1/2'

_cell_length_a                     14.776(4)
_cell_length_b                     4.0604(13)
_cell_length_c                     20.493(6)
_cell_angle_alpha                  90
_cell_angle_beta                   92.57(3)
_cell_angle_gamma                  90
_cell_volume                       1228.2(6)
_cell_formula_units_Z              4
_cell_measurement_reflns_used      1175
_cell_measurement_temperature      295(2)
_cell_measurement_theta_max        23.8260
_cell_measurement_theta_min        2.7120
_shelx_estimated_absorpt_T_max     0.998
_shelx_estimated_absorpt_T_min     0.932
_exptl_absorpt_coefficient_mu      0.118
_exptl_absorpt_correction_T_max    1.00000
_exptl_absorpt_correction_T_min    0.47018
_exptl_absorpt_correction_type     multi-scan
_exptl_absorpt_process_details
;
CrysAlisPro 1.171.42.74a (Rigaku Oxford Diffraction, 2022)
Empirical absorption correction using spherical harmonics,
implemented in SCALE3 ABSPACK scaling algorithm.
;
_exptl_absorpt_special_details     ?
_exptl_crystal_colour              'clear colourless'
_exptl_crystal_colour_lustre       clear
_exptl_crystal_colour_modifier     .
_exptl_crystal_colour_primary      colourless
_exptl_crystal_density_diffrn      1.396
_exptl_crystal_density_meas        ?
_exptl_crystal_density_method      ?
_exptl_crystal_description         needle
_exptl_crystal_F_000               544
_exptl_crystal_size_max            0.6
_exptl_crystal_size_mid            0.07
_exptl_crystal_size_min            0.02
_exptl_transmission_factor_max     ?
_exptl_transmission_factor_min     ?
_diffrn_reflns_av_R_equivalents    0.0657
_diffrn_reflns_av_unetI/netI       0.0900
_diffrn_reflns_Laue_measured_fraction_full  0.999
_diffrn_reflns_Laue_measured_fraction_max  0.862
_diffrn_reflns_limit_h_max         18
_diffrn_reflns_limit_h_min         -19
_diffrn_reflns_limit_k_max         5
_diffrn_reflns_limit_k_min         -5
_diffrn_reflns_limit_l_max         27
_diffrn_reflns_limit_l_min         -19
_diffrn_reflns_number              7046
_diffrn_reflns_point_group_measured_fraction_full  0.999
_diffrn_reflns_point_group_measured_fraction_max  0.862
_diffrn_reflns_theta_full          26.000
_diffrn_reflns_theta_max           29.405
_diffrn_reflns_theta_min           2.370
_diffrn_ambient_temperature        295(2)
_diffrn_detector                   'CCD plate'
_diffrn_detector_area_resol_mean   10.4752
_diffrn_detector_type              Ruby
_diffrn_measured_fraction_theta_full  0.999
_diffrn_measured_fraction_theta_max  0.862
_diffrn_measurement_details
;
List of Runs (angles in degrees, time in seconds):

  # Type    Start    End  Width  t~exp~   \w     \q     \k     \f   Frames
--------------------------------------------------------------------------
  1  \w     15.00  40.00   1.00  140.00    --   13.69  77.00-180.00   25
  2  \w    -49.00  41.00   1.00  140.00    --  -14.16  77.00 -90.00   90
  3  \w    -25.00   2.00   1.00  140.00    --  -14.16 -77.00  90.00   27
  4  \w    -46.00  61.00   1.00  140.00    --  -14.16  57.00-180.00  107
;
_diffrn_measurement_device         'four-circle diffractometer'
_diffrn_measurement_device_type    'New Xcalibur, Ruby'
_diffrn_measurement_method         '\w scans'
_diffrn_orient_matrix_type        
 'CrysAlisPro convention (1999,Acta A55,543-557)'
_diffrn_orient_matrix_UB_11        -0.0279932000
_diffrn_orient_matrix_UB_12        -0.0009406000
_diffrn_orient_matrix_UB_13        -0.0290495000
_diffrn_orient_matrix_UB_21        0.0382179000
_diffrn_orient_matrix_UB_22        -0.0342551000
_diffrn_orient_matrix_UB_23        -0.0186063000
_diffrn_orient_matrix_UB_31        -0.0076560000
_diffrn_orient_matrix_UB_32        -0.1712551000
_diffrn_orient_matrix_UB_33        0.0036733000
_diffrn_radiation_monochromator    graphite
_diffrn_radiation_probe            x-ray
_diffrn_radiation_type             'Mo K\a'
_diffrn_radiation_wavelength       0.71073
_diffrn_source                     'fine-focus sealed X-ray tube'
_diffrn_source_type                'Enhance (Mo) X-ray Source'
_reflns_Friedel_coverage           0.000
_reflns_Friedel_fraction_full      .
_reflns_Friedel_fraction_max       .
_reflns_number_gt                  1336
_reflns_number_total               2935
_reflns_odcompleteness_completeness  99.76
_reflns_odcompleteness_iscentric   1
_reflns_odcompleteness_theta       26.32
_reflns_special_details
;
 Reflections were merged by SHELXL according to the crystal
 class for the calculation of statistics and refinement.
 
 _reflns_Friedel_fraction is defined as the number of unique
 Friedel pairs measured divided by the number that would be
 possible theoretically, ignoring centric projections and
 systematic absences.
;
_reflns_threshold_expression       'I > 2\s(I)'
_computing_cell_refinement         'CrysAlisPro 1.171.42.74a (Rigaku OD, 2022)'
_computing_data_collection         'CrysAlisPro 1.171.42.74a (Rigaku OD, 2022)'
_computing_data_reduction          'CrysAlisPro 1.171.42.74a (Rigaku OD, 2022)'
_computing_molecular_graphics      'Olex2 1.3 (Dolomanov et al., 2009)'
_computing_publication_material    'Olex2 1.3 (Dolomanov et al., 2009)'
_computing_structure_refinement    'SHELXL 2018/3 (Sheldrick, 2015)'
_computing_structure_solution      'SHELXT 2018/2 (Sheldrick, 2018)'
_refine_diff_density_max           0.323
_refine_diff_density_min           -0.254
_refine_diff_density_rms           0.069
_refine_ls_extinction_coef         .
_refine_ls_extinction_method       none
_refine_ls_goodness_of_fit_ref     1.035
_refine_ls_hydrogen_treatment      mixed
_refine_ls_matrix_type             full
_refine_ls_number_parameters       173
_refine_ls_number_reflns           2935
_refine_ls_number_restraints       0
_refine_ls_R_factor_all            0.1854
_refine_ls_R_factor_gt             0.0900
_refine_ls_restrained_S_all        1.035
_refine_ls_shift/su_max            0.000
_refine_ls_shift/su_mean           0.000
_refine_ls_structure_factor_coef   Fsqd
_refine_ls_weighting_details      
 'w=1/[\s^2^(Fo^2^)+(0.1071P)^2^] where P=(Fo^2^+2Fc^2^)/3'
_refine_ls_weighting_scheme        calc
_refine_ls_wR_factor_gt            0.2001
_refine_ls_wR_factor_ref           0.2590
_refine_special_details            ?
_olex2_refinement_description
;
1. Fixed Uiso
 At 1.2 times of:
  All C(H) groups, All C(H,H) groups
 At 1.5 times of:
  All C(H,H,H) groups
2.a Secondary CH2 refined with riding coordinates:
 C8(H8A,H8B), C10(H10A,H10B)
2.b Aromatic/amide H refined with riding coordinates:
 C3(H3), C5(H5)
2.c Idealised Me refined as rotating group:
 C9(H9A,H9B,H9C), C11(H11A,H11B,H11C)
;
_atom_sites_solution_hydrogens     mixed
_atom_sites_solution_primary       dual
_atom_sites_solution_secondary     ?
loop_
  _atom_site_label
  _atom_site_type_symbol
  _atom_site_fract_x
  _atom_site_fract_y
  _atom_site_fract_z
  _atom_site_U_iso_or_equiv
  _atom_site_adp_type
  _atom_site_occupancy
  _atom_site_site_symmetry_order
  _atom_site_calc_flag
  _atom_site_refinement_flags_posn
  _atom_site_refinement_flags_adp
  _atom_site_refinement_flags_occupancy
  _atom_site_disorder_assembly
  _atom_site_disorder_group
 C1 C 0.7606(3) 0.3263(10) 0.29538(19) 0.0528(10) Uani 1 1 d . . . . .
 O1 O 0.79964(18) 0.1700(8) 0.33722(15) 0.0800(10) Uani 1 1 d . . . . .
 C2 C 0.6679(2) 0.4621(9) 0.30128(17) 0.0442(9) Uani 1 1 d . . . . .
 O2 O 0.63998(19) 0.6659(7) 0.25355(12) 0.0581(8) Uani 1 1 d . . . . .
 H2 H 0.574(3) 0.708(12) 0.264(2) 0.115(18) Uiso 1 1 d . . . . .
 O3 O 0.48914(16) 0.6699(6) 0.31429(12) 0.0540(7) Uani 1 1 d . . . . .
 C3 C 0.6173(2) 0.3716(9) 0.35120(17) 0.0457(9) Uani 1 1 d . . . . .
 H3 H 0.642981 0.235702 0.383554 0.055 Uiso 1 1 calc R U . . .
 O4 O 0.33752(18) 0.6381(7) 0.37815(13) 0.0583(8) Uani 1 1 d . . . . .
 H4 H 0.379(4) 0.707(12) 0.346(3) 0.13(2) Uiso 1 1 d . . . . .
 C4 C 0.5251(2) 0.4774(9) 0.35633(16) 0.0449(9) Uani 1 1 d . . . . .
 O5 O 0.37566(17) 0.1129(7) 0.51158(13) 0.0659(9) Uani 1 1 d . . . . .
 C5 C 0.4736(2) 0.3596(9) 0.40978(16) 0.0456(9) Uani 1 1 d . . . . .
 H5 H 0.502205 0.223589 0.440859 0.055 Uiso 1 1 calc R U . . .
 O6 O 0.79446(17) 0.3980(6) 0.23856(12) 0.0579(8) Uani 1 1 d . . . . .
 C6 C 0.3869(2) 0.4369(9) 0.41660(16) 0.0441(9) Uani 1 1 d . . . . .
 C7 C 0.3383(2) 0.2905(9) 0.47249(17) 0.0439(9) Uani 1 1 d . . . . .
 O7 O 0.25192(15) 0.3728(6) 0.47262(11) 0.0514(7) Uani 1 1 d . . . . .
 C8 C 0.8816(3) 0.2583(11) 0.2263(2) 0.0724(13) Uani 1 1 d . . . . .
 H8A H 0.881093 0.022863 0.234291 0.087 Uiso 1 1 calc R U . . .
 H8B H 0.928017 0.357153 0.255052 0.087 Uiso 1 1 calc R U . . .
 C9 C 0.9008(3) 0.3250(12) 0.1572(2) 0.0895(16) Uani 1 1 d . . . . .
 H9A H 0.854692 0.225373 0.129252 0.134 Uiso 1 1 calc R U . . .
 H9B H 0.958758 0.234336 0.147790 0.134 Uiso 1 1 calc R U . . .
 H9C H 0.901332 0.558491 0.149920 0.134 Uiso 1 1 calc R U . . .
 C10 C 0.2037(2) 0.2286(10) 0.52581(19) 0.0582(11) Uani 1 1 d . . . . .
 H10A H 0.228064 0.312677 0.567276 0.070 Uiso 1 1 calc R U . . .
 H10B H 0.211094 -0.008823 0.525720 0.070 Uiso 1 1 calc R U . . .
 C11 C 0.1068(3) 0.3134(11) 0.5173(2) 0.0744(14) Uani 1 1 d . . . . .
 H11A H 0.083582 0.234994 0.475693 0.112 Uiso 1 1 calc R U . . .
 H11B H 0.099771 0.548195 0.519403 0.112 Uiso 1 1 calc R U . . .
 H11C H 0.074032 0.212359 0.551440 0.112 Uiso 1 1 calc R U . . .

loop_
  _atom_site_aniso_label
  _atom_site_aniso_U_11
  _atom_site_aniso_U_22
  _atom_site_aniso_U_33
  _atom_site_aniso_U_23
  _atom_site_aniso_U_13
  _atom_site_aniso_U_12
 C1 0.054(2) 0.065(3) 0.040(2) 0.001(2) 0.0117(19) -0.005(2)
 O1 0.0648(19) 0.121(3) 0.0549(19) 0.0288(19) 0.0129(15) 0.0228(17)
 C2 0.051(2) 0.048(2) 0.0334(19) -0.0001(17) 0.0035(16) -0.0052(17)
 O2 0.0618(18) 0.0744(19) 0.0388(15) 0.0134(14) 0.0089(13) 0.0027(14)
 O3 0.0589(16) 0.0637(17) 0.0397(15) 0.0078(13) 0.0065(12) 0.0058(13)
 C3 0.047(2) 0.059(2) 0.032(2) 0.0053(17) 0.0047(16) 0.0022(18)
 O4 0.0546(17) 0.077(2) 0.0439(17) 0.0134(14) 0.0048(13) 0.0116(14)
 C4 0.055(2) 0.051(2) 0.0289(19) -0.0004(18) -0.0008(16) 0.0006(18)
 O5 0.0588(17) 0.095(2) 0.0440(16) 0.0233(15) 0.0079(13) 0.0139(15)
 C5 0.047(2) 0.060(2) 0.0300(19) 0.0047(17) 0.0039(15) 0.0025(17)
 O6 0.0585(17) 0.0742(19) 0.0425(16) 0.0056(13) 0.0178(12) 0.0036(14)
 C6 0.049(2) 0.052(2) 0.0318(19) 0.0009(17) 0.0016(16) 0.0025(17)
 C7 0.045(2) 0.056(2) 0.0306(19) 0.0018(17) 0.0022(16) 0.0032(17)
 O7 0.0455(15) 0.0677(17) 0.0418(15) 0.0077(12) 0.0099(12) 0.0031(12)
 C8 0.066(3) 0.088(3) 0.065(3) 0.005(2) 0.030(2) 0.006(3)
 C9 0.099(4) 0.106(4) 0.067(3) -0.006(3) 0.037(3) 0.001(3)
 C10 0.057(2) 0.073(3) 0.045(2) 0.010(2) 0.0143(19) -0.006(2)
 C11 0.058(3) 0.085(3) 0.082(4) 0.005(3) 0.019(2) 0.002(2)

_geom_special_details
;
 All esds (except the esd in the dihedral angle between two l.s. planes)
 are estimated using the full covariance matrix.  The cell esds are taken
 into account individually in the estimation of esds in distances, angles
 and torsion angles; correlations between esds in cell parameters are only
 used when they are defined by crystal symmetry.  An approximate (isotropic)
 treatment of cell esds is used for estimating esds involving l.s. planes.
;
loop_
  _geom_bond_atom_site_label_1
  _geom_bond_atom_site_label_2
  _geom_bond_distance
  _geom_bond_site_symmetry_2
  _geom_bond_publ_flag
 C1 O1 1.194(4) . ?
 C1 C2 1.487(5) . ?
 C1 O6 1.321(4) . ?
 C2 O2 1.332(4) . ?
 C2 C3 1.344(4) . ?
 O2 H2 1.02(5) . ?
 O3 C4 1.263(4) . ?
 C3 H3 0.9300 . ?
 C3 C4 1.437(5) . ?
 O4 H4 0.95(6) . ?
 O4 C6 1.330(4) . ?
 C4 C5 1.443(5) . ?
 O5 C7 1.195(4) . ?
 C5 H5 0.9300 . ?
 C5 C6 1.333(5) . ?
 O6 C8 1.440(4) . ?
 C6 C7 1.502(5) . ?
 C7 O7 1.319(4) . ?
 O7 C10 1.452(4) . ?
 C8 H8A 0.9700 . ?
 C8 H8B 0.9700 . ?
 C8 C9 1.481(6) . ?
 C9 H9A 0.9600 . ?
 C9 H9B 0.9600 . ?
 C9 H9C 0.9600 . ?
 C10 H10A 0.9700 . ?
 C10 H10B 0.9700 . ?
 C10 C11 1.475(5) . ?
 C11 H11A 0.9600 . ?
 C11 H11B 0.9600 . ?
 C11 H11C 0.9600 . ?

loop_
  _geom_angle_atom_site_label_1
  _geom_angle_atom_site_label_2
  _geom_angle_atom_site_label_3
  _geom_angle
  _geom_angle_site_symmetry_1
  _geom_angle_site_symmetry_3
  _geom_angle_publ_flag
 O1 C1 C2 123.8(3) . . ?
 O1 C1 O6 124.0(4) . . ?
 O6 C1 C2 112.2(3) . . ?
 O2 C2 C1 115.2(3) . . ?
 O2 C2 C3 124.4(3) . . ?
 C3 C2 C1 120.4(3) . . ?
 C2 O2 H2 103(3) . . ?
 C2 C3 H3 118.8 . . ?
 C2 C3 C4 122.3(3) . . ?
 C4 C3 H3 118.8 . . ?
 C6 O4 H4 104(3) . . ?
 O3 C4 C3 120.4(3) . . ?
 O3 C4 C5 120.2(3) . . ?
 C3 C4 C5 119.4(3) . . ?
 C4 C5 H5 118.5 . . ?
 C6 C5 C4 122.9(3) . . ?
 C6 C5 H5 118.5 . . ?
 C1 O6 C8 116.4(3) . . ?
 O4 C6 C5 126.0(3) . . ?
 O4 C6 C7 115.2(3) . . ?
 C5 C6 C7 118.8(3) . . ?
 O5 C7 C6 121.9(3) . . ?
 O5 C7 O7 124.7(3) . . ?
 O7 C7 C6 113.4(3) . . ?
 C7 O7 C10 114.0(3) . . ?
 O6 C8 H8A 110.2 . . ?
 O6 C8 H8B 110.2 . . ?
 O6 C8 C9 107.8(4) . . ?
 H8A C8 H8B 108.5 . . ?
 C9 C8 H8A 110.2 . . ?
 C9 C8 H8B 110.2 . . ?
 C8 C9 H9A 109.5 . . ?
 C8 C9 H9B 109.5 . . ?
 C8 C9 H9C 109.5 . . ?
 H9A C9 H9B 109.5 . . ?
 H9A C9 H9C 109.5 . . ?
 H9B C9 H9C 109.5 . . ?
 O7 C10 H10A 109.9 . . ?
 O7 C10 H10B 109.9 . . ?
 O7 C10 C11 108.9(3) . . ?
 H10A C10 H10B 108.3 . . ?
 C11 C10 H10A 109.9 . . ?
 C11 C10 H10B 109.9 . . ?
 C10 C11 H11A 109.5 . . ?
 C10 C11 H11B 109.5 . . ?
 C10 C11 H11C 109.5 . . ?
 H11A C11 H11B 109.5 . . ?
 H11A C11 H11C 109.5 . . ?
 H11B C11 H11C 109.5 . . ?

loop_
  _geom_hbond_atom_site_label_D
  _geom_hbond_atom_site_label_H
  _geom_hbond_atom_site_label_A
  _geom_hbond_distance_DH
  _geom_hbond_distance_HA
  _geom_hbond_distance_DA
  _geom_hbond_angle_DHA
  _geom_hbond_site_symmetry_A
  _geom_hbond_publ_flag
 O2 H2 O3 1.02(5) 1.66(5) 2.601(3) 150(4) . yes
 O4 H4 O3 0.95(6) 1.79(5) 2.648(4) 148(5) . yes

loop_
  _geom_torsion_atom_site_label_1
  _geom_torsion_atom_site_label_2
  _geom_torsion_atom_site_label_3
  _geom_torsion_atom_site_label_4
  _geom_torsion
  _geom_torsion_site_symmetry_1
  _geom_torsion_site_symmetry_2
  _geom_torsion_site_symmetry_3
  _geom_torsion_site_symmetry_4
  _geom_torsion_publ_flag
 C1 C2 C3 C4 -175.3(3) . . . . ?
 C1 O6 C8 C9 171.5(4) . . . . ?
 O1 C1 C2 O2 171.5(4) . . . . ?
 O1 C1 C2 C3 -10.3(6) . . . . ?
 O1 C1 O6 C8 4.0(6) . . . . ?
 C2 C1 O6 C8 -175.9(3) . . . . ?
 C2 C3 C4 O3 -2.1(6) . . . . ?
 C2 C3 C4 C5 177.4(3) . . . . ?
 O2 C2 C3 C4 2.8(6) . . . . ?
 O3 C4 C5 C6 2.0(6) . . . . ?
 C3 C4 C5 C6 -177.5(3) . . . . ?
 O4 C6 C7 O5 -178.0(3) . . . . ?
 O4 C6 C7 O7 3.3(5) . . . . ?
 C4 C5 C6 O4 -2.9(6) . . . . ?
 C4 C5 C6 C7 177.5(3) . . . . ?
 O5 C7 O7 C10 0.3(5) . . . . ?
 C5 C6 C7 O5 1.6(6) . . . . ?
 C5 C6 C7 O7 -177.2(3) . . . . ?
 O6 C1 C2 O2 -8.6(5) . . . . ?
 O6 C1 C2 C3 169.6(3) . . . . ?
 C6 C7 O7 C10 179.1(3) . . . . ?
 C7 O7 C10 C11 -174.9(3) . . . . ?

_shelx_res_file
;
TITL psu-1965(man-7914)_a.res in P2(1)/c
    psu-1965(man-7914).res
    created by SHELXL-2018/3 at 03:29:13 on 27-Jul-2025
REM Old TITL PSU-1965(MAN-7914) in P2(1)/c
REM SHELXT solution in P2(1)/c: R1 0.255, Rweak 0.311, Alpha 0.056
REM <I/s> 0.672 for 372 systematic absences, Orientation as input
REM Formula found by SHELXT: C11 O7
CELL 0.71073 14.7759 4.0604 20.4928 90 92.574 90
ZERR 4 0.0039 0.0013 0.0062 0 0.027 0
LATT 1
SYMM -X,0.5+Y,0.5-Z
SFAC C H O
UNIT 44 56 28

L.S. 10
PLAN  25
SIZE 0.02 0.07 0.6
TEMP 22(2)
CONF
HTAB O2 O3
HTAB O4 O3
BOND
list 4
fmap 2 53
acta 52
MORE -1
BOND $H
REM <olex2.extras>
REM <HklSrc "%.\\PSU-1965(MAN-7914).hkl">
REM </olex2.extras>

WGHT    0.107100
FVAR       0.57626
C1    1    0.760564    0.326269    0.295376    11.00000    0.05410    0.06528 =
         0.03987    0.00104    0.01173   -0.00492
O1    3    0.799639    0.170024    0.337220    11.00000    0.06475    0.12136 =
         0.05491    0.02882    0.01285    0.02284
C2    1    0.667859    0.462141    0.301284    11.00000    0.05125    0.04809 =
         0.03344   -0.00008    0.00355   -0.00521
O2    3    0.639983    0.665892    0.253546    11.00000    0.06177    0.07439 =
         0.03882    0.01340    0.00886    0.00268
H2    2    0.573832    0.708390    0.263989    11.00000    0.11455
O3    3    0.489142    0.669860    0.314294    11.00000    0.05890    0.06373 =
         0.03973    0.00781    0.00654    0.00579
C3    1    0.617342    0.371580    0.351202    11.00000    0.04651    0.05853 =
         0.03234    0.00529    0.00468    0.00221
AFIX  43
H3    2    0.642981    0.235702    0.383554    11.00000   -1.20000
AFIX   0
O4    3    0.337517    0.638070    0.378150    11.00000    0.05459    0.07653 =
         0.04388    0.01339    0.00480    0.01165
H4    2    0.378537    0.706928    0.346272    11.00000    0.12915
C4    1    0.525097    0.477372    0.356331    11.00000    0.05453    0.05088 =
         0.02893   -0.00044   -0.00080    0.00062
O5    3    0.375661    0.112925    0.511581    11.00000    0.05876    0.09541 =
         0.04395    0.02326    0.00787    0.01390
C5    1    0.473601    0.359571    0.409782    11.00000    0.04698    0.06012 =
         0.03001    0.00469    0.00390    0.00252
AFIX  43
H5    2    0.502205    0.223589    0.440859    11.00000   -1.20000
AFIX   0
O6    3    0.794461    0.397977    0.238558    11.00000    0.05851    0.07421 =
         0.04245    0.00557    0.01783    0.00358
C6    1    0.386896    0.436930    0.416599    11.00000    0.04867    0.05194 =
         0.03176    0.00085    0.00155    0.00246
C7    1    0.338271    0.290470    0.472486    11.00000    0.04528    0.05578 =
         0.03062    0.00179    0.00224    0.00322
O7    3    0.251921    0.372794    0.472620    11.00000    0.04548    0.06768 =
         0.04175    0.00768    0.00994    0.00312
C8    1    0.881646    0.258322    0.226322    11.00000    0.06602    0.08814 =
         0.06543    0.00494    0.02957    0.00590
AFIX  23
H8A   2    0.881093    0.022863    0.234291    11.00000   -1.20000
H8B   2    0.928017    0.357153    0.255052    11.00000   -1.20000
AFIX   0
C9    1    0.900791    0.324994    0.157247    11.00000    0.09923    0.10550 =
         0.06681   -0.00588    0.03689    0.00088
AFIX 137
H9A   2    0.854692    0.225373    0.129252    11.00000   -1.50000
H9B   2    0.958758    0.234336    0.147790    11.00000   -1.50000
H9C   2    0.901332    0.558491    0.149920    11.00000   -1.50000
AFIX   0
C10   1    0.203715    0.228553    0.525805    11.00000    0.05731    0.07298 =
         0.04548    0.01031    0.01431   -0.00595
AFIX  23
H10A  2    0.228064    0.312677    0.567276    11.00000   -1.20000
H10B  2    0.211094   -0.008823    0.525720    11.00000   -1.20000
AFIX   0
C11   1    0.106813    0.313438    0.517346    11.00000    0.05750    0.08513 =
         0.08203    0.00481    0.01922    0.00221
AFIX 137
H11A  2    0.083582    0.234994    0.475693    11.00000   -1.50000
H11B  2    0.099771    0.548195    0.519403    11.00000   -1.50000
H11C  2    0.074032    0.212359    0.551440    11.00000   -1.50000
AFIX   0
HKLF 4


REM  psu-1965(man-7914)_a.res in P2(1)/c
REM wR2 = 0.2590, GooF = S = 1.035, Restrained GooF = 1.035 for all data
REM R1 = 0.0900 for 1336 Fo > 4sig(Fo) and 0.1854 for all 2935 data
REM 173 parameters refined using 0 restraints

END

WGHT      0.1071      0.0000

REM Highest difference peak  0.323,  deepest hole -0.254,  1-sigma level  0.069
Q1    1   0.8015  0.0583  0.2375  11.00000  0.05    0.32
Q2    1   0.4912  0.8794  0.3167  11.00000  0.05    0.30
Q3    1   0.6374  0.9029  0.2506  11.00000  0.05    0.28
Q4    1   0.3010  0.0433  0.4999  11.00000  0.05    0.28
Q5    1   0.6161  0.1302  0.3561  11.00000  0.05    0.27
Q6    1   0.2568  0.0787  0.4764  11.00000  0.05    0.26
Q7    1   0.4185  0.6410  0.3060  11.00000  0.05    0.25
Q8    1   0.1413  0.1228  0.5174  11.00000  0.05    0.25
Q9    1   0.3386  0.8985  0.3769  11.00000  0.05    0.24
Q10   1   0.5315  0.9860  0.3471  11.00000  0.05    0.24
Q11   1   0.5566  0.6954  0.3236  11.00000  0.05    0.24
Q12   1   0.2737  0.6612  0.3669  11.00000  0.05    0.24
Q13   1   0.4608  0.1211  0.5177  11.00000  0.05    0.23
Q14   1   0.7374  0.1399  0.3181  11.00000  0.05    0.22
Q15   1   0.5680  0.6711  0.2426  11.00000  0.05    0.22
Q16   1   0.6649  0.0344  0.3006  11.00000  0.05    0.22
Q17   1   0.4014  0.3481  0.4880  11.00000  0.05    0.21
Q18   1   0.3994  0.6668  0.3954  11.00000  0.05    0.21
Q19   1   0.3060  0.3935  0.4810  11.00000  0.05    0.21
Q20   1   0.4706  0.0549  0.4038  11.00000  0.05    0.20
Q21   1   0.7133  0.6710  0.2665  11.00000  0.05    0.20
Q22   1   0.7309  0.4370  0.2265  11.00000  0.05    0.20
Q23   1   0.7997  0.3954  0.3367  11.00000  0.05    0.20
Q24   1   0.8621  0.5075  0.2452  11.00000  0.05    0.19
Q25   1   0.9660  0.4552  0.1626  11.00000  0.05    0.19
;
_shelx_res_checksum                657
_shelx_hkl_file
;
   0   0  -3    1.04    0.58
   0   0   3    0.39    0.33
   0   0  -4 1983.87   44.82
   0   0   4 1958.31   44.88
   0   0   5    1.75    1.21
   0   0  -5   -0.07    0.58
   0   0   6 1519.43   39.49
   0   0  -6 1559.89   39.26
   0   0  -7    0.98    1.73
   0   0   7   -0.36    1.17
   0   0   8 1423.25   39.37
   0   0  -8 1325.64   38.11
   0   0   9    1.53    2.20
   0   0  -9    4.05    1.82
   0   0 -10  117.81    9.76
   0   0  10  128.77   10.26
   0   0  11    1.41    2.02
   0   0 -11   -1.44    1.39
   0   0 -12  218.17   14.42
   0   0  12  227.61   15.35
   0   0  13    0.17    1.26
   0   0 -13   -1.50    1.62
   0   0 -14   69.93    8.61
   0   0  14   69.13    9.16
   0   0  15    4.37    3.00
   0   0 -15    1.95    2.22
   0   0 -16   47.26    7.78
   0   0  16   43.50    9.26
   0   0  16   52.78    8.70
   0   0  17    1.62    2.88
   0   0  17   10.00    4.28
   0   0 -17   -1.50    0.98
   0   0  18  357.38   28.59
   0   0 -18  446.98   26.48
   0   0 -19    0.30    1.01
   0   0  19    1.54    2.67
   0   0  20    2.26    3.14
   0   0  21    1.02    2.73
   0   0  22   27.36    8.77
   0   0  23    1.52    3.33
   0   0  24   -2.31    3.12
   0   0  25    2.96    4.87
   0   0  26    0.13    3.70
   0   1   0    0.13    0.96
   0  -1   0   -0.44    0.98
   0   1   0    2.80    1.47
   0  -1   0   -0.07    0.70
   0   1   1 1048.56   30.77
   0  -1  -1 1148.88   31.02
   0   1  -1 1044.54   31.87
   0  -1   1 1166.88   29.75
   0  -1   1 1149.38   32.63
   0   1  -1 1107.87   29.13
   0   1   1 1108.87   30.01
   0   1   1 1036.43   29.86
   0   1   2    0.20    0.73
   0   1   2    0.57    0.84
   0   1   2    2.84    1.81
   0   1  -2    4.53    1.56
   0  -1  -2    1.39    1.11
   0  -1   2    4.69    1.79
   0  -1   2    0.15    1.26
   0   1  -2   -3.58    2.48
   0  -1  -3  545.28   18.92
   0   1   3  511.63   16.11
   0   1  -3  561.39   22.22
   0   1  -3  572.47   18.85
   0  -1   3  596.87   22.23
   0  -1   3  560.50   18.60
   0   1  -4  167.71   11.53
   0   1  -4  187.37   10.18
   0  -1  -4  191.97   10.80
   0  -1   4  193.12   11.92
   0  -1   4  178.50    9.98
   0  -1   5   84.26    7.22
   0   1  -5   91.19    8.71
   0  -1   5   80.54    8.10
   0   1  -5   89.10    7.87
   0   1  -5   91.82    7.89
   0  -1   6   24.51    3.86
   0   1  -6   25.60    4.98
   0   1  -6   25.66    4.27
   0  -1   6   28.72    5.13
   0   1  -6   23.89    4.20
   0   1  -7   62.73    8.17
   0  -1   7   53.82    7.19
   0  -1   7   75.87    8.54
   0  -1   7   73.69    7.70
   0   1  -7   70.31    8.09
   0   1  -7   63.25    7.43
   0  -1   8   42.29    5.95
   0  -1   8   49.50    7.22
   0   1  -8   43.25    6.78
   0   1  -8   49.36    7.44
   0  -1   8   37.95    6.06
   0  -1   9    1.38    0.88
   0   1   9    0.95    0.72
   0  -1   9    2.23    2.47
   0  -1   9    3.76    2.62
   0   1  -9    3.28    2.17
   0  -1  10  275.65   18.19
   0  -1  10  264.34   18.11
   0   1  10  216.26    9.47
   0  -1  10  323.70   19.96
   0   1 -10  319.39   20.38
   0  -1  11   -0.55    1.62
   0  -1  11    3.25    2.62
   0   1 -11   -1.39    1.98
   0  -1  11    4.47    2.85
   0   1  11    1.51    1.19
   0   1  12    0.79    1.21
   0   1 -12   -0.84    1.69
   0  -1  12   -1.53    1.48
   0  -1  12    1.50    2.36
   0  -1  13  147.85   15.10
   0   1 -13  169.50   16.35
   0  -1  13  124.45   13.94
   0  -1  14    7.03    4.84
   0  -1  14   14.78    5.50
   0  -1  15   67.77   11.35
   0  -1  15   69.44   11.02
   0  -1  16   91.04   13.47
   0  -1  16   93.11   12.84
   0  -1  17  219.93   21.29
   0  -1  17  261.46   23.96
   0  -1  18  277.45   24.71
   0  -1  19   36.85    9.21
   0  -1  20    5.49    5.53
   0  -1  21    6.79    4.58
   0  -1  22   15.12    7.28
   0  -1  23   -0.16    1.99
   0  -1  24   -2.71    3.87
   0   1  25    0.46    4.16
   0  -1  25   -8.08    4.55
   0  -1  26    4.67    3.88
   0  -2   0  440.32   21.63
   0   2   0  434.75   20.22
   0   2   0  573.69   25.88
   0  -2  -1   28.17    5.31
   0   2  -1   22.01    3.84
   0   2   1   29.86    5.49
   0  -2   1   21.27    4.36
   0   2  -1   33.88    6.04
   0   2   1   30.13    5.50
   0   2   1   22.92    4.22
   0   2  -2    3.03    1.68
   0   2  -2    2.18    0.94
   0   2   2    3.99    2.35
   0   2   2    4.23    2.18
   0   2   2    1.61    1.40
   0  -2   2    1.40    2.18
   0   2   3   79.43    8.81
   0   2  -3   88.53    8.71
   0   2   3   68.95    8.40
   0  -2   3  115.13   12.62
   0  -2   3  102.13    9.59
   0   2  -3  111.27   11.85
   0   2   3   95.19    9.23
   0   2   4  122.31   11.21
   0   2   4  148.79   10.93
   0   2  -4  102.49    9.83
   0  -2   4  114.76   10.23
   0   2   4  122.26   11.02
   0  -2   4  140.05   13.74
   0   2  -4  159.98   14.37
   0  -2   5  266.48   19.22
   0  -2  -5  221.95   15.75
   0   2   5  270.57   14.33
   0  -2   5  222.25   14.89
   0   2  -5  315.21   20.76
   0   2   5  252.75   16.96
   0   2  -5  215.28   14.64
   0  -2  -6   37.28    5.99
   0  -2   6   32.29    5.37
   0   2   6   35.33    6.82
   0   2  -6   34.39    6.74
   0   2   6   30.80    4.37
   0   2  -6   29.27    5.48
   0  -2   6   34.30    6.82
   0   2  -7   33.53    6.57
   0   2  -7   47.77    7.15
   0  -2   7   39.89    6.56
   0   2   7   41.03    4.53
   0  -2  -7   40.45    6.38
   0   2  -7   50.16    8.63
   0  -2   7   38.78    7.63
   0   2  -8    6.54    2.96
   0  -2   8    3.48    2.12
   0  -2  -8    0.47    1.10
   0   2  -8    3.96    2.75
   0  -2   8    4.15    2.38
   0   2   8    1.24    0.74
   0  -2   9   27.69    6.94
   0  -2  -9   23.81    5.31
   0  -2   9   17.60    4.94
   0   2  -9   18.86    5.08
   0   2  -9   29.20    6.05
   0   2 -10    7.11    3.10
   0   2 -10    6.70    3.03
   0  -2  10   12.13    4.49
   0  -2  10    8.21    3.64
   0  -2 -10   15.38    4.22
   0  -2  11   31.47    7.24
   0  -2  11   28.16    6.22
   0  -2 -11   28.67    6.53
   0   2 -11   23.89    6.31
   0  -2  12    4.87    3.47
   0  -2  12    3.15    2.17
   0   2 -12    0.83    2.22
   0  -2  13   10.83    4.62
   0  -2  13   17.38    6.39
   0  -2  14   92.05   12.32
   0  -2  14  114.36   15.69
   0  -2  15  335.98   25.48
   0  -2  15  479.64   33.33
   0  -2  16   28.93    7.33
   0  -2  17    0.08    2.77
   0  -2  18    1.83    2.15
   0  -2  19   23.31    7.49
   0  -2  20   28.08    8.32
   0  -2  21    3.07    3.27
   0  -2  22    9.31    4.74
   0  -2  23    3.27    2.86
   0  -2  24    1.48    2.78
   0  -2  25   -2.15    3.60
   0   3   0    0.56    2.22
   0   3   0    1.83    2.85
   0  -3   0   -1.31    2.16
   0   3   1   43.58    8.44
   0  -3   1   26.08    7.20
   0   3  -1   40.85    7.09
   0   3   1   51.99    9.08
   0   3   2   45.79    8.29
   0   3  -2   40.23    6.96
   0   3   2   39.45    7.60
   0  -3   2   34.27    7.66
   0  -3   3    8.77    4.42
   0   3   3    6.74    3.55
   0   3  -3   13.07    4.32
   0   3   3   -3.06    3.22
   0   3  -4    2.42    2.95
   0   3   4   -1.14    2.04
   0   3   4   -4.92    3.29
   0  -3   4   -0.30    1.55
   0   3   5    1.37    1.87
   0  -3   5    3.04    2.04
   0   3   6    9.44    3.30
   0  -3   6   13.25    4.25
   0   3   7    4.45    1.73
   0  -3   7    9.19    3.84
   0  -3   8   -0.07    1.59
   0   3   8    2.56    1.48
   0  -3   9   13.24    4.70
   0   3   9    9.73    3.31
   0   3  -9    4.60    3.45
   0  -3  10   13.23    4.73
   0   3  10   12.33    2.97
   0   3 -10   15.76    5.53
   0  -3  11    7.59    4.27
   0   3 -11   11.00    4.21
   0   3 -12    1.22    1.46
   0  -3  12    2.96    3.18
   0   3 -13   29.41    8.37
   0  -3  13   47.62    9.33
   0  -3  14   14.26    5.25
   0   3 -14   14.71    6.24
   0  -3  15    2.96    2.34
   0  -3  16   16.67    6.07
   0  -3  17   -4.27    3.46
   0  -3  18    7.88    3.90
   0  -3  19    0.74    1.81
   0  -3  20    6.78    4.20
   0  -3  21   -2.28    2.89
   0  -3  22    0.64    2.88
   0  -3  23    3.27    2.26
   0   4   0   35.30    9.07
   0   4   1   22.25    6.97
   0   4  -1   15.86    6.85
   0   4   2   -2.54    2.32
   0   4  -2   -3.12    3.46
   0  -4   2   -9.94    5.86
   0  -4   3    1.97    3.52
   0   4   3    1.08    2.88
   0   4  -3    5.96    3.57
   0  -4   4   -5.82    3.76
   0   4   4    5.59    4.10
   0  -4   5    5.34    3.58
   0  -4   6   -0.90    2.53
   0  -4   7    4.66    4.43
   0  -4   8    7.87    4.91
   0  -4   9   -4.34    3.69
   0   4  -9    9.18    6.65
   0  -4  10    3.82    4.38
   0   4 -10   -0.11    3.37
   0  -4  11    8.26    5.08
   0   4 -11    0.42    1.78
   0  -4  12   -1.26    1.99
   0   4 -12    5.85    4.37
   0  -4  13    6.08    5.05
   0   4 -13   -2.54    2.95
   0  -4  14   -0.07    1.89
   0   4 -14    9.14    5.48
   0   4 -15    7.94    6.41
   0  -4  15    4.72    4.67
   0  -4  16    3.16    3.99
   0   4 -16   -0.66    6.16
   0  -4  17    6.79    4.14
   0   5   0    0.44    4.21
   0   5  -1    3.21    5.83
   0   5   1    2.01    5.39
   0   5  -2    3.96    4.94
   0   5   2    9.42    5.70
   0   5  -3    2.33    3.63
   0   5   3    6.64    4.23
   0   5  -4    9.03    6.57
   0   5  -5   -0.11    3.23
   0   5  -6    3.33    4.54
   0  -5   6   13.03    7.09
   0   5  -9   12.19    9.32
   0   5 -10   -2.53    2.03
  -1   0  26   10.05    6.03
  -1   0  25    5.67    4.60
  -1   0  24    9.14    6.30
  -1   0  23    6.95    4.92
  -1   0  22    7.79    4.40
  -1   0  21    1.92    3.18
  -1   0  20   11.51    4.50
  -1   0  20   19.46    6.41
  -1   0  19    8.03    4.58
   1   0 -19    0.87    1.32
  -1   0  19    4.99    4.28
  -1   0  18   30.83    8.30
  -1   0  18   56.44    9.58
   1   0 -18   38.92    7.47
   1   0 -17    2.07    1.65
  -1   0  17    1.83    3.44
   1   0 -16   15.64    4.65
  -1   0  16   14.14    4.43
   1   0 -15   -1.36    2.07
  -1   0  15    0.69    2.23
   1   0 -14    9.83    3.15
  -1   0  14   11.22    4.03
   1   0 -13    1.88    2.19
  -1   0  13    1.81    1.71
   1   0 -12   14.49    4.91
  -1   0  12    4.31    3.63
   1   0 -11    1.06    1.72
  -1   0  11    0.42    1.35
   1   0 -10 1018.74   33.81
  -1   0  10 1076.50   34.95
   1   0  -9   -0.08    0.91
  -1   0   9   -0.08    1.32
   1   0  -8  268.63   13.52
  -1   0   8  300.57   14.33
   1   0  -7   -0.50    1.04
  -1   0   7    0.74    1.07
  -1   0   6  381.47   14.88
   1   0  -6  343.35   13.97
  -1   0   5    1.32    0.60
   1   0  -5    0.44    0.58
   1   0  -4   30.56    2.98
  -1   0   4   30.04    3.22
  -1   0   3    0.07    0.73
   1   0  -3   -0.21    0.80
  -1   0   2    3.39    0.91
   1   0  -2    3.00    0.88
  -1   0  -2    6.95    1.58
   1   0   2    5.96    1.67
   1   0   3    0.10    0.86
  -1   0  -4 3674.76   78.90
  -1   0  -5   -0.73    0.72
  -1   0  -6  117.79    7.78
  -1   0  -7   -0.38    1.06
  -1   0  -8  204.86   11.69
  -1   0  -9   -0.69    1.14
  -1   0 -10   12.74    3.03
  -1   0 -11    0.64    1.17
   1   0  12   92.73   12.03
  -1   0 -12   83.39    9.02
   1   0  13    3.42    3.08
  -1   0 -13   -0.30    1.26
   1   0  14   17.89    6.45
  -1   0 -14   18.12    4.50
  -1   0 -15    0.45    1.43
   1   0  15    3.58    2.60
  -1   0 -16  312.19   20.29
   1   0  16  272.75   23.41
  -1   0 -17    2.33    2.20
   1   0  17    2.18    1.31
   1   0  18  426.80   31.12
  -1   0 -18  434.75   26.07
  -1   0 -19    2.53    3.04
   1   0  19    5.88    3.78
   1   0  20  113.74   16.54
   1   0  21    1.14    3.69
   1   0  22   76.59   14.34
   1   0  23    3.79    4.73
   1   0  24    7.61    4.91
   1   0  25   -0.83    2.97
  -1  -1  26    2.52    4.10
  -1  -1  25    2.17    3.75
  -1  -1  24   -0.12    1.79
  -1  -1  23    1.02    2.11
  -1  -1  22    2.70    2.73
  -1  -1  21    7.48    3.53
  -1  -1  21   -0.23    1.34
  -1  -1  20   24.10    7.95
  -1  -1  20   10.01    4.66
  -1  -1  19   14.13    5.53
  -1  -1  19   20.67    6.86
  -1   1  18   15.54    4.18
  -1  -1  18   11.82    5.38
  -1  -1  18   17.36    6.20
  -1  -1  17   54.40   10.23
  -1  -1  17   68.87   11.89
  -1   1  17   50.73    6.85
  -1   1  16   54.33    6.80
  -1  -1  16   57.07    9.54
  -1  -1  16   64.91   10.97
  -1  -1  15   23.03    6.06
  -1  -1  15   18.97    6.68
  -1   1  15   24.69    4.47
  -1   1  14  428.96   19.63
  -1  -1  14  470.91   28.10
  -1  -1  14  530.17   29.70
  -1  -1  13  106.36   12.52
   1   1 -13  124.78   13.70
  -1  -1  13   97.68   12.03
  -1   1  13   85.79    7.71
   1   1 -12  156.76   14.98
  -1  -1  12  174.76   15.62
  -1   1  12  120.96    8.63
  -1  -1  12  139.99   14.11
  -1  -1  12  150.90   14.25
   1   1 -11  121.77   12.98
  -1   1  11   89.39    7.02
  -1  -1  11  122.65   12.52
  -1  -1  11  109.62   11.63
  -1  -1  11  100.50   11.27
  -1  -1  10    7.87    4.06
  -1  -1  10   10.50    4.38
  -1   1  10    9.60    2.17
  -1  -1  10    7.22    2.77
   1   1 -10   11.94    3.67
  -1   1   9   16.15    2.68
   1   1  -9   23.25    5.23
  -1  -1   9   19.39    4.26
  -1  -1   9   16.31    4.35
  -1  -1   9   16.55    4.28
  -1  -1   8   48.62    6.75
   1   1  -8   42.43    6.60
  -1  -1   8   47.92    6.84
  -1  -1   8   39.51    5.65
  -1   1   8   37.76    3.78
   1   1  -7  102.58    9.54
   1   1  -7  124.30   10.75
  -1  -1   7  103.22    8.70
   1   1  -7  109.67   10.59
  -1  -1   7  105.44    9.90
  -1   1   7  100.06    6.14
  -1  -1   7  115.50   10.26
   1   1  -6    0.71    1.26
  -1  -1   6   -0.61    0.92
  -1  -1   6   -0.13    1.56
   1   1  -6   -0.42    0.98
   1   1  -6    1.91    1.51
  -1  -1   5  203.85   10.70
  -1  -1   5  215.03   13.22
   1   1  -5  207.54   11.84
   1   1  -5  205.46   11.69
   1   1  -5  232.60   14.34
   1   1  -4  869.01   29.78
   1   1  -4  826.75   24.65
  -1  -1   4  788.37   24.09
  -1  -1   4  772.33   28.24
   1  -1  -4  794.35   27.01
   1   1  -4  797.85   25.81
  -1   1   3    5.47    2.00
  -1  -1   3    9.37    1.81
   1   1  -3    5.29    1.93
  -1  -1   3    4.54    1.77
   1  -1  -3    6.80    2.01
   1   1  -3    8.50    1.84
  -1   1   2 2682.03   62.87
   1   1  -2 2432.03   57.24
  -1  -1   2 2598.95   63.18
   1  -1  -2 2587.11   62.19
   1   1  -2 2518.46   63.85
  -1   1   2 2698.13   62.62
  -1  -1   2 2745.25   58.43
   1   1  -1   11.37    2.58
   1   1  -1   14.71    1.95
   1  -1  -1   11.18    2.53
  -1  -1   1    7.44    1.58
  -1  -1   1   14.71    2.27
  -1   1   1   14.41    2.82
  -1   1   1   10.58    2.69
  -1   1   0   25.57    3.42
  -1  -1   0   26.06    3.33
   1   1   0   29.36    2.99
  -1  -1   0   27.79    3.15
   1  -1   0   30.92    3.93
   1   1   0   24.32    3.37
   1  -1   1 1451.64   36.45
  -1   1  -1 1446.12   36.14
  -1  -1  -1 1378.99   34.68
   1   1   1 1301.84   34.46
  -1   1  -1 1281.46   37.48
   1   1   1 1341.71   34.40
  -1   1  -2 5284.15  116.27
  -1  -1  -2 5254.48  109.54
   1   1   2 4903.47  109.01
   1   1   2 5529.10  111.16
  -1   1  -2 5300.86  112.57
   1  -1   2 5358.30  112.99
   1   1   3 5029.77  111.06
  -1  -1  -3 5092.43  111.49
  -1   1  -3 5806.55  118.27
  -1   1  -3 5847.10  122.59
   1  -1   3 5848.20  118.28
  -1  -1  -3 6103.65  116.46
  -1   1  -4 4124.56   96.39
  -1   1  -4 3953.81   91.52
   1  -1   4 3844.55   91.01
  -1  -1  -4 4082.37   89.66
  -1   1  -5   35.63    5.28
   1  -1   5   35.70    4.65
  -1   1  -5   40.72    5.30
  -1   1  -5   42.56    6.00
  -1   1  -6   -0.89    1.09
  -1   1  -6    1.38    1.67
  -1   1  -6    0.67    1.52
   1  -1   6    1.48    0.97
  -1   1  -7  225.16   14.56
   1  -1   7  287.79   18.13
   1  -1   7  236.81   15.00
  -1   1  -7  239.43   16.28
  -1   1  -7  247.29   15.49
   1  -1   8   50.31    7.86
  -1   1  -8   49.78    7.16
   1  -1   8   48.32    7.54
  -1   1  -8   39.44    6.49
  -1   1  -8   66.20    8.58
   1  -1   8   35.59    6.09
  -1   1  -9  109.21   11.83
   1  -1   9   94.06   10.14
   1  -1   9  119.29   12.18
   1  -1   9  114.81   12.21
  -1   1  -9   99.66   11.42
   1  -1  10   61.58    8.66
   1  -1  10   75.65   10.25
   1  -1  10   80.37   10.40
  -1   1 -10   66.77    9.21
  -1   1 -11  177.13   15.89
   1  -1  11  193.21   16.66
   1  -1  11  169.94   15.19
  -1   1 -12   30.29    6.55
   1  -1  12   31.24    6.50
   1  -1  13   25.37    6.57
  -1   1 -13   20.29    6.00
   1  -1  14    1.17    3.31
   1  -1  15   23.53    6.98
  -1  -1 -15   19.28    3.16
  -1  -1 -16    0.23    0.59
   1  -1  16    1.16    3.08
   1  -1  17   45.03   10.35
   1  -1  18  280.42   25.44
   1  -1  19  114.73   16.15
   1  -1  20   42.94    9.95
   1  -1  21   76.48   14.21
   1  -1  22    4.18    4.55
   1  -1  23   -4.27    2.32
   1   1  23    3.14    4.67
   1  -1  24    8.21    4.76
   1   1  24   18.37    8.43
   1  -1  25    7.14    5.76
   1   1  25   -0.85    2.55
  -1  -2  26    7.64    5.78
  -1  -2  25    7.77    5.96
  -1  -2  24    3.38    4.78
  -1  -2  23    2.30    2.79
  -1  -2  22   -1.20    1.51
  -1  -2  21   -0.12    2.60
  -1  -2  20    0.05    2.90
  -1  -2  19   12.29    5.50
  -1  -2  19   17.77    6.89
  -1  -2  18    7.73    5.12
  -1  -2  18    1.16    3.16
  -1  -2  17    1.90    4.04
  -1  -2  17    7.17    3.78
  -1  -2  16   24.74    8.86
  -1  -2  16   18.59    6.19
  -1  -2  15  779.93   43.01
  -1  -2  15  665.31   35.73
  -1  -2  14  191.77   17.60
  -1  -2  14  225.32   21.20
  -1  -2  13   24.89    6.97
  -1  -2  13   19.39    5.72
  -1  -2  12    6.17    3.41
  -1  -2  12   10.68    5.47
  -1   2  11    7.59    1.42
  -1  -2  11   21.45    6.10
   1   2 -11   16.41    5.02
  -1   2  11    8.82    1.55
  -1  -2  11   17.36    4.89
   1   2 -11   17.29    6.07
   1   2 -10    3.45    2.87
  -1   2  10    3.20    1.35
  -1  -2  10    4.79    2.97
  -1  -2  10    2.26    1.98
   1   2 -10    4.87    2.97
  -1  -2   9   27.21    5.42
   1  -2  -9   31.31    6.30
   1   2  -9   30.15    6.09
   1   2  -9   29.55    5.91
  -1  -2   9   32.98    6.81
  -1   2   9   23.97    3.70
  -1   2   8    5.36    1.75
  -1  -2   8    7.36    3.03
  -1  -2   8    9.38    3.47
   1  -2  -8   12.57    3.83
   1   2  -8    7.61    3.26
   1   2  -8    7.87    3.50
   1  -2  -7   67.46    8.83
   1   2  -7   56.17    8.03
   1   2  -7   64.39    8.52
  -1   2   7   58.17    6.49
  -1   2   7   70.60    9.82
   1   2  -7   84.54   11.51
  -1  -2   7   63.52    9.09
  -1  -2   7   59.75    7.61
  -1  -2   6   22.64    5.07
   1   2  -6   35.43    7.38
   1  -2  -6   25.21    5.49
   1   2  -6   26.22    5.29
  -1   2   6   28.84    6.16
  -1   2   6   20.34    3.87
  -1  -2   6   21.86    4.50
  -1   2   5    6.34    2.48
  -1  -2   5   10.97    3.40
  -1   2   5    9.28    3.45
   1   2  -5   23.11    6.51
   1   2  -5   19.04    4.36
   1  -2  -5    4.79    2.76
  -1  -2   5    5.91    3.76
  -1   2   4    0.03    0.96
   1   2  -4    6.95    2.93
  -1  -2   4    4.16    2.53
  -1   2   4    1.51    1.42
  -1  -2   4    3.00    1.99
  -1   2   4   -0.52    1.48
   1   2  -4    8.85    3.96
   1   2  -3   78.40    9.79
  -1  -2   3   60.40    8.26
  -1   2   3   56.36    8.00
  -1   2   3   65.35    7.54
  -1  -2   3   62.93    7.11
   1   2  -3   62.41    6.83
  -1   2   3   62.67    7.84
  -1   2   2   13.21    3.50
  -1  -2   2    7.51    2.54
   1   2  -2   11.12    3.82
  -1   2   2    7.12    3.06
  -1  -2   2    7.09    2.77
  -1   2   2   13.31    3.46
   1   2  -2    8.37    2.00
  -1   2   1  136.59   11.55
  -1  -2   1  126.73   11.45
  -1  -2   1  102.49    9.59
   1   2  -1  119.32    9.31
   1   2  -1  148.66   12.77
   1  -2  -1  108.95   10.44
  -1   2   1  105.28    9.70
  -1   2   1  117.15   11.22
  -1   2   0   70.15    8.54
   1   2   0   79.44    7.74
   1  -2   0   59.53    7.48
  -1  -2   0   76.87    8.73
  -1   2   0   66.29    7.38
   1   2   0  103.66   10.66
  -1  -2   0   59.62    7.37
   1   2   1    7.18    2.21
  -1  -2  -1    4.90    1.39
   1  -2   1   10.71    4.17
  -1   2  -1   12.83    3.75
   1   2   1   13.43    3.18
  -1   2  -1   11.53    3.34
   1   2   1   11.96    3.70
  -1   2  -2    4.01    3.01
   1   2   2   -0.82    1.51
   1  -2   2   -0.45    1.18
   1   2   2   -0.34    1.10
   1   2   2    1.36    0.76
  -1   2  -2    1.48    1.48
   1   2   3  660.12   26.14
  -1   2  -3  784.24   32.40
   1   2   3  646.96   26.30
   1  -2   3  573.71   26.03
  -1   2  -3  609.44   26.07
   1   2   3  704.42   26.46
  -1   2  -4   55.96    6.99
   1   2   4   63.57    7.83
   1   2   4   52.01    5.92
   1   2   4   61.91    7.17
   1  -2   4   49.95    6.75
  -1   2  -4   52.03    8.01
  -1   2  -5   17.62    5.50
   1  -2   5   16.98    5.36
  -1   2  -5   17.46    4.37
   1   2   5   29.09    6.02
   1   2   5   13.14    2.82
  -1   2  -6   26.18    5.80
   1   2   6   25.21    3.57
   1  -2   6   17.11    4.09
  -1   2  -6   19.82    4.65
  -1  -2  -6   22.86    4.92
  -1  -2  -7    3.12    2.04
   1   2   7    0.23    0.97
   1  -2   7    2.50    3.40
  -1   2  -7    6.40    3.29
  -1   2  -7   16.23    6.08
  -1   2  -7    2.49    2.64
  -1  -2  -8    3.47    2.42
   1  -2   8    3.22    2.25
  -1   2  -8    6.27    3.10
  -1   2  -8   10.62    4.64
  -1   2  -9   55.89    8.53
  -1  -2  -9   58.60    8.18
   1  -2   9   49.81    7.83
  -1   2  -9   41.23    7.47
  -1  -2 -10   -0.61    2.34
   1  -2  10    0.24    1.81
  -1   2 -10    2.35    2.69
   1  -2  11    0.16    2.17
  -1  -2 -11   -1.38    1.17
  -1   2 -11    0.81    2.14
  -1   2 -12    2.13    1.49
   1  -2  12    1.72    2.03
  -1  -2 -12    2.12    2.25
   1  -2  13   51.91    9.03
   1  -2  14   18.53    5.83
   1  -2  15    8.82    5.03
   1  -2  16   18.18    6.40
   1  -2  17    4.66    3.87
   1  -2  18    3.26    3.15
   1  -2  19   44.07   10.47
   1  -2  20    7.64    4.89
   1  -2  21    3.76    3.81
   1  -2  22    7.05    3.93
   1  -2  23    3.66    4.94
   1  -2  24   -2.52    1.73
   1  -2  25    0.68    2.37
  -1  -3  23   -2.97    3.54
  -1  -3  22   -1.50    2.51
  -1  -3  21    3.63    3.48
  -1  -3  20    4.58    3.81
  -1  -3  19    4.71    4.04
  -1  -3  18    9.48    4.87
  -1  -3  17    7.82    4.05
  -1  -3  16    4.55    3.34
  -1  -3  15    7.41    3.52
  -1  -3  14    3.70    2.51
   1   3 -14    4.64    3.52
  -1  -3  13    5.70    3.94
  -1  -3  13    4.21    4.01
   1   3 -13    6.73    4.09
   1   3 -12   22.30    7.28
  -1  -3  12   28.10    6.90
  -1  -3  12   43.93   10.76
  -1  -3  11  123.74   16.99
   1   3 -11   76.87   13.02
  -1  -3  11   89.63   12.30
  -1  -3  10   63.51    9.95
  -1   3  10   35.33    5.76
  -1  -3  10   74.25   12.84
   1   3 -10   49.77    9.86
  -1   3   9    2.53    1.91
  -1  -3   9    3.25    3.60
   1   3  -9   -0.89    0.94
  -1  -3   9    2.11    1.96
   1   3  -8    2.72    2.95
  -1  -3   8    4.80    3.55
  -1   3   8    0.28    1.08
  -1  -3   8    7.05    3.58
  -1  -3   7   20.58    6.05
  -1  -3   7   29.91    7.88
  -1   3   7   21.65    5.23
   1   3  -7   22.67    5.86
  -1   3   6    3.42    1.30
  -1  -3   6    5.51    2.64
   1   3  -6    7.98    2.88
  -1  -3   6    7.80    4.50
   1   3  -5    9.14    3.11
  -1   3   5    7.71    3.44
  -1  -3   5    8.15    3.26
  -1  -3   4    1.77    2.19
  -1   3   4    7.28    4.04
   1   3  -4    1.46    2.54
  -1   3   4    0.48    1.45
  -1   3   3    2.93    2.28
   1   3  -3    8.67    3.59
  -1   3   3    8.78    3.94
  -1  -3   3    3.52    3.07
   1   3  -2    5.19    2.55
  -1   3   2    1.64    2.17
  -1   3   2    4.70    3.31
  -1  -3   2    3.04    3.15
  -1  -3   1   -2.50    2.42
   1   3  -1    5.24    3.14
   1  -3  -1   -4.83    4.18
  -1   3   1    4.61    3.13
  -1   3   1    1.19    2.35
  -1   3   0   14.20    5.41
   1   3   0   12.05    4.31
   1   3   0   14.19    5.18
   1   3   0   15.78    5.45
   1  -3   0    9.11    3.23
   1   3   1   17.24    4.98
   1   3   1   19.30    5.58
  -1   3  -1   31.58    8.05
   1   3   1   25.29    6.93
   1  -3   1   14.97    5.11
   1  -3   2   48.76    9.35
   1   3   2   64.39    8.97
   1   3   2   69.29    9.92
   1   3   2   92.59   11.68
   1   3   3  240.01   18.95
   1   3   3  191.97   16.52
   1  -3   3  163.00   16.67
   1   3   4    4.44    3.17
   1  -3   4    0.75    1.56
   1   3   4    6.97    3.84
   1   3   5    9.85    3.37
   1  -3   5    4.81    3.23
   1   3   6   12.05    3.61
   1  -3   6    6.69    3.85
   1  -3   7   46.39    8.89
   1   3   7   65.15    8.40
   1   3   8   19.21    4.46
   1  -3   8   14.82    4.75
   1   3   9    8.93    3.02
   1  -3   9    5.30    3.66
  -1   3  -9    6.24    4.01
   1  -3  10    4.13    3.00
  -1   3 -10    1.07    2.58
   1  -3  11   13.23    4.51
  -1   3 -11   16.78    5.90
  -1   3 -12    0.85    1.20
   1  -3  12    0.57    2.69
  -1   3 -13   14.57    5.27
   1  -3  13    5.57    3.73
   1  -3  14   15.47    5.92
  -1   3 -14   10.14    5.79
  -1   3 -15   10.28    5.79
   1  -3  15    8.42    4.00
   1  -3  16    0.68    1.80
   1  -3  17    2.77    3.48
   1  -3  18    1.69    1.64
   1  -3  19    2.28    2.69
   1  -3  20    1.86    2.08
   1  -3  21   -2.50    2.79
   1  -3  22    0.54    1.98
   1  -3  23   -2.15    2.54
   1   4 -16   10.04    6.20
   1   4 -15    7.87    5.80
  -1  -4  15    3.80    3.60
   1   4 -14    2.74    3.75
  -1  -4  14    2.17    4.04
  -1  -4  13   -7.18    4.97
   1   4 -13    4.09    3.75
   1   4 -12    3.81    4.12
  -1  -4  12    4.75    2.66
  -1  -4  11    3.75    2.13
   1   4 -11    1.37    2.55
  -1  -4  10    7.83    5.17
   1   4 -10   12.57    5.53
  -1  -4   9    5.49    4.58
   1   4  -9    0.65    3.97
  -1  -4   8    4.55    3.00
  -1  -4   7    4.90    3.21
  -1  -4   6   -1.93    2.10
  -1  -4   5    4.23    4.12
  -1   4   4    8.49    4.71
  -1  -4   4    0.84    1.23
  -1  -4   3    1.00    2.41
  -1   4   3    2.59    3.97
  -1   4   2   -1.31    1.30
   1   4  -2   -4.93    4.66
   1   4  -1   21.92    8.18
  -1   4   1   21.30    7.23
   1   4   0   15.19    6.00
  -1   4   0   12.12    5.72
  -1   4  -1    9.02    4.63
   1  -4   1   10.36    5.53
   1   4   1   10.71    4.68
   1   4   2   -0.43    2.38
   1  -4   2    1.82    2.60
  -1   4  -2   -2.36    2.52
   1   4   3    2.85    3.69
   1  -4   3    7.02    4.54
  -1   4  -3   -0.24    2.36
   1  -4   4    2.14    2.24
   1   4   4   -0.02    2.68
   1  -4   5   15.89    6.37
   1  -4   6   -4.04    2.03
   1  -4   7    2.98    3.25
   1  -4   8    1.60    2.01
   1  -4   9    6.79    5.11
  -1   4  -9    3.23    2.51
   1  -4  10   -6.64    3.70
  -1   4 -10    3.01    2.80
   1  -4  11    2.90    2.51
  -1   4 -11   -1.54    2.21
   1  -4  12    5.39    4.15
  -1   4 -12   12.49    6.94
  -1   4 -13    4.79    4.95
   1  -4  13    2.99    1.76
  -1   4 -14   -0.20    2.70
   1  -4  14   -2.03    1.90
   1  -4  15    5.73    3.44
  -1   4 -15    1.81    3.06
  -1   4 -16    1.63    4.27
   1  -4  16    1.90    2.70
   1  -4  17    6.25    4.69
   1  -4  18    0.05    1.51
   1  -4  19    0.08    1.57
   1   5 -11   -4.02    5.55
   1   5 -10    0.55    5.74
   1   5  -9    5.16    5.44
   1   5  -8    7.02    5.31
   1   5  -6   -1.61    3.70
   1   5  -5    1.32    2.52
   1   5  -4   -6.82    5.38
  -1   5   3   12.44    7.15
   1   5  -3    9.18    4.46
  -1   5   2  -12.73    7.18
   1   5  -2    0.44    2.99
  -1   5   1    1.92    3.26
   1   5  -1   16.50    7.66
  -1   5   0    5.77    6.32
   1   5   0   -2.37    2.45
  -1   5  -1    4.59    6.20
   1   5   1    7.92    5.41
   1   5   2    9.99    5.87
  -1   5  -2   -5.70    6.19
   1   5   3   10.14    7.72
  -1   5  -3    0.82    5.68
  -1   5  -4   18.63    9.90
  -1   5  -5    9.41    7.88
   1  -5   5   -0.27    2.22
  -1   5  -6   -0.96    5.89
   1  -5   6    0.11    4.43
   1  -5   7    3.55    4.53
  -1   5  -7    1.74    6.15
   1  -5   8   -1.22    3.60
  -1   5  -9    0.71    3.73
   1  -5   9    5.41    4.39
  -2   0  26    2.49    4.91
  -2   0  25    6.49    4.33
  -2   0  24    9.77    6.35
  -2   0  23    2.83    3.27
  -2   0  23   -2.73    3.39
  -2   0  22    3.51    4.41
  -2   0  22   -0.78    2.07
  -2   0  21   -2.02    2.79
  -2   0  21    3.63    3.76
  -2   0  20    9.97    5.71
  -2   0  20   26.37    7.17
  -2   0  19    1.83    2.31
  -2   0  18    6.71    4.17
   2   0 -18    4.65    2.13
  -2   0  17    1.80    2.59
   2   0 -17    0.19    1.80
   2   0 -16   25.58    6.31
  -2   0  16   33.42    7.23
  -2   0  15    0.97    1.93
   2   0 -15   -1.40    1.25
   2   0 -14   22.05    5.07
  -2   0  14   26.58    5.76
  -2   0  13    1.72    1.89
   2   0 -13   -0.38    1.96
   2   0 -12 1252.62   42.39
  -2   0  12 1210.36   42.64
  -2   0  11   -1.35    1.33
   2   0 -11    0.46    0.86
  -2   0  10    0.91    0.77
   2   0 -10    1.88    1.50
   2   0  -9    1.73    0.76
  -2   0   9    0.55    1.70
  -2   0   8  153.34   10.67
   2   0  -8  147.96   10.10
   2   0  -7    0.35    0.80
  -2   0   7   -0.72    1.06
   2   0  -6   76.95    6.49
  -2   0   6   73.83    6.64
   2   0  -5    1.06    0.76
  -2   0   5    1.60    1.48
  -2   0   4    8.50    1.61
   2   0  -4    6.19    1.52
  -2   0   3    1.61    1.14
   2   0  -3    1.34    0.68
  -2   0   2    6.65    1.71
  -2   0   1    0.30    0.40
   2   0  -1    0.51    0.43
  -2   0   0 1197.31   26.91
   2   0   0 1095.94   26.47
   2   0   0 1173.84   26.77
  -2   0  -1   -0.41    0.70
   2   0   1    0.21    0.38
   2   0   1    0.38    0.43
  -2   0  -1   -0.23    0.45
   2   0   2   65.49    5.23
   2   0   2   66.25    4.66
  -2   0  -2   79.71    5.28
  -2   0  -3    0.82    1.44
   2   0   3    0.46    1.59
   2   0   3    0.28    0.84
   2   0   4 9999.00  209.33
   2   0   5   -0.06    2.10
   2   0   6    7.43    2.70
  -2   0  -6    7.04    2.24
  -2   0  -7    0.08    1.02
   2   0   7   -0.85    1.30
   2   0   8  467.45   24.69
  -2   0  -8  416.70   18.86
  -2   0  -9   -0.73    0.77
   2   0   9    3.72    3.63
  -2   0 -10  221.00   14.17
   2   0  10  225.92   17.39
   2   0  11   -2.48    2.34
  -2   0 -11    1.27    1.52
  -2   0 -12   66.45    8.06
   2   0  12   69.08   10.15
   2   0  13    3.78    3.46
  -2   0 -13    2.30    2.10
  -2   0 -14  167.46   14.13
   2   0  14  137.44   15.88
   2   0  15    0.70    2.52
  -2   0 -15    0.80    0.97
   2   0  16   18.68    6.82
  -2   0 -16   15.37    4.48
   2   0  17    1.29    1.69
  -2   0 -17    1.96    2.74
  -2   0 -18    3.23    3.75
   2   0  18    2.77    4.31
   2   0  19    3.68    4.50
  -2   0 -19    0.61    1.12
   2   0  20   17.15    7.60
   2   0  21    2.07    3.81
   2   0  22  396.94   32.90
   2   0  23    4.55    5.27
   2   0  24   11.15    6.17
   2   0  25    4.01    5.09
  -2  -1  26    4.95    4.63
  -2  -1  25   -4.77    4.36
  -2  -1  24    4.58    4.78
  -2  -1  23    6.62    6.53
  -2  -1  23    0.23    1.81
  -2  -1  22    5.75    4.23
  -2  -1  22    3.98    5.46
  -2  -1  21    1.94    2.26
  -2  -1  21   10.70    5.15
  -2  -1  20    4.20    3.66
  -2   1  20   10.52    3.86
  -2  -1  20   14.76    5.76
  -2  -1  19   11.59    5.47
  -2   1  19   15.76    4.94
  -2  -1  19   18.35    7.20
  -2  -1  18   18.26    6.35
  -2   1  18   18.44    4.96
  -2  -1  18    8.24    3.42
  -2   1  17   26.47    5.54
  -2  -1  17   24.60    6.97
  -2  -1  17   20.14    5.05
  -2   1  16    3.79    2.95
  -2  -1  16    1.35    2.33
  -2  -1  16    5.64    2.71
  -2  -1  15   -1.07    2.80
  -2   1  15    1.81    1.94
  -2  -1  15    3.20    2.61
  -2   1  14   40.57    6.10
  -2  -1  14   47.84    8.75
  -2  -1  14   41.95    8.18
  -2  -1  13  327.44   23.02
  -2  -1  13  316.10   21.89
  -2   1  13  303.75   17.16
   2   1 -12  895.38   38.12
  -2  -1  12  938.33   38.17
  -2  -1  12  836.93   36.37
  -2   1  12  836.13   30.51
  -2  -1  12  821.16   36.98
  -2  -1  11  107.26   11.35
  -2  -1  11   97.62   10.93
   2   1 -11  107.28   11.74
  -2  -1  11   94.90   11.30
  -2   1  11   89.66    8.15
  -2  -1  10  346.47   19.97
   2   1 -10  354.86   21.06
  -2   1  10  315.41   15.24
  -2  -1  10  317.08   18.99
  -2  -1  10  311.05   19.64
  -2   1   9    7.31    2.05
   2   1  -9   10.56    3.70
  -2  -1   9    3.92    2.46
  -2  -1   9    6.68    2.70
  -2  -1   9    5.43    2.98
  -2  -1   8  605.98   26.70
   2   1  -8  651.50   27.94
  -2  -1   8  623.62   24.94
  -2   1   8  577.48   21.49
  -2  -1   8  655.55   26.63
  -2  -1   7   17.78    4.23
  -2  -1   7   16.72    3.56
  -2   1   7   17.00    3.18
  -2  -1   7   19.02    4.00
   2   1  -7   18.94    4.59
  -2  -1   6   32.66    5.34
   2   1  -6   32.26    4.75
   2   1  -6   32.42    5.14
  -2  -1   6   31.52    4.17
   2   1  -5   18.68    3.29
  -2  -1   5   25.26    3.33
  -2  -1   5   22.39    4.17
   2   1  -5   22.54    4.08
   2   1  -5   19.57    3.67
  -2  -1   4    0.95    0.81
   2  -1  -4    3.22    2.28
   2   1  -4    2.37    1.44
  -2  -1   4   -0.04    1.48
  -2   1   4    4.32    2.09
   2   1  -4    0.14    0.91
   2   1  -4   -0.12    0.91
  -2  -1   3   30.74    4.82
   2  -1  -3   25.58    4.17
   2   1  -3   25.51    3.00
  -2   1   3   21.84    4.03
   2   1  -3   25.30    4.15
  -2  -1   3   32.14    2.91
   2  -1  -2  128.65    9.11
  -2  -1   2  131.79    5.93
  -2   1   2  126.45    9.08
   2  -1  -2  118.78    8.29
   2   1  -2  111.31    5.44
  -2   1   2  129.79    8.97
   2   1  -2  116.80    8.49
  -2  -1   2  120.72    8.73
   2  -1  -1    2.61    1.01
  -2  -1   1    3.31    1.04
   2   1  -1    2.06    0.85
   2   1  -1    4.52    1.05
  -2   1   1    0.00    1.15
  -2  -1   1    1.15    0.82
  -2   1   1    4.39    1.87
   2   1   0  708.44   23.52
   2  -1   0  821.32   25.61
   2   1   0  814.74   20.88
  -2  -1   0  805.35   24.72
  -2   1   0  834.01   25.81
  -2   1   0  806.90   27.21
  -2  -1  -1   17.21    2.83
   2  -1   1   15.72    2.78
  -2   1  -1   17.67    3.27
   2   1   1   16.55    2.60
   2  -1   2 1151.10   33.07
  -2  -1  -2 1170.49   29.89
  -2   1  -2 1171.21   33.01
   2   1   2 1084.38   29.55
   2   1   2 1183.60   28.69
   2  -1   3 1274.95   36.22
  -2  -1  -3 1255.50   30.67
  -2   1  -3 1338.89   36.45
  -2  -1  -3 1262.46   31.96
   2   1   3 1199.76   30.87
  -2   1  -4 3027.23   71.21
  -2   1  -4 2966.99   73.35
  -2  -1  -4 2883.55   66.22
   2  -1   4 2956.06   71.00
  -2  -1  -4 2912.21   62.12
  -2   1  -5  203.24   13.49
  -2   1  -5  230.75   13.38
  -2   1  -5  208.67   13.43
   2  -1   5  203.65   12.94
  -2   1  -6 1239.32   38.92
   2  -1   6 1178.46   37.88
  -2   1  -6 1121.79   37.88
  -2   1  -6 1128.45   38.26
  -2   1  -7   40.51    6.44
  -2   1  -7   43.35    6.49
   2  -1   7   45.02    6.46
  -2   1  -7   43.70    6.59
  -2   1  -8  106.91   10.97
   2  -1   8  108.31   10.83
  -2   1  -8   87.25    9.63
  -2   1  -8  115.78   11.03
  -2   1  -9   30.57    6.20
   2  -1   9   41.43    7.61
   2  -1   9   27.98    5.54
  -2   1  -9   37.49    6.81
  -2   1 -10   13.90    4.42
  -2   1 -10   12.01    4.24
   2  -1  10   10.96    3.43
   2  -1  10   17.69    5.30
   2  -1  11   26.78    6.75
   2  -1  11   22.39    6.49
  -2   1 -11   21.10    5.64
  -2  -1 -12   43.52    3.35
   2  -1  12   50.69    8.45
  -2   1 -12   55.28    9.52
   2  -1  13   26.90    6.50
  -2   1 -13   27.21    6.65
  -2  -1 -13   20.92    2.63
  -2  -1 -14    1.21    0.87
   2  -1  14   -0.82    1.03
  -2  -1 -15   44.36    4.84
   2  -1  15   56.51   10.24
  -2  -1 -16   28.51    3.98
   2  -1  16   43.19    9.03
  -2  -1 -17    0.38    0.97
   2  -1  17   -3.04    3.03
   2  -1  18    2.83    4.20
   2  -1  19   53.17   11.16
   2  -1  20    9.67    4.98
   2  -1  21   92.27   15.74
   2   1  21   83.37   15.35
   2  -1  22    5.43    3.76
   2   1  22    1.50    4.86
   2  -1  23    1.04    4.77
   2   1  23   11.38    7.51
   2   1  24    4.55    5.06
   2  -1  24   10.43    5.89
   2  -1  25   10.82    6.12
  -2  -2  26    0.66    2.16
  -2  -2  25    4.03    4.36
  -2  -2  24    8.98    3.91
  -2  -2  23    2.47    4.01
  -2  -2  22   18.16    9.29
  -2  -2  22    8.48    3.90
  -2  -2  21    0.05    2.91
  -2  -2  21    3.77    2.62
  -2  -2  20    6.01    3.22
  -2  -2  20    2.94    2.95
  -2  -2  19    8.02    3.98
  -2  -2  19   13.00    6.19
  -2  -2  18   -0.33    2.86
  -2  -2  18    1.22    3.60
  -2  -2  17    1.91    2.54
  -2  -2  17    5.21    3.27
  -2  -2  16   94.61   14.09
  -2  -2  16   80.62   11.25
  -2  -2  15   50.98    9.10
  -2  -2  15   46.65   10.98
  -2  -2  14   36.97    7.08
  -2  -2  14   51.15   10.05
  -2   2  14   29.24    3.76
  -2  -2  13    2.64    2.14
  -2  -2  13    3.60    3.07
  -2   2  13    4.22    1.86
  -2   2  12  114.05    8.77
  -2  -2  12  134.51   15.52
  -2  -2  12  120.91   12.30
  -2   2  11  155.71   10.51
   2   2 -11  151.12   14.96
  -2  -2  11  162.12   14.11
  -2  -2  11  181.43   17.75
  -2  -2  10   83.48    9.62
  -2  -2  10   97.46   12.39
   2   2 -10   98.90   12.36
   2   2 -10   85.67   10.84
  -2   2  10   72.76    7.03
   2   2  -9    5.60    2.65
  -2  -2   9    1.68    1.18
   2   2  -9   -1.83    1.02
  -2  -2   9   -1.85    1.90
  -2  -2   8   22.49    5.63
   2   2  -8   16.52    4.30
  -2  -2   8   19.82    4.24
   2   2  -8   23.19    5.30
   2  -2  -8   22.01    5.25
   2   2  -7   19.37    5.98
  -2  -2   7   14.92    3.73
   2   2  -7   16.98    4.44
   2  -2  -7   15.82    4.37
  -2  -2   7   16.26    5.01
  -2   2   7   17.69    5.16
   2   2  -7   12.12    4.00
   2  -2  -6    2.08    1.58
  -2  -2   6    2.42    1.48
   2   2  -6    2.51    1.99
   2   2  -6    2.75    1.77
  -2   2   6    1.81    2.24
  -2  -2   6    1.25    0.82
   2  -2  -5   21.17    5.02
  -2   2   5   21.67    5.27
  -2  -2   5   26.26    4.82
   2   2  -5   37.41    7.46
   2   2  -5   28.85    4.77
  -2  -2   5   24.22    5.34
  -2   2   4   14.16    4.33
  -2   2   4    4.64    2.57
  -2  -2   4    3.38    1.26
  -2  -2   4    6.01    2.92
   2   2  -4    9.02    3.42
   2   2  -4    7.20    2.57
   2  -2  -4    7.99    2.56
  -2   2   3    8.80    3.90
  -2   2   3    4.66    2.65
  -2  -2   3    7.82    3.12
   2   2  -3    8.29    2.41
  -2  -2   3    7.71    2.49
   2   2  -3    7.26    3.12
  -2   2   2    9.11    3.40
  -2   2   2    5.93    2.04
   2   2  -2    6.86    3.47
   2  -2  -2    2.94    2.21
  -2  -2   2    6.91    2.32
   2   2  -2    8.13    2.34
  -2  -2   2    6.62    2.56
  -2   2   1   54.52    7.43
  -2  -2   1   49.58    7.07
   2  -2  -1   43.14    6.37
  -2  -2   1   44.67    6.07
   2   2  -1   58.05    7.96
  -2   2   1   52.89    7.58
   2   2  -1   52.29    5.69
  -2   2   1   53.57    7.19
  -2   2   0   18.29    4.30
   2   2   0   21.77    3.62
  -2   2   0   23.16    5.48
  -2  -2   0   23.16    4.68
   2   2   0   25.01    5.14
  -2   2   0   19.41    4.33
   2  -2   0   16.04    3.90
   2   2   1  434.84   21.10
  -2   2  -1  354.42   19.08
  -2  -2  -1  373.21   18.90
  -2   2  -1  375.39   20.80
   2   2   1  366.23   17.65
   2  -2   1  318.21   19.08
   2  -2   2   73.78    8.59
   2   2   2   83.98    7.98
   2   2   2   74.57    8.29
   2   2   2   90.68    8.68
  -2   2  -2   85.16    9.44
  -2   2  -2   80.02    8.44
  -2  -2  -2   87.77    8.30
  -2   2  -3  523.36   23.96
   2   2   3  559.71   22.28
   2   2   3  491.67   21.93
  -2  -2  -3  564.54   22.81
  -2   2  -3  569.20   27.04
   2  -2   3  452.40   23.23
   2   2   3  561.47   23.81
  -2   2  -4   14.16    4.05
  -2   2  -4   13.92    3.57
   2  -2   4    7.51    2.59
   2   2   4   12.78    3.33
  -2  -2  -4   19.08    3.61
   2   2   4   15.34    3.09
   2   2   4   12.79    3.75
  -2   2  -5  523.14   24.91
   2  -2   5  478.79   24.34
   2   2   5  574.74   20.44
  -2   2  -5  555.58   27.82
  -2   2  -6   47.62    7.01
  -2   2  -6   56.04    8.60
   2  -2   6   47.90    7.28
   2   2   6   54.57    5.11
  -2  -2  -6   56.76    7.02
   2   2   7  818.09   21.85
   2  -2   7  704.86   31.89
  -2  -2  -7  803.00   30.48
  -2   2  -7  713.80   33.42
  -2   2  -7  719.05   32.37
  -2  -2  -8  182.52   13.21
  -2   2  -8  191.35   15.62
  -2   2  -8  166.01   15.00
   2  -2   8  181.60   15.30
  -2   2  -9   22.08    5.53
   2  -2   9   20.66    5.14
  -2  -2  -9   19.66    4.62
  -2  -2 -10    3.55    2.23
  -2   2 -10   -0.17    1.72
   2  -2  10    0.39    1.28
   2  -2  11   38.83    7.71
  -2  -2 -11   59.36    8.71
  -2   2 -11   38.94    7.72
  -2   2 -12   12.33    4.90
  -2  -2 -12   17.18    4.90
   2  -2  12   13.93    4.28
  -2   2 -13   18.02    6.07
   2  -2  13   11.75    4.72
   2  -2  14    4.06    2.77
   2  -2  15    1.24    3.07
   2  -2  16    1.66    2.26
   2  -2  17   45.12   10.21
   2  -2  18   12.67    5.69
   2  -2  19    3.91    3.15
   2  -2  20    3.56    3.85
   2  -2  21    9.59    5.26
   2  -2  22    0.77    4.13
   2  -2  23    5.26    4.58
   2  -2  24    5.73    5.57
  -2  -3  22    5.80    4.00
  -2  -3  21   -4.03    3.26
  -2  -3  20    2.40    1.89
  -2  -3  19    2.94    2.58
  -2  -3  18    6.39    3.91
  -2  -3  18    5.02    4.80
  -2  -3  17   14.53    7.32
  -2  -3  17   11.53    5.06
  -2  -3  16    3.80    3.26
  -2  -3  16    4.31    3.94
  -2  -3  15    8.48    5.86
  -2  -3  15    3.42    3.26
  -2  -3  14    6.66    4.31
  -2  -3  14    1.87    2.26
   2   3 -13    3.24    3.03
  -2  -3  13   10.85    5.59
  -2  -3  13    2.47    2.79
   2   3 -12   95.23   14.61
  -2  -3  12  163.29   19.23
  -2  -3  12  126.30   14.19
  -2  -3  11  241.46   20.54
  -2  -3  11  295.23   25.83
   2   3 -11  189.68   20.53
  -2  -3  10   18.00    6.66
  -2  -3  10   10.03    4.32
  -2   3  10    7.95    3.00
   2   3 -10    5.54    4.27
   2   3  -9    1.22    1.37
  -2   3   9    0.30    0.91
   2   3  -9    0.91    1.41
  -2  -3   9    3.49    3.48
  -2  -3   9    3.61    2.57
   2   3  -8   18.22    4.99
   2   3  -8   22.68    6.31
  -2  -3   8   24.38    6.73
  -2  -3   8   19.93    5.20
  -2   3   8   17.33    4.47
  -2  -3   7    3.78    2.77
   2   3  -7    4.31    2.91
  -2  -3   7    6.89    5.05
  -2   3   7    1.21    1.05
  -2  -3   6    1.03    2.59
   2   3  -6    4.20    3.22
  -2  -3   6    0.19    1.58
  -2   3   6    5.65    3.41
   2   3  -5    1.42    1.70
  -2  -3   5    5.43    3.52
  -2   3   5    0.64    1.84
  -2  -3   5    4.31    3.14
   2   3  -4   31.86    6.27
  -2   3   4   33.52    7.72
  -2   3   4   39.66    7.66
  -2  -3   4   34.45    7.10
  -2  -3   4   36.69    8.45
  -2  -3   3    4.99    3.07
  -2   3   3   -0.63    1.91
   2   3  -3   -0.52    1.74
  -2  -3   3    2.64    3.39
  -2   3   3   -0.06    1.25
  -2   3   2   15.72    5.11
  -2  -3   2   11.82    5.11
  -2  -3   2   11.62    4.13
   2   3  -2   16.03    4.78
  -2   3   2   10.44    4.80
  -2   3   1    0.64    3.24
  -2  -3   1   -1.15    0.93
   2  -3  -1   -0.02    1.70
   2   3  -1    1.37    1.25
  -2   3   0    1.08    1.98
   2   3   0    2.85    2.22
   2  -3   0    0.77    1.02
   2   3   0    4.33    3.46
   2   3   0    0.25    3.51
  -2   3  -1    4.65    3.04
   2   3   1   12.47    4.16
   2   3   1   15.27    5.09
   2   3   1    4.94    3.24
   2  -3   1    8.37    3.45
   2  -3   2   58.98   10.12
   2   3   2   74.88   10.09
   2   3   2   73.79    9.73
   2   3   2   86.14   11.13
   2  -3   3   54.71    9.34
   2   3   3   78.18   10.21
   2   3   3   87.72   11.19
   2   3   3   72.11   10.03
   2   3   4    9.29    3.30
   2  -3   4    3.85    2.40
   2   3   4   13.60    4.01
   2  -3   5    2.75    2.79
   2   3   5    2.58    1.43
   2  -3   6   46.40    8.91
   2   3   6   64.99    7.88
   2  -3   7   31.35    7.71
   2   3   7   50.70    7.59
   2  -3   8    2.18    2.43
   2   3   8    4.98    2.38
   2   3   9    5.71    2.05
  -2   3  -9    5.19    4.21
   2  -3   9    1.85    1.40
  -2   3 -10    5.58    4.99
   2  -3  10    2.30    2.30
  -2   3 -11    2.61    1.94
   2  -3  11    0.67    2.15
   2  -3  12    1.67    2.11
  -2   3 -12    7.07    4.35
   2  -3  13    2.94    2.62
  -2   3 -13    5.35    2.71
   2  -3  14    2.01    2.12
  -2   3 -14    1.64    2.09
   2  -3  15    7.04    3.60
  -2   3 -15    9.31    5.07
   2  -3  16    3.32    2.04
   2  -3  17    4.05    3.73
   2  -3  18    5.88    4.14
   2  -3  19    3.65    2.98
   2  -3  20    1.29    1.86
   2  -3  21    4.62    3.74
   2  -3  22    3.03    3.18
   2   4 -15    4.24    6.53
   2   4 -14    1.56    3.70
  -2  -4  13   -0.99    1.42
   2   4 -13   -3.69    3.10
  -2  -4  12    5.19    3.33
   2   4 -12    0.83    4.19
   2   4 -11    2.66    4.81
  -2  -4  11   -1.97    3.20
  -2  -4  10    4.96    3.78
   2   4 -10    6.44    5.59
   2   4  -9    7.17    4.62
  -2  -4   9    8.10    4.79
  -2  -4   8   44.73    9.39
  -2  -4   7    6.83    3.44
  -2  -4   6   -0.24    1.74
  -2  -4   5    8.71    4.93
  -2   4   4    2.89    3.49
  -2  -4   4    0.76    2.57
  -2   4   3    7.44    4.85
  -2   4   2    0.15    3.30
   2   4  -2    7.66    5.99
  -2   4   1    0.55    4.00
   2   4  -1    4.38    3.89
  -2   4   0   10.38    6.00
   2   4   0    5.56    3.96
   2   4   1    4.60    3.11
   2  -4   1   -1.16    2.60
  -2   4  -1    3.82    4.33
   2   4   2    5.18    4.01
  -2   4  -2    6.97    4.32
   2  -4   2   -0.64    2.05
   2   4   3   -0.04    2.62
   2  -4   3   -1.29    1.24
  -2   4  -3   -2.00    3.14
   2   4   4    7.64    4.44
   2  -4   4   -1.46    2.35
  -2   4  -4   -2.33    1.68
   2  -4   5    7.90    5.10
   2  -4   6    4.17    3.40
   2  -4   7    9.75    5.70
   2  -4   8    1.55    4.40
  -2   4  -9   -0.15    3.05
   2  -4   9    1.33    2.26
  -2   4 -10   12.97    7.01
   2  -4  10   10.16    5.88
   2  -4  11    3.88    3.46
  -2   4 -11    6.62    4.48
  -2   4 -12   -0.25    2.06
   2  -4  12    1.34    2.01
   2  -4  13   -2.14    3.29
  -2   4 -13    1.56    2.87
  -2   4 -14    2.92    2.26
   2  -4  14    3.13    3.81
  -2   4 -15    4.33    5.22
   2  -4  15   -4.83    3.77
  -2   4 -16    0.47    4.38
   2  -4  16   -0.76    3.03
   2  -4  17   -2.27    2.28
   2  -4  18    5.01    3.80
   2  -4  19   -2.11    2.72
   2   5 -12   13.17    7.55
   2   5 -11   -2.88    4.31
   2   5 -10    8.02    6.41
   2   5  -9   -6.56    5.78
   2   5  -8    1.15    4.41
   2   5  -6   -6.50    5.37
   2   5  -5   -2.86    5.32
   2   5  -4    6.08    7.03
  -2   5   3    3.13    4.73
   2   5  -3   12.19    7.95
  -2   5   2    4.36    4.93
   2   5  -2    5.94    5.44
   2   5  -1   -1.91    2.30
  -2   5   1    7.16    5.64
  -2   5   0    0.62    2.05
   2   5   0    2.96    3.77
   2   5   1    2.98    4.44
  -2   5  -1    1.25    4.31
   2   5   2   12.91    8.29
  -2   5  -2    4.85    3.72
  -2   5  -3    0.19    2.59
   2   5   3   26.55   10.54
   2  -5   4    6.61    4.68
  -2   5  -4   10.57    8.27
  -2   5  -5    8.61    7.19
   2  -5   5   -4.98    5.48
  -2   5  -6    5.56    2.03
   2  -5   6    0.29    2.58
   2  -5   7   -0.83    3.21
   2  -5   8   -2.40    5.31
   2  -5   9    3.70    3.82
   2  -5  10   -0.96    1.73
   2  -5  11    2.72    2.87
  -3   0  26    5.55    2.15
  -3   0  25   -1.13    1.71
  -3   0  24   17.24    7.83
  -3   0  23    6.55    4.47
  -3   0  23    6.15    4.06
  -3   0  22    9.74    6.24
  -3   0  22   -4.87    3.08
  -3   0  21    5.68    4.76
  -3   0  20    9.19    5.16
  -3   0  19    4.47    3.40
  -3   0  18   23.50    6.72
   3   0 -17    0.52    2.63
  -3   0  17   -2.01    2.69
   3   0 -16  102.66   12.58
  -3   0  16  106.86   13.23
  -3   0  15    2.76    2.14
   3   0 -15   -0.43    1.11
   3   0 -14   22.04    5.43
  -3   0  14   26.25    5.95
  -3   0  13    0.13    0.92
   3   0 -13    0.90    2.13
   3   0 -12   84.26    9.56
  -3   0  12   85.46   10.00
   3   0 -11    0.82    1.66
  -3   0  11    1.72    1.97
  -3   0  10 1245.81   41.51
   3   0 -10 1207.78   41.17
  -3   0   9    0.16    0.98
   3   0  -9    3.08    2.34
  -3   0   8 2079.72   56.89
   3   0  -8 2075.44   56.81
   3   0  -7   -1.02    1.16
  -3   0   7   -1.01    1.11
  -3   0   6   42.78    5.41
   3   0  -6   38.85    4.94
   3   0  -5    2.45    1.87
  -3   0   5    0.83    1.61
   3   0  -4  775.48   25.92
  -3   0   4  791.54   26.37
  -3   0   3    0.49    0.87
  -3   0   3    0.25    0.52
  -3   0   2    7.42    1.72
  -3   0   2   14.10    3.21
   3   0  -2    9.96    1.65
   3   0  -1    0.26    0.51
  -3   0   1    0.17    0.43
  -3   0   0  135.55    6.25
   3   0   0  123.97    5.98
   3   0   0  128.76    5.91
  -3   0  -1   -0.13    0.49
  -3   0  -1    0.74    0.46
   3   0   1    0.06    0.76
  -3   0  -1    0.23    0.56
   3   0   2 1873.24   44.54
  -3   0  -2 1896.69   46.12
  -3   0  -2 1924.40   44.97
   3   0   2 1920.36   46.42
  -3   0  -3    1.06    0.98
   3   0   3   -1.18    1.17
   3   0   3    0.83    1.29
   3   0   4  222.76   13.06
   3   0   4  205.59   11.55
  -3   0  -4  262.73   13.68
  -3   0  -5   -0.83    1.31
   3   0   5    0.83    0.92
   3   0   5   -0.32    0.71
   3   0   6  187.65   13.69
   3   0   6  174.05   12.30
   3   0   7    1.26    1.76
  -3   0  -8    3.17    1.86
   3   0   8    7.25    3.64
   3   0   9    2.92    1.99
  -3   0  -9   -0.70    1.37
  -3   0 -10  353.77   19.29
   3   0  10  385.57   23.76
   3   0  11    1.29    1.78
  -3   0 -11   -0.14    2.01
   3   0  12  136.52   14.45
  -3   0 -12  132.88   12.17
   3   0  13    0.11    2.12
  -3   0 -13    2.17    1.45
   3   0  14   21.44    7.31
  -3   0 -14   17.85    4.64
  -3   0 -15   -0.09    1.91
   3   0  15    1.55    2.14
   3   0  16   38.65    8.72
  -3   0 -16   34.95    6.96
   3   0  17    4.00    3.71
  -3   0 -17    1.70    1.98
   3   0  18   75.31   12.66
  -3   0 -18   70.16   10.21
   3   0  19    0.86    4.53
   3   0  20    2.87    2.51
   3   0  21    2.62    3.40
   3   0  22  121.42   18.72
   3   0  23    0.07    2.41
   3   0  24   13.98    7.03
   3   0  25    9.63    6.57
  -3  -1  27   18.45    8.76
  -3  -1  26   15.51    8.65
  -3  -1  26  127.40   25.64
  -3  -1  25    5.72    4.71
  -3  -1  25    8.37    4.43
  -3  -1  24    9.99    7.38
  -3  -1  24    5.48    4.33
  -3  -1  23   15.24    8.17
  -3  -1  23    4.00    5.90
  -3  -1  22    1.73    4.16
  -3  -1  22   -2.78    2.71
  -3  -1  21    4.33    3.66
  -3  -1  21   -0.31    2.68
  -3  -1  20    5.63    4.82
  -3   1  20    0.61    2.44
  -3  -1  20    1.32    1.22
  -3  -1  19   10.30    4.99
  -3  -1  19    3.86    2.35
  -3   1  19   13.15    4.53
  -3   1  18    2.95    2.76
  -3  -1  18    3.10    2.80
  -3  -1  18    7.26    4.81
  -3  -1  17    2.69    1.96
  -3  -1  17    2.53    2.88
  -3   1  17    2.62    2.84
  -3  -1  16   53.71   10.01
  -3   1  16   57.65    8.82
  -3  -1  16   52.44    9.47
  -3  -1  15    1.49    2.80
  -3  -1  15    2.96    2.07
  -3   1  15    2.61    2.22
  -3  -1  14   10.05    4.24
  -3  -1  14    6.77    4.39
  -3   1  14    7.82    3.07
  -3   1  13    3.08    2.05
  -3  -1  13    2.43    2.99
  -3  -1  13    4.60    3.07
  -3  -1  13   -0.72    2.51
  -3  -1  12  233.57   17.57
  -3  -1  12  227.73   18.26
  -3  -1  12  253.17   18.05
  -3   1  12  218.58   15.31
  -3  -1  11   95.88   11.64
  -3  -1  11  100.60   10.69
  -3   1  11   76.93    8.47
  -3  -1  11   86.62   10.06
   3   1 -11   98.19   11.45
   3   1 -10  243.60   17.27
  -3  -1  10  212.93   14.83
  -3   1  10  185.43   12.84
  -3  -1  10  210.48   16.32
  -3  -1  10  229.98   15.69
   3   1  -9  484.41   24.76
  -3  -1   9  473.10   22.57
  -3  -1   9  444.73   24.04
  -3  -1   9  446.66   21.24
  -3   1   9  421.79   20.06
  -3  -1   8   84.58    7.92
   3   1  -8   88.07    9.54
  -3  -1   8   85.47    8.41
  -3  -1   8   79.20    9.30
  -3   1   8   67.51    7.05
   3   1  -7   97.81    9.67
  -3  -1   7   98.80    8.68
  -3  -1   7   98.36   10.08
  -3  -1   7   82.66    7.31
  -3  -1   6  255.87   12.02
  -3  -1   6  273.57   16.52
   3   1  -6  257.55   15.83
   3   1  -5  211.64   13.69
  -3  -1   5  198.71    9.26
  -3   1   5  208.35   13.54
  -3  -1   5  212.79   14.28
   3   1  -5  182.76   10.80
  -3  -1   4   54.71    6.75
   3   1  -4   48.61    6.15
   3  -1  -4   42.39    5.82
   3   1  -4   43.91    4.35
  -3   1   4   53.06    6.32
  -3  -1   4   46.89    3.53
   3  -1  -3   64.08    6.77
  -3  -1   3   66.94    3.61
  -3  -1   3   54.21    6.49
  -3   1   3   59.83    6.55
   3   1  -3   51.27    6.20
   3   1  -3   59.51    4.73
   3   1  -3   50.97    3.76
   3  -1  -3   61.11    6.69
   3  -1  -2   25.93    4.19
  -3   1   2   27.96    4.62
   3   1  -2   25.31    4.29
   3  -1  -2   27.63    4.40
  -3   1   2   29.78    4.62
  -3  -1   2   20.93    3.83
  -3  -1   1   12.44    2.81
  -3   1   1   11.98    2.85
  -3   1   1   11.30    2.80
   3  -1  -1   14.37    3.57
   3   1  -1   14.23    3.16
   3   1  -1   12.54    1.24
   3  -1  -1   15.86    3.35
  -3  -1   0   30.31    4.23
  -3   1   0   28.62    4.55
   3  -1   0   29.21    4.41
  -3   1   0   32.22    4.68
   3   1   0   26.25    3.87
   3   1   1   -0.20    1.39
  -3   1  -1    0.82    1.04
  -3  -1  -1   -0.13    0.82
   3  -1   1   -0.36    1.01
   3   1   2    4.72    1.13
  -3  -1  -2    2.73    0.93
  -3   1  -2    4.35    1.96
   3   1   2    2.58    1.01
   3  -1   2    2.32    1.60
  -3  -1  -3  250.31   11.08
  -3   1  -3  263.96   13.89
   3  -1   3  255.40   13.83
  -3   1  -4  365.67   16.99
  -3  -1  -4  338.74   12.59
   3  -1   4  329.02   16.25
  -3  -1  -4  315.60   11.28
  -3   1  -5  106.62    9.82
   3  -1   5   85.21    8.58
  -3  -1  -5   91.37    5.64
  -3   1  -5  100.28    9.15
  -3   1  -6 1224.26   40.34
  -3  -1  -6 1142.21   29.07
  -3   1  -6 1316.75   40.64
   3  -1   6 1154.17   39.29
  -3  -1  -7  275.51   10.19
  -3   1  -7  327.66   19.07
   3  -1   7  366.14   19.93
  -3   1  -7  333.26   18.95
  -3   1  -7  370.69   20.13
  -3   1  -8   10.44    3.34
   3  -1   8    6.52    3.43
  -3   1  -8   10.42    3.85
  -3   1  -8   13.28    4.08
   3  -1   9  270.42   18.56
  -3   1  -9  286.58   18.95
  -3   1  -9  229.90   16.95
  -3   1  -9  254.82   17.22
  -3  -1 -10   17.67    2.11
  -3   1 -10   24.40    5.91
   3  -1  10   33.51    6.96
  -3   1 -10   35.25    6.89
   3  -1  10   36.30    7.58
   3  -1  11   27.63    6.44
  -3   1 -11   25.73    6.08
  -3  -1 -11   14.51    2.06
  -3   1 -12    4.39    3.10
  -3  -1 -12    5.63    1.28
   3  -1  12    7.10    3.84
   3  -1  13    7.86    4.13
  -3  -1 -13    4.27    1.35
   3  -1  14    3.91    3.32
  -3  -1 -14    0.74    0.53
   3  -1  15    9.20    4.43
  -3  -1 -15    5.12    1.66
   3  -1  16    7.34    4.21
  -3  -1 -16    5.32    1.87
  -3  -1 -17    8.06    2.25
   3  -1  17    8.14    5.41
   3  -1  18    0.71    2.11
   3  -1  19   -0.71    2.28
   3   1  19    5.98    4.46
   3  -1  20   44.80   10.66
   3   1  20   36.95   10.40
   3   1  21   20.51    8.49
   3  -1  21   18.29    8.14
   3  -1  22    5.78    4.54
   3   1  22    6.55    5.79
   3   1  23    1.25    3.92
   3  -1  23    0.95    3.41
   3   1  24   28.42   10.69
   3  -1  24   25.62   10.16
   3  -1  25   33.18   11.69
  -3  -2  26   -0.62    2.79
  -3  -2  25    6.12    5.15
  -3  -2  24    3.18    3.09
  -3  -2  24    4.07    4.20
  -3  -2  23    9.45    5.53
  -3  -2  23   26.02   10.79
  -3  -2  22    3.56    3.89
  -3  -2  22    3.85    5.64
  -3  -2  21    1.35    2.61
  -3  -2  21    7.77    5.98
  -3  -2  20    6.12    5.15
  -3  -2  20   -3.82    1.89
  -3  -2  19   14.97    6.96
  -3  -2  19    5.72    3.70
  -3  -2  18    3.75    2.97
  -3  -2  18   -0.29    2.50
  -3  -2  17    6.56    5.16
  -3  -2  17    8.00    3.12
  -3  -2  16    0.90    3.26
  -3   2  16    3.36    1.84
  -3  -2  16    4.21    2.59
  -3  -2  15   74.54   12.65
  -3   2  15   75.46    8.79
  -3  -2  15   68.37    9.61
  -3  -2  14    7.04    2.83
  -3   2  14    9.53    3.36
  -3  -2  14    5.90    3.12
  -3  -2  13   -2.70    2.21
  -3   2  13    1.81    2.15
  -3  -2  13    1.35    2.16
  -3  -2  12    2.35    1.95
  -3   2  12    6.37    3.00
  -3  -2  12    3.83    3.45
  -3  -2  11   84.96   12.33
  -3  -2  11   85.29    9.69
  -3   2  11   58.55    7.23
  -3  -2  10  204.98   18.51
   3   2 -10  164.10   15.06
  -3  -2  10  191.03   14.12
   3   2  -9   36.12    6.64
  -3  -2   9   47.27    6.69
   3   2  -9   55.96    8.52
  -3  -2   9   52.91    9.03
  -3  -2   8   79.90    8.24
  -3  -2   8   89.93   11.23
   3   2  -8   61.30    8.12
   3   2  -8   90.75    9.73
  -3  -2   7  225.63   17.94
   3   2  -7  233.88   14.89
  -3  -2   7  221.03   13.71
   3  -2  -7  206.43   16.42
   3   2  -7  179.88   14.24
  -3  -2   6   61.41    9.07
   3   2  -6   78.66   10.49
   3   2  -6   57.17    7.86
   3   2  -6   64.32    7.25
  -3  -2   6   60.00    6.43
  -3   2   6   61.68    8.63
   3  -2  -6   59.31    8.84
   3   2  -5  295.44   20.28
   3  -2  -5  253.16   18.06
   3   2  -5  252.74   14.00
  -3  -2   5  249.37   13.88
  -3   2   5  250.97   17.95
  -3  -2   5  268.54   19.01
  -3   2   4   57.40    8.33
  -3  -2   4   65.66    8.82
  -3  -2   4   58.69    6.38
  -3   2   4   68.59    9.00
   3   2  -4   76.97    9.92
   3   2  -4   57.67    6.09
   3  -2  -4   62.45    8.65
   3   2  -3    1.65    1.13
   3   2  -3    3.62    2.72
  -3  -2   3    2.87    2.06
  -3   2   3    1.44    2.29
  -3   2   3    3.07    2.20
  -3  -2   3   -1.09    1.03
   3  -2  -3    1.76    1.23
   3   2  -2   28.85    5.77
  -3   2   2   18.83    4.79
  -3   2   2   20.55    4.47
  -3  -2   2   21.08    4.75
   3  -2  -2   15.04    4.02
   3   2  -2   21.88    3.42
  -3  -2   2   18.68    3.48
  -3   2   1  128.80   11.62
  -3  -2   1  140.85   12.12
   3   2  -1  130.61    8.84
  -3   2   1  134.95   12.72
   3  -2  -1  123.89   11.53
   3   2  -1  156.46   12.89
  -3   2   0   46.19    7.83
   3   2   0   54.45    5.55
  -3  -2   0   48.69    6.78
   3   2   0   54.94    7.53
  -3   2   0   50.46    7.36
   3  -2   0   38.63    6.13
  -3   2  -1    9.29    3.33
   3   2   1   10.95    2.73
   3  -2   1    7.31    2.76
  -3  -2  -1    7.08    2.71
   3   2   1    8.72    3.11
  -3  -2  -2   57.16    6.74
   3   2   2   52.27    6.31
   3   2   2   56.36    6.95
  -3   2  -2   48.85    6.95
   3  -2   2   49.82    6.90
   3   2   2   61.79    6.47
   3   2   3   31.31    4.91
  -3   2  -3   32.39    6.09
   3  -2   3   28.39    5.60
  -3   2  -3   32.42    5.88
   3   2   3   31.36    4.86
   3   2   3   35.38    5.67
  -3  -2  -3   31.04    4.65
   3   2   4   97.08    8.52
  -3  -2  -4  101.20    8.26
  -3   2  -4   93.82   10.44
  -3   2  -4   91.34    9.69
   3  -2   4   80.11    9.18
  -3   2  -5    4.06    3.30
   3   2   5    0.87    0.62
  -3   2  -5    8.32    3.12
  -3  -2  -5    3.01    1.38
   3  -2   5    3.35    1.89
   3   2   6   23.02    3.63
  -3   2  -6   25.88    5.40
   3  -2   6   19.18    4.88
  -3  -2  -6   23.00    3.59
  -3   2  -7 1055.70   42.21
   3  -2   7 1092.85   42.64
  -3  -2  -7 1204.47   37.84
   3  -2   8  160.00   14.56
  -3   2  -8  154.98   14.70
  -3  -2  -8  167.69   12.34
   3  -2   9   81.14   10.52
  -3   2  -9   76.39   10.55
  -3  -2  -9   89.34    9.06
  -3   2 -10   26.17    6.30
  -3  -2 -10   30.86    5.55
   3  -2  10   29.97    6.83
   3  -2  11    1.34    1.83
  -3   2 -11    0.53    2.26
  -3  -2 -11    1.49    1.98
  -3  -2 -12   14.12    4.43
   3  -2  12    6.65    3.49
  -3   2 -12    9.08    3.24
  -3  -2 -13    2.96    2.74
   3  -2  13    8.28    4.16
  -3   2 -13    5.08    3.21
   3  -2  14    1.77    3.13
   3  -2  15    4.56    3.23
   3  -2  16   -0.35    1.80
   3  -2  17   11.94    5.86
   3  -2  18    5.42    2.91
   3  -2  19    2.24    2.32
   3  -2  20   -0.53    2.38
   3  -2  21    1.84    3.05
   3  -2  22    6.83    5.20
   3  -2  23    5.37    5.90
   3  -2  24    3.41    5.68
  -3  -3  21   10.15    7.22
  -3  -3  20    8.30    6.79
  -3  -3  20   -1.17    2.16
  -3  -3  19    1.13    3.61
  -3  -3  19   -0.81    1.57
  -3  -3  18    2.11    1.64
  -3  -3  18   -1.21    2.01
  -3  -3  17    2.91    2.78
  -3  -3  17    3.11    2.35
  -3  -3  16    0.42    3.94
  -3  -3  16    7.47    3.82
  -3  -3  15    5.61    4.25
  -3  -3  15    9.92    5.60
  -3  -3  14    1.51    3.79
  -3  -3  14    6.98    3.33
  -3  -3  13   48.04   10.69
  -3  -3  13   44.79    8.60
   3   3 -13   45.32   10.10
  -3  -3  12    8.21    5.00
  -3  -3  12    6.38    3.70
   3   3 -12    2.19    2.83
  -3  -3  11  153.77   18.24
   3   3 -11  127.95   16.46
  -3  -3  11  160.54   15.58
  -3  -3  10    9.91    5.01
  -3   3  10    2.71    2.78
  -3  -3  10    8.47    3.60
   3   3 -10   10.36    4.80
   3   3 -10    6.78    3.83
   3   3  -9   25.11    6.52
   3   3  -9   29.17    7.69
  -3   3   9   28.41    5.91
  -3  -3   9   42.58    7.65
  -3  -3   9   35.66    8.53
  -3   3   8   18.76    4.88
  -3  -3   8   20.20    6.15
   3   3  -8   14.53    5.52
  -3  -3   8   24.18    5.79
   3   3  -8   21.23    5.42
  -3  -3   7  112.66   15.05
  -3   3   7  113.83   12.65
  -3  -3   7  119.49   12.80
   3   3  -7  111.81   12.43
  -3   3   6   26.90    6.66
  -3  -3   6   23.31    6.38
  -3  -3   6   27.73    5.88
   3   3  -6   21.27    5.28
  -3   3   5   10.54    4.33
  -3  -3   5    7.60    3.93
   3   3  -5    8.07    2.84
  -3  -3   5    6.81    2.85
  -3   3   4    0.29    2.03
  -3  -3   4    2.58    2.86
  -3   3   4   -0.80    2.25
   3   3  -4    3.34    1.89
  -3  -3   4    0.75    1.09
  -3   3   3    3.40    3.04
  -3  -3   3   -0.81    1.20
  -3   3   3    2.91    2.23
   3   3  -3   -0.29    0.96
  -3  -3   3   -0.40    1.17
  -3   3   2   14.26    5.43
   3   3  -2   12.57    3.71
  -3  -3   2   10.37    4.51
   3  -3  -2   11.69    4.95
  -3  -3   1    4.65    3.16
  -3   3   1    6.99    2.29
   3  -3  -1    7.27    3.12
   3   3  -1    9.86    3.49
  -3  -3   0   12.95    4.44
   3   3   0   20.49    5.47
   3  -3   0   13.86    5.21
   3   3   0   12.76    3.86
  -3   3   0   18.13    5.67
   3   3   1   -0.63    0.94
   3   3   1    5.28    3.69
   3  -3   1    0.43    3.03
  -3  -3  -1    0.60    2.33
  -3   3  -1    2.54    3.73
   3   3   1   -0.70    1.09
   3   3   2    0.39    0.80
  -3  -3  -2    6.01    3.12
   3   3   2    1.99    2.23
   3  -3   2    1.99    2.67
  -3   3  -2   -0.68    1.92
   3   3   2    2.43    1.89
   3   3   3    4.62    2.79
   3   3   3    6.10    3.54
   3  -3   3    1.43    2.14
   3   3   3    5.12    2.99
   3   3   4   36.57    7.33
   3   3   4   30.17    6.66
   3   3   4   33.97    6.49
   3  -3   4   30.40    7.07
   3   3   5   27.10    5.85
   3  -3   5   24.09    6.25
   3  -3   6   28.04    6.87
   3   3   6   36.97    6.34
   3   3   7   31.68    6.67
   3  -3   7   34.77    8.01
   3   3   8   12.35    4.34
   3  -3   8   17.63    5.65
   3  -3   9   23.48    6.66
  -3   3  -9   30.94    8.15
   3  -3  10   19.38    6.67
  -3   3 -10   31.83    8.39
  -3   3 -11   20.57    7.13
   3  -3  11   20.61    6.25
   3  -3  12   42.42    9.32
  -3   3 -12   34.87    9.10
   3  -3  13   -2.90    2.52
  -3   3 -13    3.36    2.75
   3  -3  14   -0.45    2.69
  -3   3 -14    5.12    4.10
  -3   3 -15    8.67    5.79
   3  -3  15   13.03    6.00
   3  -3  16    0.64    1.55
   3  -3  17   -2.63    3.68
   3  -3  18    4.85    4.30
   3  -3  19    3.51    1.61
   3  -3  20    8.14    4.70
   3  -3  21    5.02    4.43
   3  -3  22    3.48    3.89
   3   4 -14    8.00    7.36
   3   4 -13   -1.00    4.62
   3   4 -12    1.72    4.65
  -3  -4  11    0.29    2.50
   3   4 -11    5.98    4.65
   3   4 -10    1.19    3.88
  -3  -4  10   -0.53    2.31
  -3  -4  10    2.44    2.22
  -3  -4   9   24.27    9.33
  -3  -4   9   11.79    5.46
   3   4  -9    3.46    6.26
   3   4  -8   37.89   12.49
  -3  -4   8   55.42   13.06
  -3  -4   8   45.61    9.04
  -3  -4   7   17.50    5.94
  -3  -4   6    4.37    2.27
  -3   4   4    6.20    5.20
  -3   4   3    2.33    2.91
  -3   4   2    6.26    4.23
   3   4  -2    2.42    4.63
  -3   4   1    0.05    2.30
   3   4  -1    6.57    4.53
   3   4   0    2.63    4.51
  -3   4   0    7.20    5.02
   3  -4   0    0.33    2.50
  -3   4  -1    5.08    3.89
   3   4   1    9.14    4.43
   3  -4   1    4.38    2.85
  -3   4  -2   -0.19    2.13
   3   4   2    3.09    3.72
   3  -4   2    2.57    2.91
  -3   4  -3    3.81    3.10
   3   4   3    5.97    4.25
   3  -4   3   -2.94    3.99
   3   4   4   13.93    6.16
   3  -4   4    7.40    4.68
  -3   4  -4   17.41    7.50
   3  -4   5   17.06    6.32
   3  -4   6   -0.01    2.17
   3  -4   7    7.76    5.43
   3  -4   8    4.02    4.03
  -3   4  -9    7.17    6.40
   3  -4   9    5.21    5.03
  -3   4 -10   27.70    9.62
   3  -4  10   33.00   10.23
   3  -4  11   -1.34    2.58
  -3   4 -11    3.74    4.12
  -3   4 -12    8.08    4.92
   3  -4  12   -2.41    1.81
   3  -4  13    8.62    5.72
  -3   4 -13    3.02    3.53
   3  -4  14   -4.87    4.32
  -3   4 -14    5.22    4.55
  -3   4 -15   -3.10    3.10
   3  -4  15    3.44    3.13
   3  -4  16   -3.35    2.81
   3  -4  17   11.90    5.54
   3  -4  18    3.75    3.89
   3   5 -12   -1.79    2.78
   3   5 -11    7.81    5.59
   3   5 -10   -1.59    3.24
   3   5  -9    5.14    6.43
   3   5  -8    3.82    6.83
   3   5  -5    1.18    2.47
   3   5  -4   -2.47    4.03
   3   5  -3   10.75    7.98
  -3   5   3   -8.90    4.48
   3   5  -2    9.92    7.07
  -3   5   2    0.48    2.38
   3   5  -1    6.46    5.34
  -3   5   1    1.97    3.00
  -3   5   0    0.58    4.68
   3   5   0    9.06    6.66
   3   5   1    2.01    3.34
  -3   5  -1    3.19    5.21
  -3   5  -2    7.60    6.71
   3   5   2    3.53    3.69
  -3   5  -3   11.24    6.93
   3   5   3   10.58    4.87
   3  -5   3   -6.47    6.64
  -3   5  -4   23.29   10.40
   3  -5   4   -0.80    1.95
  -3   5  -5    3.58    4.40
   3  -5   5  -14.53    8.05
   3  -5   6   -0.69    2.22
   3  -5   7    2.25    3.57
   3  -5   8    1.90    4.81
   3  -5   9   -1.25    2.57
   3  -5  10    0.91    4.46
   3  -5  11    2.75    3.50
  -4   0  26    8.00    4.01
  -4   0  25    7.31    5.91
  -4   0  24    0.08    1.71
  -4   0  23   -1.09    3.25
  -4   0  23    0.71    3.54
  -4   0  22   79.66   15.28
  -4   0  21   -0.58    2.47
  -4   0  20   79.61   13.92
  -4   0  19    1.46    3.15
  -4   0  18    2.57    3.37
  -4   0  17    1.27    2.14
  -4   0  16   27.71    6.97
  -4   0  15    2.22    3.32
   4   0 -15    1.05    1.97
   4   0 -14  108.57   12.52
  -4   0  14  121.48   13.62
  -4   0  13    0.78    2.55
   4   0 -13    3.52    2.76
  -4   0  12  115.06   12.67
   4   0 -12  110.90   11.78
  -4   0  11    1.26    1.39
   4   0 -11   -1.05    1.60
   4   0 -10    7.28    3.16
  -4   0  10    4.79    2.86
   4   0  -9    2.14    1.95
  -4   0   9   -0.30    1.11
   4   0  -8 5813.01  134.20
  -4   0   8 5858.78  134.58
  -4   0   7   -0.62    0.95
   4   0  -7    1.99    2.01
   4   0  -6  512.57   22.54
  -4   0   6  530.83   22.89
  -4   0   5    1.26    1.98
  -4   0   4   49.87    5.21
  -4   0   4   57.43    6.32
  -4   0   3    0.83    1.89
  -4   0   3    0.65    0.92
  -4   0   2  874.59   24.56
   4   0  -2  876.97   23.75
  -4   0   1   -0.23    0.55
   4   0  -1   -0.37    0.59
  -4   0   0  703.77   20.74
   4   0   0  717.61   19.80
   4   0   0  671.62   19.87
  -4   0  -1   -1.08    0.74
  -4   0  -1    0.41    0.63
  -4   0  -1   -1.04    0.91
   4   0   1    0.38    1.05
  -4   0  -2  347.02   13.59
   4   0   2  338.13   14.32
  -4   0  -2  332.32   14.31
  -4   0  -2  357.02   12.02
  -4   0  -3   -0.26    0.73
   4   0   3   -0.83    1.22
   4   0   3    0.02    0.80
   4   0   4  191.05   12.13
  -4   0  -4  200.92   12.30
   4   0   4  186.60   11.03
  -4   0  -5    0.43    1.56
   4   0   5   -2.03    0.95
   4   0   5   -0.24    0.92
   4   0   6   83.97    9.14
   4   0   6   80.35    8.32
  -4   0  -6   85.12    9.76
   4   0   7    1.01    1.38
   4   0   7    2.15    1.95
   4   0   8    2.17    2.48
   4   0   8    1.95    2.52
   4   0   9    2.85    2.45
   4   0   9   -0.91    2.05
  -4   0 -10  238.99   16.37
   4   0  10  278.48   19.48
   4   0  10  261.67   19.61
   4   0  11    2.85    3.00
   4   0  11   -0.60    1.87
  -4   0 -11    0.74    1.70
  -4   0 -12  125.62   12.47
   4   0  12  132.65   14.86
   4   0  13    3.11    1.66
  -4   0 -13   -0.50    1.30
  -4   0 -14   17.11    4.52
   4   0  14   25.81    6.72
   4   0  15    3.08    3.54
  -4   0 -15   -1.43    2.40
  -4   0 -16    5.02    1.84
   4   0  16    6.30    4.51
   4   0  17    3.22    3.79
  -4   0 -17   -1.57    1.16
   4   0  18   16.85    6.95
  -4   0 -18   14.86    4.98
   4   0  19    9.43    4.98
   4   0  20   20.98    7.64
   4   0  21    4.53    3.88
   4   0  22    8.92    6.13
   4   0  23    3.96    4.68
   4   0  24   14.43    7.59
  -4  -1  27    5.58    5.20
  -4  -1  26   34.96   12.97
  -4  -1  26    4.22    5.11
  -4  -1  25   26.80   11.12
  -4  -1  25    4.06    4.27
  -4  -1  24   -6.04    4.74
  -4  -1  24    0.77    2.26
  -4  -1  23   -1.95    3.52
  -4  -1  23    8.56    5.58
  -4  -1  22    0.95    2.58
  -4  -1  22    8.92    4.12
  -4  -1  21    0.31    2.09
  -4  -1  21    6.52    4.56
  -4  -1  20   40.82    9.27
  -4   1  20   53.83   10.70
  -4  -1  20   57.16   12.94
  -4  -1  19   -6.84    3.83
  -4   1  19   -4.43    2.92
  -4  -1  19    4.72    4.19
  -4  -1  18   -0.69    3.12
  -4   1  18   -0.04    2.01
  -4  -1  18   -4.14    3.21
  -4  -1  17    8.52    3.67
  -4   1  17   19.05    6.67
  -4  -1  17   10.09    4.96
  -4  -1  16    5.30    2.91
  -4  -1  16    3.49    2.35
  -4   1  16    6.40    4.13
  -4   1  15   19.50    6.26
  -4  -1  15   13.79    5.74
  -4  -1  15   18.52    4.91
  -4   1  14   29.80    6.53
  -4  -1  14   29.04    7.21
  -4  -1  14   27.79    6.49
  -4  -1  13    4.56    3.75
  -4  -1  13    7.11    3.57
  -4  -1  13    5.77    3.28
  -4   1  13    7.53    3.73
  -4   1  12   51.69    7.63
  -4  -1  12   46.49    8.42
  -4  -1  12   45.25    7.48
  -4  -1  12   57.79    8.34
  -4  -1  11   24.03    5.32
  -4  -1  11   30.66    6.78
  -4  -1  11   31.82    5.96
  -4   1  11   29.63    5.60
   4   1 -11   29.71    6.37
  -4   1  10   60.09    7.81
   4   1 -10   56.13    8.46
  -4  -1  10   58.53    7.64
  -4  -1  10   63.84    9.27
  -4  -1  10   51.04    6.99
  -4   1   9  182.17   13.49
   4   1  -9  229.48   17.18
  -4  -1   9  225.19   13.93
  -4  -1   9  221.56   14.45
  -4  -1   9  199.70   16.30
  -4  -1   8    6.73    2.06
  -4  -1   8    8.64    2.80
  -4   1   8    7.54    2.86
  -4  -1   8   10.17    3.98
   4   1  -8    8.50    3.54
  -4  -1   7  472.29   18.68
  -4  -1   7  499.14   25.17
   4   1  -7  476.21   23.95
  -4  -1   7  510.53   21.00
  -4   1   7  461.21   23.56
   4   1  -6  168.01   12.94
  -4   1   6  138.91   11.59
  -4  -1   6  151.70    8.39
  -4  -1   6  165.45   13.13
   4   1  -5  137.83   11.48
  -4  -1   5  132.99   11.56
  -4   1   5  128.85   10.85
  -4  -1   5  133.07    6.64
   4  -1  -5  143.55   11.74
  -4  -1   4  374.92   10.87
  -4   1   4  390.07   19.22
  -4  -1   4  383.44   19.29
   4   1  -4  399.00   19.84
   4  -1  -4  381.16   19.28
  -4  -1   3   65.75    7.55
   4  -1  -3   65.88    7.18
   4  -1  -3   67.12    7.08
  -4   1   3   64.82    7.33
   4   1  -3   68.57    7.87
   4   1  -3   51.63    4.08
   4  -1  -2    0.10    0.95
  -4   1   2   -1.54    1.84
   4  -1  -2    0.13    1.29
   4   1  -2    1.29    1.73
  -4  -1   2   -0.92    1.01
  -4   1   2    1.75    1.30
   4   1  -1   72.91    7.63
  -4   1   1   70.38    7.42
  -4  -1   1   78.49    7.80
   4  -1  -1   80.70    7.65
   4  -1  -1   77.90    7.52
  -4   1   1   76.00    8.01
   4   1   0   59.85    6.57
  -4   1   0   66.35    6.74
   4  -1   0   62.42    6.61
  -4  -1   0   60.04    6.43
  -4   1   0   54.33    6.59
   4   1   1   39.58    5.28
  -4   1  -1   35.99    4.94
   4  -1   1   31.02    4.55
  -4  -1  -1   34.40    4.76
  -4   1  -1   41.63    6.14
  -4   1  -2  362.24   17.44
   4  -1   2  392.38   17.93
  -4  -1  -2  390.63   17.14
   4  -1   3   54.81    6.68
  -4   1  -3   54.57    6.48
  -4  -1  -3   53.90    5.77
  -4  -1  -4   67.12    6.09
   4  -1   4   68.93    7.59
  -4   1  -4   63.32    7.13
   4  -1   5  158.14   12.14
  -4   1  -5  167.50   12.53
  -4   1  -5  165.31   12.96
  -4  -1  -5  140.46    8.79
  -4  -1  -5  140.77    6.75
  -4  -1  -6    3.77    1.18
  -4   1  -6    1.74    1.79
  -4   1  -6    3.20    2.63
   4  -1   6    5.63    3.04
  -4   1  -7   19.37    4.66
   4  -1   7   13.16    4.28
  -4   1  -7   14.43    3.95
  -4  -1  -7   13.70    2.49
   4  -1   8    3.12    2.71
  -4   1  -8    1.38    1.88
  -4   1  -8    1.76    1.34
  -4   1  -8   -0.55    0.81
  -4   1  -9  249.53   18.70
  -4   1  -9  224.49   17.78
  -4   1  -9  226.28   17.16
   4  -1   9  245.79   18.28
   4  -1  10  655.06   31.70
  -4   1 -10  559.92   28.91
  -4  -1 -10  523.43   19.08
   4  -1  11   11.86    4.99
  -4  -1 -11    6.67    1.69
  -4   1 -11    8.11    3.95
  -4   1 -12   29.54    6.89
   4  -1  12   37.80    7.80
  -4  -1 -12   26.34    3.33
  -4  -1 -13   35.21    4.08
   4  -1  13   50.51    9.68
  -4  -1 -14   40.82    4.64
   4  -1  14   77.72   12.15
   4  -1  15   -2.34    2.79
  -4  -1 -15    0.06    0.99
   4  -1  16    3.33    2.02
   4   1  16    6.48    4.22
  -4  -1 -16    2.63    1.57
   4  -1  17   -1.61    3.32
   4   1  17    4.75    3.54
   4   1  18    1.18    2.84
   4  -1  18   -1.29    3.56
   4   1  19    1.86    1.44
   4  -1  19    5.27    4.55
   4   1  20   13.73    7.18
   4  -1  20    8.00    3.74
   4   1  21    2.12    1.62
   4  -1  21   -3.84    4.18
   4   1  22   -2.42    3.83
   4  -1  22   -3.57    3.17
   4   1  23    2.44    3.51
   4  -1  23    8.31    5.27
   4   1  24   15.23    7.63
   4  -1  24    8.22    6.53
  -4  -2  25    3.30    5.85
  -4  -2  24   20.04    8.05
  -4  -2  24   61.85   17.01
  -4  -2  23   48.47   14.27
  -4  -2  23   18.83    7.27
  -4  -2  22    8.62    5.34
  -4  -2  22    6.00    5.06
  -4  -2  21    2.71    4.08
  -4  -2  21    1.93    3.06
  -4  -2  20    1.37    4.36
  -4  -2  20   -5.14    4.06
  -4  -2  19    3.97    4.77
  -4  -2  19    0.45    1.47
  -4  -2  18    3.82    2.30
  -4  -2  18   -5.66    5.44
  -4   2  17    9.14    4.08
  -4  -2  17    8.83    3.72
  -4  -2  17    4.42    3.42
  -4   2  16    7.22    3.86
  -4  -2  16    1.65    1.10
  -4  -2  16    3.54    3.88
  -4  -2  15    2.62    3.66
  -4  -2  15    8.34    3.69
  -4   2  15    4.38    3.15
  -4  -2  14    3.34    1.89
  -4   2  14    4.30    3.10
  -4  -2  14    7.67    3.85
  -4  -2  13    2.58    2.29
  -4   2  13    2.86    2.41
  -4  -2  13    4.45    3.67
  -4   2  12   13.68    4.57
  -4  -2  12   21.72    4.95
  -4  -2  12   12.98    4.66
  -4  -2  11   35.61    6.04
  -4   2  11   19.52    5.02
  -4  -2  11   33.91    7.49
  -4  -2  10   62.01   10.29
  -4  -2  10   58.46    7.39
  -4  -2   9   27.71    5.01
  -4  -2   9   21.68    5.96
   4   2  -9   22.76    5.48
   4   2  -8  208.38   15.36
  -4  -2   8  267.40   20.15
  -4  -2   8  258.72   15.14
  -4  -2   7   83.72   10.92
   4   2  -7   63.93    8.09
   4   2  -7   83.87    8.57
  -4  -2   7   79.33    7.60
   4   2  -6   62.07    6.47
  -4  -2   6   71.01    9.82
  -4  -2   6   67.43    6.41
   4   2  -6   54.79    7.14
   4   2  -5  437.07   18.56
  -4  -2   5  499.27   26.83
   4   2  -5  557.75   28.79
  -4   2   5  412.40   24.62
  -4  -2   5  461.92   18.38
   4  -2  -5  425.81   24.97
   4   2  -4    1.11    1.29
  -4  -2   4    5.19    2.80
  -4   2   4    2.56    1.90
  -4  -2   4    1.63    0.75
   4  -2  -4    8.80    3.81
   4   2  -4    8.46    3.62
   4   2  -3   20.95    3.25
  -4   2   3   18.83    4.96
  -4  -2   3   19.36    4.85
  -4   2   3   26.84    6.06
   4  -2  -3   19.73    5.04
   4   2  -3   28.65    6.06
  -4   2   2   18.55    5.32
  -4  -2   2   12.80    3.76
   4   2  -2   12.56    2.47
  -4   2   2   15.39    4.13
   4  -2  -2   11.03    3.68
   4   2  -2   17.64    4.43
  -4  -2   1    0.76    1.24
  -4   2   1    2.75    2.43
  -4   2   1    2.77    2.15
   4   2  -1    1.53    1.04
   4  -2  -1    2.24    0.76
   4   2  -1    0.74    1.60
  -4   2   0   11.08    3.84
   4   2   0    9.38    2.33
  -4  -2   0    9.02    3.05
  -4   2   0   11.89    3.62
   4   2   0   10.02    3.25
   4  -2   0   11.26    3.68
  -4  -2  -1   42.40    6.32
   4   2   1   41.75    6.50
   4   2   1   35.56    4.97
  -4   2  -1   34.20    6.20
   4  -2   1   37.28    6.23
  -4   2  -1   37.13    7.34
  -4   2  -2   49.15    7.32
   4   2   2   57.80    7.63
   4  -2   2   53.81    7.55
  -4  -2  -2   60.78    7.13
   4   2   2   58.87    6.59
   4   2   2   54.12    6.21
   4  -2   3  114.72   11.28
  -4   2  -3  115.73   11.34
   4   2   3  125.54   11.12
  -4  -2  -3  137.88   10.66
   4   2   3  126.43    9.05
  -4   2  -4   12.34    3.88
  -4  -2  -4   15.80    3.44
   4   2   4   13.63    3.45
   4  -2   4   13.07    3.89
  -4  -2  -5   52.60    6.08
  -4   2  -5   51.12    7.84
   4   2   5   54.00    6.64
   4  -2   5   41.01    6.83
  -4  -2  -6   75.55    6.81
   4  -2   6   64.31    8.85
   4  -2   7  190.91   16.30
  -4   2  -7  181.96   16.54
  -4  -2  -7  220.10   10.88
   4  -2   8   88.42   11.01
  -4  -2  -8   94.68    5.85
  -4   2  -8   82.66   10.97
  -4  -2  -8   86.86    8.21
   4  -2   9  117.56   12.99
  -4   2  -9  114.28   13.42
  -4  -2  -9  116.01    9.99
   4  -2  10  117.90   13.69
  -4   2 -10  112.74   13.37
  -4  -2 -10  128.39   10.78
   4  -2  11   14.37    5.23
  -4  -2 -11   11.91    3.70
  -4   2 -11   14.18    5.40
  -4  -2 -12    6.97    2.92
  -4   2 -12   11.06    4.14
   4  -2  12   14.76    5.27
   4  -2  13    3.14    1.87
  -4  -2 -13    2.48    1.75
  -4   2 -13    5.48    4.27
  -4  -2 -14   -2.24    1.54
   4  -2  14    6.31    3.62
   4  -2  15   14.01    5.63
   4  -2  16   11.27    4.00
   4  -2  17   12.54    6.49
   4  -2  18    3.64    2.12
   4  -2  19    6.93    5.77
   4  -2  20   -2.52    1.94
   4  -2  21   11.06    6.87
   4  -2  22    4.51    5.64
   4  -2  23   -0.05    3.62
  -4  -3  20   12.40    7.77
  -4  -3  19    4.95    3.36
  -4  -3  18    9.26    6.55
  -4  -3  18    1.20    1.08
  -4  -3  17    9.33    6.76
  -4  -3  17    2.59    3.00
  -4  -3  16    3.50    3.60
  -4  -3  16    4.19    3.83
  -4  -3  15    4.75    2.47
  -4  -3  15    6.99    3.88
  -4  -3  14    6.26    3.25
  -4  -3  14    2.06    4.08
  -4  -3  13    9.90    5.24
  -4   3  13    3.11    2.14
  -4  -3  13    7.32    4.23
  -4  -3  12   71.75   13.06
  -4  -3  12   65.72    9.68
   4   3 -12   64.17   12.05
   4   3 -11    3.14    3.91
  -4  -3  11    2.79    3.18
  -4  -3  11    3.13    3.44
  -4  -3  10    0.14    2.72
   4   3 -10    3.32    1.44
   4   3 -10    0.03    2.49
  -4  -3  10    0.07    1.35
  -4  -3   9    3.02    3.64
   4   3  -9    1.36    1.82
  -4  -3   9    0.98    1.06
   4   3  -9    2.95    3.43
  -4  -3   8  101.51   11.03
  -4  -3   8   97.71   14.11
   4   3  -8   87.64   10.53
   4   3  -8   82.66   12.26
   4   3  -7   42.20    9.26
  -4  -3   7   48.10    7.60
   4   3  -7   46.64    7.70
  -4  -3   7   46.94    9.88
   4   3  -6    1.59    1.91
  -4  -3   6   -0.57    1.01
  -4  -3   6    5.57    2.92
   4   3  -5   11.85    4.21
  -4  -3   5    8.04    3.45
  -4  -3   5   17.56    6.54
  -4   3   4   58.64   10.73
   4   3  -4   59.34    8.30
  -4  -3   4   60.42   10.59
  -4  -3   3    3.99    3.21
   4   3  -3    1.72    1.77
  -4   3   3    1.11    1.93
  -4   3   2    8.93    4.85
   4   3  -2   10.77    3.14
   4  -3  -2    5.85    3.19
  -4  -3   2   11.65    4.85
  -4  -3   1   10.95    4.45
  -4   3   1   10.22    4.83
   4   3  -1    8.87    3.22
   4  -3  -1    8.95    4.53
  -4  -3   0    2.38    2.01
  -4   3   0    9.41    5.20
   4   3   0    3.69    1.67
   4  -3   0   -0.67    1.18
   4   3   1    2.01    1.48
  -4   3  -1    5.47    4.01
  -4  -3  -1    2.48    1.68
   4   3   1    3.44    2.35
   4  -3   1    0.69    1.37
   4   3   1    2.34    2.09
   4   3   2    3.73    2.42
   4   3   2    5.03    2.69
   4  -3   2    2.12    1.41
  -4  -3  -2    3.34    2.28
   4   3   2    2.12    2.12
  -4   3  -2    2.82    2.63
  -4  -3  -3    2.87    2.34
   4   3   3    0.63    1.19
   4   3   3    0.82    1.05
   4  -3   3   -0.39    2.44
   4   3   3    4.63    3.40
   4   3   4    1.58    2.06
  -4  -3  -4    3.69    1.90
   4  -3   4    2.68    2.40
   4   3   4   -0.62    2.10
   4   3   4    1.90    1.00
  -4  -3  -5   57.50    8.58
   4   3   5   41.35    8.09
   4   3   5   51.14    8.51
   4  -3   5   36.62    8.36
   4   3   6    2.62    2.14
   4  -3   6    1.20    1.69
   4  -3   7   56.35   10.19
   4   3   7   68.59   10.15
   4  -3   8   16.68    5.43
   4  -3   9    1.02    2.70
  -4   3  -9    3.93    3.27
   4  -3  10   30.89    8.07
  -4   3 -10   31.57    8.68
   4  -3  11   88.89   13.90
  -4   3 -11   74.81   13.16
   4  -3  12    6.71    3.89
  -4   3 -12    6.78    3.29
   4  -3  13   33.15    8.95
  -4   3 -13   30.98    8.24
  -4   3 -14    4.48    4.28
   4  -3  14    3.26    2.30
  -4   3 -15    5.38    4.09
   4  -3  15    1.57    3.40
   4  -3  16    7.44    4.71
  -4   3 -16    2.65    4.09
   4  -3  17    3.01    2.35
   4  -3  18    0.25    2.67
   4  -3  19    4.39    4.22
   4  -3  20    1.63    2.48
   4  -3  21    9.08    6.10
  -4  -4  15    3.89    3.75
  -4  -4  14    8.21    6.99
   4   4 -14   -5.25    2.44
   4   4 -13    2.64    1.51
  -4  -4  13    5.35    5.08
  -4  -4  12   10.07    6.70
   4   4 -12    4.56    4.75
  -4  -4  11    2.20    2.98
   4   4 -11    4.42    4.39
   4   4 -10    7.72    6.74
  -4  -4  10   26.41    9.76
  -4  -4   9   -2.79    4.18
   4   4  -9    4.04    4.63
  -4  -4   8   13.15    6.44
   4   4  -8   14.32    7.43
  -4  -4   7   21.66    8.79
  -4  -4   7   16.53    5.34
  -4  -4   6    2.62    4.34
  -4  -4   5   54.80   12.45
  -4  -4   4   25.88    8.79
  -4   4   4   26.55    9.31
  -4  -4   3   -0.05    1.42
  -4   4   3    3.12    2.88
  -4  -4   2    5.56    3.94
  -4   4   2    1.86    3.51
   4   4  -2    8.17    5.58
  -4   4   1    8.48    5.94
   4  -4  -1    4.11    1.99
   4   4  -1    9.24    5.60
   4   4   0    6.48    4.66
  -4   4   0    1.21    1.91
   4  -4   0    2.76    3.04
  -4   4  -1    2.63    2.90
   4   4   1    3.59    4.08
   4  -4   1    3.05    2.30
  -4   4  -2    4.69    4.39
   4   4   2    2.51    3.01
   4  -4   2    4.16    3.51
  -4   4  -3    3.92    5.11
   4  -4   3    2.47    2.18
   4   4   3   -3.40    2.43
   4   4   4    3.77    2.72
   4  -4   4    4.05    4.86
  -4   4  -4    2.17    3.31
   4  -4   5   -1.29    1.40
  -4   4  -5    8.98    6.75
   4  -4   6    4.89    2.59
   4  -4   7   -2.83    1.42
   4  -4   8   18.79    7.99
   4  -4   9    1.64    1.35
  -4   4  -9    8.45    5.99
  -4   4 -10   11.16    5.80
   4  -4  10    6.21    4.86
   4  -4  11    5.26    3.80
  -4   4 -11    0.96    2.67
   4  -4  12   -3.77    2.38
  -4   4 -12   -3.24    2.46
   4  -4  13   12.78    6.05
  -4   4 -13    3.63    4.27
   4  -4  14    7.95    5.85
  -4   4 -14   10.98    6.00
  -4   4 -15    0.83    5.37
   4  -4  15    8.95    5.16
   4  -4  16   -0.96    4.19
   4  -4  17    0.90    1.31
   4   5  -9    1.36    5.32
   4   5  -8    4.58    5.12
   4   5  -7   -3.96    3.67
   4   5  -5   -0.98    3.25
   4   5  -4   32.63   13.08
   4   5  -3   19.26    8.63
  -4   5   3   17.59    8.15
   4   5  -2    2.36    2.28
  -4   5   2   11.97    7.71
   4   5  -1    0.55    3.30
  -4   5   1    4.50    5.90
  -4   5   0    4.62    5.49
   4   5   0    9.95    5.68
  -4   5  -1    5.48    6.33
  -4   5  -2   17.57    8.38
  -4   5  -3   13.44    8.33
   4  -5   3    4.63    5.01
   4  -5   4    6.43    5.84
   4  -5   5    8.17    5.84
   4  -5   6   -0.22    2.00
   4  -5   7    6.06    4.99
   4  -5   8    1.54    4.48
   4  -5   9    5.67    2.11
   4  -5  10   -0.62    2.78
  -5   0  26   -0.84    2.09
  -5   0  25   12.36    7.37
  -5   0  24   11.27    6.55
  -5   0  23    6.21    7.57
  -5   0  22  119.45   19.51
  -5   0  21   -2.98    2.78
  -5   0  20   14.90    6.32
  -5   0  19    1.82    3.68
  -5   0  18    3.24    4.05
  -5   0  17   -1.95    2.06
  -5   0  16    6.79    3.69
  -5   0  15    0.34    2.44
  -5   0  14  113.38   13.67
   5   0 -14  117.26   13.32
  -5   0  13    3.75    2.31
   5   0 -13    2.20    2.14
  -5   0  12   16.21    5.55
   5   0 -12   21.60    5.66
   5   0 -11    1.70    2.00
  -5   0  11    0.83    1.90
   5   0 -10   76.77    9.69
  -5   0  10   71.63    9.37
   5   0  -9    1.19    1.83
  -5   0   9    0.57    1.78
  -5   0   8   21.91    4.91
   5   0  -8   16.29    4.26
  -5   0   7    0.77    1.23
  -5   0   6  625.43   27.31
  -5   0   5    1.83    2.06
  -5   0   5   -0.18    1.04
  -5   0   4  135.79    9.14
  -5   0   4  145.82   11.54
  -5   0   3   -0.72    1.72
  -5   0   3   -1.12    0.82
   5   0  -3    1.25    0.92
  -5   0   2   39.77    4.32
   5   0  -2   45.28    4.33
  -5   0   1    0.04    0.61
   5   0  -1    0.94    0.92
  -5   0   0    3.11    1.57
   5   0   0    1.95    1.22
   5   0   0    1.52    0.69
  -5   0  -1    0.22    0.78
  -5   0  -1    0.19    1.09
   5   0   1    0.61    0.94
  -5   0  -2   12.91    2.17
  -5   0  -2   11.50    2.61
  -5   0  -2   16.19    2.79
   5   0   2   11.77    2.42
  -5   0  -3   -0.38    0.84
   5   0   3    0.95    1.03
   5   0   4  230.92   14.05
  -5   0  -4  240.22   14.46
   5   0   4  249.21   13.48
  -5   0  -5   -1.41    1.36
   5   0   5    2.95    2.16
   5   0   5    0.49    0.89
   5   0   6   58.15    8.03
  -5   0  -6   64.24    8.45
   5   0   6   52.66    6.77
   5   0   7    2.84    2.28
   5   0   7    2.49    2.38
   5   0   8  337.87   22.01
   5   0   8  367.11   20.86
   5   0   9   -2.13    2.06
   5   0   9    4.43    3.89
   5   0  10  309.63   21.74
   5   0  10  309.27   21.01
   5   0  11    3.26    2.82
  -5   0 -12  553.94   29.00
   5   0  12  573.40   32.56
  -5   0 -13   -0.15    1.10
   5   0  13    3.09    2.98
   5   0  14   82.28   12.57
  -5   0 -14   96.73   12.10
   5   0  15    2.12    3.05
  -5   0 -15   -0.61    1.83
   5   0  16    6.71    4.72
  -5   0 -16    3.73    1.79
   5   0  17    4.51    3.64
  -5   0 -17   -2.49    3.25
   5   0  18    1.53    3.39
   5   0  19    3.31    3.71
   5   0  20    2.72    3.43
   5   0  21    5.54    4.92
   5   0  22    1.24    1.44
   5   0  23    8.31    5.84
   5   0  24   10.58    6.15
  -5  -1  27    2.04    3.02
  -5  -1  26    3.23    3.36
  -5  -1  26   -2.80    3.47
  -5  -1  25    1.09    5.38
  -5  -1  25    1.34    1.41
  -5  -1  24   10.04    8.37
  -5  -1  24    1.05    1.62
  -5  -1  23    8.31    5.60
  -5  -1  23   12.18    7.67
  -5  -1  22    5.38    4.62
  -5  -1  22    9.24    6.44
  -5  -1  21    6.76    4.57
  -5  -1  21   10.85    6.24
  -5  -1  20    1.54    2.08
  -5   1  20    2.89    3.54
  -5  -1  20    2.02    3.55
  -5   1  19   51.90   11.74
  -5  -1  19   55.26   12.72
  -5  -1  19   52.14   10.09
  -5   1  18    7.12    4.90
  -5  -1  18    4.83    3.91
  -5  -1  18   10.74    5.02
  -5   1  17   18.17    6.20
  -5  -1  17   21.63    7.54
  -5  -1  17   14.48    5.18
  -5   1  16   34.42    8.25
  -5  -1  16   24.67    6.09
  -5  -1  16   28.93    7.76
  -5   1  15    7.53    3.05
  -5  -1  15    6.57    3.81
  -5  -1  15    7.67    3.51
  -5  -1  14    0.33    1.85
  -5  -1  14    4.32    3.26
  -5   1  14    5.87    3.29
  -5  -1  13   24.32    7.08
  -5  -1  13   17.55    4.72
  -5  -1  13   16.60    4.88
  -5   1  13   13.64    4.41
  -5  -1  12  120.04   14.30
  -5  -1  12  142.15   12.86
  -5   1  12  118.84   12.62
  -5  -1  12  120.60   12.48
  -5  -1  11    2.02    2.85
  -5  -1  11    1.83    1.94
  -5  -1  11    2.91    2.35
  -5   1  11    1.60    2.58
  -5  -1  10  113.27   10.84
  -5   1  10   92.12   11.06
  -5  -1  10  137.46   11.37
  -5  -1  10  126.95   13.64
  -5  -1   9   30.21    5.08
  -5   1   9   22.88    4.83
   5   1  -9   27.68    6.22
  -5  -1   9   31.18    5.16
  -5   1   9   34.48    6.96
  -5  -1   9   33.53    7.09
  -5  -1   8   47.61    7.69
   5   1  -8   48.42    7.75
  -5  -1   8   44.41    5.46
  -5  -1   8   48.07    6.02
  -5   1   8   32.96    6.12
  -5   1   8   45.58    7.25
   5   1  -7  136.91   12.94
  -5  -1   7  137.51   12.84
  -5   1   7  133.52   12.41
  -5  -1   7  131.01    8.52
  -5  -1   7  147.18   10.21
  -5  -1   6   66.51    8.51
  -5  -1   6   53.13    4.41
  -5   1   6   53.20    7.33
   5   1  -6   66.38    8.63
   5   1  -5  686.43   29.04
  -5  -1   5  669.62   28.55
  -5  -1   5  521.84   15.77
  -5   1   5  626.37   27.00
   5  -1  -5  653.18   27.78
  -5   1   4 2448.74   67.67
  -5  -1   4 2465.31   68.56
   5  -1  -4 2387.52   65.78
   5   1  -4 2609.08   69.47
   5  -1  -4 2481.29   66.90
   5   1  -3   62.41    7.83
  -5  -1   3   65.76    7.94
  -5   1   3   57.54    7.28
   5  -1  -3   57.06    7.07
   5  -1  -3   54.49    6.68
  -5   1   2  935.27   33.32
   5  -1  -2  941.94   32.62
   5   1  -2 1048.23   34.89
  -5  -1   2  968.25   34.54
   5  -1  -2  921.68   32.43
  -5   1   1  223.41   14.23
   5  -1  -1  241.50   14.30
   5   1  -1  228.23   14.50
  -5  -1   1  241.72   14.97
   5  -1  -1  238.92   14.08
  -5   1   1  228.11   14.99
  -5   1   0    0.79    1.50
   5  -1   0    0.46    0.82
   5   1   0    1.50    0.69
   5   1   0    1.83    1.37
  -5   1   0    0.58    0.62
  -5  -1   0    3.40    1.63
  -5   1  -1  123.89   10.11
   5   1   1  114.75    7.13
   5  -1   1  118.81    9.78
  -5   1  -1  137.40   10.96
  -5  -1  -1  134.11   10.55
   5   1   2   67.23    6.22
  -5   1  -2   71.88    7.65
   5  -1   2   69.54    7.37
  -5  -1  -2   76.90    7.67
  -5   1  -2   73.84    8.52
   5   1   3   19.03    3.68
   5  -1   3   18.83    4.23
  -5   1  -3   18.12    4.19
  -5  -1  -3   19.12    3.89
   5   1   4    6.56    2.54
  -5  -1  -4    9.04    2.51
  -5   1  -4    8.86    2.75
   5  -1   4   13.16    3.90
   5  -1   5   54.36    7.36
  -5   1  -5   56.78    7.69
  -5  -1  -5   45.42    5.41
  -5   1  -5   47.91    7.57
  -5   1  -6   27.65    5.48
  -5   1  -6   21.21    5.01
   5  -1   6   30.86    5.84
  -5  -1  -6   19.40    3.65
  -5   1  -7    2.77    2.64
   5  -1   7    4.47    3.08
  -5   1  -7    4.29    2.51
  -5   1  -8   12.36    3.83
   5  -1   8    8.62    3.90
  -5   1  -8   10.54    3.90
   5  -1   9   82.13   10.96
  -5   1  -9   81.70   11.26
   5  -1  10  148.22   14.91
  -5   1 -10  129.28   13.76
   5   1  11    4.69    3.74
   5  -1  11    5.42    3.99
  -5   1 -11    9.28    4.06
   5   1  12    6.66    3.97
   5  -1  12   12.51    5.59
  -5  -1 -12    7.24    2.06
   5   1  13   49.87    9.92
  -5  -1 -13   43.29    5.53
   5  -1  13   63.80   11.26
   5  -1  14   15.20    5.91
  -5  -1 -14    7.87    2.19
   5   1  14   15.87    6.30
   5   1  15    7.69    4.13
   5  -1  15    2.71    3.11
  -5  -1 -15    1.65    1.26
  -5  -1 -16    0.53    1.73
   5  -1  16    6.94    4.86
   5   1  16    4.09    4.05
   5   1  17   10.16    5.40
   5  -1  17   14.56    5.97
   5   1  18   20.01    7.16
   5  -1  18   20.08    7.30
   5   1  19    3.43    4.04
   5  -1  19    2.70    2.55
   5   1  20    8.10    4.66
   5  -1  20   16.02    7.19
   5   1  21    1.25    3.67
   5  -1  21    1.40    3.35
   5   1  22    2.61    2.47
   5  -1  22   11.38    5.92
   5   1  23    8.91    5.56
   5  -1  23    5.53    5.70
   5  -1  24    8.54    7.23
  -5  -2  24   -0.06    2.13
  -5  -2  23   12.03    7.93
  -5  -2  23    3.18    2.39
  -5  -2  22    9.56    5.36
  -5  -2  22   11.25    7.85
  -5  -2  21    4.69    5.40
  -5  -2  21    3.30    2.12
  -5  -2  20   17.28    6.09
  -5  -2  20   34.84   10.97
  -5  -2  19    1.08    2.89
  -5  -2  19    6.47    5.13
  -5  -2  18    6.70    3.74
  -5  -2  18    7.23    5.40
  -5  -2  17   33.19    7.33
  -5  -2  17   36.05    9.96
  -5   2  17   40.00    9.21
  -5  -2  16    0.86    0.84
  -5  -2  16    0.14    2.65
  -5   2  16    2.18    2.83
  -5  -2  15    3.09    2.79
  -5  -2  15    7.53    4.29
  -5   2  15    3.80    2.73
  -5  -2  14    7.75    3.24
  -5   2  14    4.66    3.24
  -5  -2  14    5.03    3.94
  -5  -2  13    2.69    2.40
  -5   2  13    2.76    2.04
  -5  -2  13    1.44    3.49
  -5  -2  12    0.25    1.41
  -5   2  12    1.27    1.72
  -5  -2  12    2.78    3.25
  -5  -2  11   24.27    6.89
  -5  -2  11   18.04    4.09
  -5   2  11   17.68    4.97
  -5  -2  10    0.90    0.75
  -5  -2  10    0.88    2.44
  -5  -2   9   60.00    6.93
  -5  -2   9   59.99   10.03
  -5  -2   8    0.44    0.72
  -5  -2   8    2.01    2.50
   5   2  -8    1.14    2.05
  -5  -2   7   79.56    6.66
  -5  -2   7   70.42   10.50
   5   2  -7   61.53    7.70
  -5  -2   6  209.74   10.42
  -5  -2   6  210.96   17.97
   5   2  -6  168.17   12.49
  -5  -2   5    8.99    3.70
  -5  -2   5    7.39    1.90
   5   2  -5   10.88    2.98
   5   2  -4   31.30    3.46
  -5  -2   4   41.28    7.34
   5   2  -4   37.68    7.06
   5  -2  -4   31.35    6.49
  -5   2   3    1.06    2.26
   5   2  -3    5.51    2.78
  -5  -2   3    1.92    2.58
   5   2  -3    2.01    0.95
   5  -2  -3    2.23    2.04
  -5   2   2    0.11    1.92
  -5  -2   2    1.19    1.58
   5   2  -2    1.41    0.76
  -5   2   2    3.77    2.44
   5   2  -2   -0.23    0.92
   5  -2  -2    3.92    3.06
   5  -2  -1  289.14   19.35
   5   2  -1  363.27   21.41
  -5  -2   1  360.13   21.56
  -5   2   1  308.11   20.08
   5   2  -1  302.25   12.68
  -5   2   1  316.28   21.17
  -5   2   0   14.49    4.31
  -5  -2   0   11.17    3.24
  -5   2   0    8.67    3.31
   5   2   0   10.61    2.17
   5   2   0   16.37    4.77
   5  -2   0    9.16    3.56
  -5   2  -1   32.49    6.69
   5   2   1   39.65    6.83
   5  -2   1   27.79    6.01
  -5   2  -1   32.54    6.24
  -5  -2  -1   29.71    5.70
   5   2   1   29.47    4.30
   5   2   2    1.17    1.07
  -5   2  -2    1.37    1.31
  -5  -2  -2    0.09    0.71
   5   2   2    2.61    2.31
   5  -2   2    1.13    1.73
   5   2   2    1.09    1.32
  -5   2  -2    0.73    1.91
   5   2   3   21.44    4.97
   5   2   3   18.47    3.16
   5  -2   3   16.57    4.84
  -5  -2  -3   18.46    4.24
  -5  -2  -4    4.24    2.04
   5   2   4    4.00    2.30
   5  -2   4    5.47    3.29
  -5  -2  -5   43.72    5.94
   5  -2   5   34.13    6.60
  -5  -2  -6    3.46    1.25
   5  -2   6   11.08    3.84
  -5  -2  -7   51.75    5.61
   5  -2   7   41.99    7.90
  -5   2  -7   39.13    8.39
  -5  -2  -8   11.65    2.30
  -5   2  -8   14.33    5.54
   5  -2   8   13.06    4.36
  -5   2  -9    0.62    2.29
   5  -2   9    6.17    3.25
  -5  -2  -9    1.00    0.66
  -5  -2  -9    0.03    0.62
   5  -2  10   45.95    8.66
  -5   2 -10   43.47    8.56
  -5  -2 -10   39.08    5.58
  -5  -2 -11   17.10    3.84
  -5   2 -11   18.50    6.40
   5  -2  11   17.44    5.06
   5  -2  12   70.57   11.65
  -5   2 -12   49.88    9.71
  -5  -2 -12   54.95    7.40
  -5  -2 -13   -1.97    1.64
   5  -2  13    1.35    2.03
  -5   2 -13    1.84    2.92
   5  -2  14   18.44    6.45
  -5  -2 -14   15.16    4.39
   5  -2  15    5.67    3.71
   5  -2  16    0.77    2.09
   5  -2  17   28.60    9.13
   5  -2  18   -0.17    4.24
   5  -2  19    6.06    2.69
   5  -2  20    6.37    4.81
   5  -2  21    7.60    4.99
   5   2  21    0.45    2.68
   5  -2  22    3.30    3.78
   5   2  22    0.82    5.27
  -5  -3  20   15.88    9.17
  -5  -3  19   30.08   10.53
  -5  -3  18   16.72    7.45
  -5  -3  17    9.37    6.34
  -5  -3  16    5.06    4.27
  -5  -3  15    7.83    4.89
  -5  -3  15    4.56    2.99
  -5  -3  14    6.32    5.42
  -5  -3  14    2.02    1.67
  -5   3  13    5.08    3.33
  -5  -3  13    4.14    2.69
  -5  -3  13    5.49    3.15
  -5  -3  12    3.81    2.91
  -5  -3  12    2.22    3.62
  -5  -3  11    5.29    2.54
  -5  -3  11    4.48    3.26
   5   3 -11    3.71    3.44
   5   3 -10    2.66    2.73
  -5  -3  10    0.75    1.93
  -5  -3  10    5.37    5.00
   5   3  -9   25.44    7.16
  -5  -3   9   31.76    6.13
  -5  -3   9   20.94    6.92
   5   3  -8    3.07    2.95
   5   3  -8    4.22    2.97
  -5  -3   8    5.25    2.40
  -5  -3   8    3.49    2.84
   5   3  -7    4.14    2.84
  -5  -3   7    8.11    2.83
  -5  -3   7    6.01    3.48
   5   3  -7    7.51    4.41
   5   3  -6    2.09    1.70
  -5  -3   6   -0.07    1.39
  -5  -3   6    0.00    1.39
   5   3  -5    9.04    3.27
  -5  -3   5   14.93    5.48
  -5   3   4   20.75    6.61
   5   3  -4    7.69    3.01
  -5  -3   4   11.64    4.85
   5   3  -3   11.98    3.63
  -5   3   3   16.33    6.69
  -5  -3   3   18.04    5.80
   5  -3  -3   10.67    3.88
  -5   3   2    9.69    5.02
   5   3  -2    5.02    2.23
  -5  -3   2   11.35    5.16
   5  -3  -2    2.96    2.40
  -5   3   1   32.47    8.60
   5   3  -1   42.59    6.39
  -5  -3   1   40.03    8.47
   5  -3  -1   27.96    7.09
  -5   3   0    3.57    3.35
   5  -3   0    5.55    4.24
  -5  -3   0    4.56    2.99
   5   3   0    6.06    2.70
   5   3   1    8.85    3.26
  -5   3  -1   17.06    5.75
   5   3   1   18.48    4.47
   5   3   1    8.77    3.84
   5  -3   1    9.69    4.11
  -5  -3  -1   10.30    4.01
  -5   3  -2    1.65    1.83
   5   3   2    4.21    2.44
   5   3   2    1.79    1.53
   5  -3   2    2.81    3.55
  -5  -3  -2    4.25    2.62
   5   3   2    2.19    2.54
   5   3   3    8.37    3.23
   5   3   3    4.01    1.87
   5  -3   3    3.20    2.31
   5   3   3    9.56    3.97
  -5  -3  -3    0.29    1.26
  -5   3  -3    6.72    4.98
   5   3   4   11.17    4.00
   5   3   4   23.03    6.17
   5  -3   4   16.87    5.26
   5   3   4   16.50    4.82
  -5  -3  -4   27.47    6.02
  -5  -3  -5   -0.01    0.96
   5   3   5    0.68    1.99
   5  -3   5    1.73    1.99
   5   3   5    0.99    0.97
   5   3   6   16.22    4.88
   5  -3   6    7.84    4.45
  -5  -3  -6   19.57    4.90
   5  -3   7   -1.48    0.99
   5  -3   8    5.92    3.86
  -5   3  -9    2.97    3.65
   5  -3   9    6.74    3.99
  -5   3 -10    5.76    3.99
   5  -3  10    1.64    2.66
   5  -3  11   89.30   14.21
  -5   3 -11   78.11   13.77
   5  -3  12   18.59    6.84
  -5   3 -12   16.25    7.66
  -5   3 -13   10.90    6.06
   5  -3  13   14.23    6.17
  -5   3 -14    2.03    2.07
   5  -3  14    2.05    3.98
  -5   3 -15    1.52    2.11
   5  -3  15   11.69    6.28
   5  -3  16    8.17    5.60
  -5   3 -16    2.87    3.63
   5  -3  17   -0.69    2.57
   5  -3  18    6.46    5.50
   5  -3  19    0.58    3.98
   5  -3  20    5.38    4.14
  -5  -4  14   10.53    7.17
  -5  -4  13    7.50    6.63
   5   4 -13    2.87    5.48
   5   4 -12    3.77    4.25
  -5  -4  12    5.24    4.05
  -5  -4  11   13.29    6.08
   5   4 -11    7.16    5.74
  -5  -4  10   13.20    7.27
   5   4 -10    1.48    3.20
  -5  -4   9    8.21    5.13
   5   4  -9    5.94    4.52
  -5  -4   8    2.75    4.01
   5   4  -8    3.84    4.17
  -5  -4   7   27.63    9.64
   5   4  -7   18.45    9.34
  -5  -4   6    6.69    5.17
  -5  -4   5   44.57   11.82
  -5  -4   4    4.55    4.59
  -5   4   3    8.36    6.01
  -5  -4   3    5.23    4.55
  -5   4   2   26.35    9.16
  -5  -4   2   21.63    7.75
  -5   4   1    4.76    3.75
  -5  -4   1   -1.79    2.66
   5  -4  -1    3.72    2.14
   5   4  -1    3.25    4.11
   5   4   0    8.02    5.17
  -5   4   0    9.88    6.62
  -5  -4   0    4.81    4.49
   5  -4   0    6.07    4.37
   5   4   1    3.28    3.54
  -5   4  -1   -0.70    1.98
   5  -4   1    0.92    1.99
  -5  -4  -1    1.63    2.22
  -5   4  -2   -1.82    1.82
   5  -4   2    0.58    1.26
   5   4   2    6.26    4.58
  -5   4  -3    3.46    5.23
   5   4   3    3.00    2.91
   5  -4   3    4.58    2.19
  -5   4  -4    9.25    7.03
   5  -4   4    8.59    4.73
   5  -4   5    5.18    3.37
  -5   4  -5    4.63    5.11
   5  -4   6    4.31    4.67
  -5   4  -6   10.46    6.70
   5  -4   7    3.47    2.57
   5  -4   8   15.46    7.28
  -5   4  -9   -1.55    3.09
   5  -4   9    3.95    5.88
   5  -4  10    0.71    1.34
  -5   4 -10    4.51    6.11
   5  -4  11    2.60    3.19
  -5   4 -11    9.11    4.86
  -5   4 -12    6.02    3.60
   5  -4  12    0.83    1.92
   5  -4  13    1.66    2.67
  -5   4 -13    3.66    3.60
  -5   4 -14   13.62    6.95
   5  -4  14   25.27   10.10
   5  -4  15    5.78    6.39
   5  -4  16   11.67    6.23
   5   5  -5   16.77    8.99
   5   5  -4   13.85    8.38
   5  -5   2   -1.22    3.71
   5  -5   3    0.35    2.81
   5  -5   4    6.41    5.31
   5  -5   5    0.35    1.62
   5  -5   6   -3.77    4.30
   5  -5   7    9.27    6.81
  -6   0  26    3.32    4.64
  -6   0  25   -4.94    4.10
  -6   0  24  -11.05    5.56
  -6   0  24    3.09    5.54
  -6   0  23    5.70    5.76
  -6   0  22   12.98    6.89
  -6   0  21    7.94    6.09
  -6   0  20   38.04    9.75
  -6   0  19    4.79    5.53
  -6   0  18   41.90   10.24
  -6   0  17    5.37    4.43
  -6   0  16  157.66   18.46
  -6   0  15    2.85    3.22
  -6   0  14    2.78    2.73
  -6   0  13    0.24    2.86
   6   0 -12    9.35    4.31
  -6   0  12    9.84    4.29
   6   0 -11   -0.93    0.81
  -6   0  11    1.74    2.43
  -6   0  10    9.12    3.47
  -6   0   9    2.54    2.33
  -6   0   8  256.17   18.26
  -6   0   7    2.88    2.54
  -6   0   7    1.80    2.11
  -6   0   6   29.46    5.87
  -6   0   6   28.92    4.90
  -6   0   5    2.53    1.40
  -6   0   5   -0.32    0.96
  -6   0   4  969.39   36.83
  -6   0   4  936.72   30.17
  -6   0   3    0.12    0.63
  -6   0   3    4.46    2.51
   6   0  -3   -0.17    0.49
  -6   0   2    2.14    1.08
   6   0  -2    3.03    1.51
   6   0  -1   -0.93    0.72
  -6   0   1    0.15    0.88
   6   0  -1    0.33    0.55
  -6   0   0  239.48   12.37
   6   0   0  231.25   11.77
   6   0   0  253.77   11.46
  -6   0  -1   -2.49    1.40
  -6   0  -1   -1.05    1.35
   6   0   1    0.72    0.95
  -6   0  -2 1282.65   38.87
  -6   0  -2 1336.24   36.54
   6   0   2 1304.17   37.54
  -6   0  -2 1235.94   34.35
  -6   0  -3   -0.36    0.55
   6   0   3   -0.49    0.80
  -6   0  -3   -0.54    0.87
  -6   0  -4   13.17    3.52
   6   0   4   11.43    2.96
  -6   0  -5    1.84    0.95
   6   0   5    1.20    1.78
   6   0   5    1.61    1.70
   6   0   6  107.39   11.63
   6   0   6  107.59   10.15
  -6   0  -6  116.60   11.72
  -6   0  -7    1.78    1.15
   6   0   7   -0.06    1.10
   6   0   7    1.42    1.88
   6   0   8   91.87   10.87
   6   0   8   97.64   10.65
   6   0   9    0.72    2.29
   6   0   9   -0.57    1.24
   6   0  10    8.00    3.31
   6   0  10    6.93    3.20
   6   0  11    3.87    4.52
   6   0  12   68.56   10.88
   6   0  13    4.49    4.11
  -6   0 -13    3.58    2.04
   6   0  14  175.38   18.72
  -6   0 -14  173.77   17.06
   6   0  15    2.89    3.45
  -6   0 -15    0.06    1.90
   6   0  16   50.51   10.31
  -6   0 -16   52.27   10.44
   6   0  17   -0.60    2.17
  -6   0 -17   -5.85    3.45
   6   0  18    1.96    2.98
   6   0  19    3.88    6.03
   6   0  20   12.49    6.19
   6   0  21    2.66    2.24
   6   0  22   -3.37    2.83
   6   0  23    5.42    4.42
  -6  -1  26    2.97    6.43
  -6  -1  26   -4.45    3.75
  -6  -1  25    1.17    3.61
  -6  -1  25    7.32    6.71
  -6  -1  24   -1.37    2.55
  -6  -1  24    3.81    4.51
  -6  -1  23    1.39    2.81
  -6  -1  23    3.85    3.78
  -6  -1  22   -1.12    2.41
  -6  -1  22    2.64    4.87
  -6  -1  21   13.37    5.55
  -6   1  21   16.22    8.54
  -6  -1  21   13.02    6.45
  -6  -1  20    0.24    2.28
  -6   1  20    6.11    4.13
  -6  -1  20   12.91    7.38
  -6  -1  19   13.65    5.44
  -6  -1  19   14.68    6.39
  -6   1  19   13.90    6.76
  -6  -1  18   25.39    6.90
  -6  -1  18   37.65    9.93
  -6   1  18   49.68   11.13
  -6   1  17    7.98    4.90
  -6  -1  17    3.65    3.48
  -6  -1  17   -0.46    2.19
  -6  -1  16   11.23    3.89
  -6  -1  16    9.21    4.72
  -6   1  16   11.06    5.20
  -6  -1  15    4.76    2.54
  -6  -1  15   10.69    4.01
  -6   1  15    4.41    3.29
  -6  -1  14   25.44    6.29
  -6  -1  14   31.42    8.08
  -6   1  14   28.60    6.70
  -6  -1  13   13.08    5.00
  -6  -1  13   12.76    4.14
  -6  -1  13    8.64    3.57
  -6   1  13    7.56    4.02
  -6  -1  12   48.42    7.71
  -6  -1  12   47.41    9.35
  -6  -1  12   51.64    7.37
  -6   1  12   32.67    7.08
  -6  -1  11   31.53    7.53
  -6  -1  11   20.86    5.09
  -6  -1  11   26.56    5.06
  -6   1  11   20.77    5.82
  -6   1  10   10.78    4.14
  -6  -1  10    3.16    1.33
  -6  -1  10    2.46    1.87
  -6  -1  10    5.96    3.61
  -6  -1   9    2.13    2.64
  -6  -1   9    2.48    1.18
  -6   1   9    1.71    1.98
  -6  -1   9    1.84    0.98
  -6   1   9    1.78    1.79
   6   1  -8   56.87    9.07
  -6  -1   8   53.42    8.73
  -6   1   8   44.80    7.94
  -6  -1   8   41.74    5.47
  -6  -1   8   45.76    5.62
  -6   1   8   40.43    7.25
  -6  -1   7  128.55    8.26
  -6   1   7  127.43   12.36
   6   1  -7  145.31   13.93
  -6  -1   7  144.09   13.77
  -6  -1   7  147.77    9.80
   6  -1  -6   25.50    5.42
  -6  -1   6   21.34    2.62
   6   1  -6   29.12    5.96
  -6   1   6   22.08    5.08
  -6  -1   6   22.47    5.32
  -6   1   5   48.53    7.44
   6   1  -5   56.61    8.08
  -6  -1   5   50.88    8.02
   6  -1  -5   50.11    7.76
  -6   1   4  724.01   30.27
   6  -1  -4  752.21   29.73
   6   1  -4  782.80   32.21
  -6  -1   4  731.37   31.54
   6  -1  -4  688.72   29.75
   6  -1  -3 1303.46   42.21
   6   1  -3 1443.53   46.37
  -6  -1   3 1396.12   46.63
  -6   1   3 1237.22   42.94
   6  -1  -3 1299.78   42.65
   6  -1  -2    3.06    2.31
   6   1  -2    5.99    2.89
  -6   1   2   -1.39    1.66
  -6  -1   2    2.65    2.50
   6  -1  -2    0.52    0.84
   6   1  -1   68.83    8.52
  -6  -1   1   59.98    7.92
   6  -1  -1   53.30    6.79
  -6   1   1   52.87    7.02
   6  -1  -1   58.99    7.36
  -6   1   1   53.82    7.60
  -6   1   0   11.04    3.13
   6   1   0   10.42    1.72
  -6   1   0    8.89    2.77
   6  -1   0   11.41    3.46
  -6  -1   0   16.73    4.30
  -6   1  -1   22.87    4.82
   6   1   1   20.35    2.93
  -6   1  -1   18.24    4.10
   6  -1   1   22.62    4.35
  -6  -1  -1   30.77    5.54
   6   1   2  113.59    8.22
   6  -1   2  113.73   10.39
  -6  -1  -2  115.94   10.80
  -6   1  -2  114.23   10.59
  -6   1  -2  121.95   11.09
   6   1   3    5.02    1.81
  -6   1  -3    4.86    2.45
   6  -1   3    2.88    1.22
  -6  -1  -3    4.20    2.32
  -6   1  -4  105.25   10.27
   6  -1   4  100.52   10.10
  -6  -1  -4   96.57    9.27
   6   1   4   93.69    9.16
   6   1   5   99.44    9.91
  -6  -1  -5   91.89    8.98
   6  -1   5  100.26   10.62
  -6   1  -5  112.59   11.22
  -6   1  -5   97.68   11.15
  -6   1  -6    1.76    1.80
  -6   1  -6    0.78    2.53
  -6  -1  -6    1.73    1.23
   6   1   6    3.82    2.43
   6  -1   6    1.84    1.90
   6   1   7  112.58   11.83
  -6   1  -7  120.49   12.62
  -6   1  -7  112.56   12.33
   6  -1   7  127.91   12.84
   6   1   8    4.08    2.84
  -6   1  -8    3.38    2.97
   6  -1   8    2.67    2.22
   6  -1   9    2.06    2.66
   6   1   9    3.86    3.08
  -6   1  -9    4.52    3.50
   6  -1  10   22.39    6.65
   6   1  10   19.03    5.71
   6   1  11   15.84    5.49
   6  -1  11   18.94    5.85
   6   1  12    8.03    3.60
   6  -1  12   16.06    6.07
  -6  -1 -13    9.79    3.29
   6   1  13   15.29    5.60
   6  -1  13   14.91    5.84
   6   1  14   74.86   12.02
   6  -1  14   91.31   13.70
  -6  -1 -14   59.69    7.61
   6  -1  15  101.14   15.15
  -6  -1 -15   50.16    7.06
   6   1  15   76.85   12.50
   6   1  16    5.68    4.65
   6  -1  16   18.14    6.87
   6   1  17    0.39    1.58
   6  -1  17    6.29    5.54
   6   1  18    2.35    3.11
   6  -1  18    1.66    4.24
   6   1  19    2.37    3.06
   6  -1  19    6.13    4.87
   6   1  20   10.71    5.53
   6  -1  20   19.66    8.16
   6   1  21    8.70    4.93
   6  -1  21    7.98    5.50
   6  -1  22    2.05    3.26
   6   1  22    4.00    3.89
   6   1  23    5.37    5.17
   6  -1  23   12.88    7.01
  -6  -2  23   17.13    8.65
  -6  -2  22    7.18    7.14
  -6  -2  21    6.45    4.00
  -6  -2  21    4.05    5.12
  -6  -2  20   49.01   12.77
  -6  -2  20   30.25    7.21
  -6  -2  19   16.22    5.34
  -6  -2  19   18.66    7.42
  -6  -2  18    1.63    1.16
  -6  -2  18    1.10    2.27
  -6  -2  17   12.38    5.78
  -6  -2  17   13.26    4.18
  -6   2  17    9.75    5.41
  -6  -2  16    2.71    2.69
  -6  -2  16    1.62    2.79
  -6   2  16    6.08    4.87
  -6  -2  15    3.90    2.41
  -6  -2  15    2.35    3.30
  -6   2  15    4.40    3.70
  -6  -2  14    3.11    2.09
  -6  -2  14   -1.38    2.80
  -6   2  14    1.31    1.92
  -6  -2  13    1.80    1.45
  -6  -2  13    2.36    1.95
  -6   2  13    0.89    1.78
  -6  -2  12    0.56    1.78
  -6  -2  12    0.50    2.17
  -6   2  12    4.62    3.20
  -6  -2  11   18.69    6.49
  -6  -2  11   17.72    4.08
  -6   2  11   20.68    5.53
  -6  -2  10    2.34    3.16
  -6  -2  10    0.37    0.80
  -6  -2   9   66.72   11.15
  -6  -2   9   70.00    6.84
  -6  -2   8    0.52    0.74
  -6  -2   8    4.53    3.20
  -6  -2   7  129.00    7.08
  -6  -2   7  148.10   15.77
   6   2  -6    2.38    1.62
  -6  -2   6    1.02    2.11
  -6  -2   5    1.08    2.00
   6   2  -5    1.48    1.18
  -6  -2   4   13.77    4.80
   6   2  -4   14.46    3.29
   6  -2  -4   10.56    3.56
  -6   2   3   60.98    9.63
   6   2  -3   69.11    9.69
  -6  -2   3   68.47   10.07
   6  -2  -3   44.29    7.57
   6  -2  -2  193.20   16.08
  -6  -2   2  262.50   19.58
   6   2  -2  276.22   19.92
  -6   2   2  211.48   17.83
   6   2  -1  356.44   12.48
   6   2  -1  459.01   25.79
  -6  -2   1  420.58   24.62
   6  -2  -1  316.84   20.99
  -6   2   1  367.02   24.14
  -6   2   0   -0.42    1.61
  -6  -2   0    0.20    1.01
   6   2   0    1.15    1.90
   6   2   0    0.08    0.47
   6  -2   0   -1.66    2.17
  -6   2  -1   23.42    5.91
  -6  -2  -1   25.84    5.66
   6   2   1   26.90    4.05
   6   2   1   32.45    6.44
   6  -2   1   24.01    5.61
  -6   2  -2   21.59    5.26
   6   2   2   26.50    3.46
   6   2   2   24.43    5.41
  -6  -2  -2   26.35    5.55
   6  -2   2   22.77    5.61
  -6  -2  -3   42.23    6.93
   6   2   3   59.21    8.90
   6  -2   3   40.94    7.30
   6   2   3   47.47    4.74
  -6   2  -3   42.66    8.32
  -6  -2  -4    6.13    2.39
   6  -2   4    6.79    2.67
  -6  -2  -5    9.95    3.12
   6  -2   5   10.89    4.50
  -6  -2  -6   15.10    3.68
   6  -2   6   13.97    4.71
  -6  -2  -7   30.11    5.06
   6  -2   7   21.46    5.92
  -6   2  -7   19.96    5.95
  -6  -2  -8   -0.41    0.94
  -6   2  -8    0.86    1.50
   6  -2   8   -2.22    1.50
  -6  -2  -9    0.79    1.06
  -6   2  -9   -0.26    1.58
   6  -2   9    0.14    1.78
   6  -2  10    2.19    1.68
  -6  -2 -10    5.76    1.69
  -6   2 -10    9.14    4.26
  -6  -2 -10    4.57    1.99
  -6  -2 -11    1.13    1.08
  -6   2 -11    3.91    2.70
   6  -2  11   -0.41    1.95
  -6  -2 -12   34.18    5.43
   6  -2  12   30.26    7.74
  -6   2 -12   31.48    7.79
  -6  -2 -13   -0.89    1.25
   6  -2  13    7.12    3.10
  -6   2 -13    2.87    3.68
   6  -2  14   78.10   13.19
   6  -2  15   28.82    8.86
   6  -2  16    4.00    2.46
   6  -2  17   28.95    9.58
   6  -2  18    0.38    1.81
   6   2  18   -1.76    1.60
   6  -2  19    5.32    4.96
   6   2  19    2.36    4.34
   6   2  20   -8.96    5.24
   6  -2  20    4.30    5.50
   6   2  21   -1.22    2.67
   6  -2  21    4.45    4.26
   6   2  22   -1.75    3.82
   6  -2  22    7.03    5.73
  -6  -3  19   26.12    9.97
  -6  -3  18    7.43    6.14
  -6  -3  17   22.64    8.89
  -6  -3  16    7.77    4.91
  -6  -3  15    7.71    5.39
  -6  -3  14    1.81    3.01
  -6   3  13    3.86    2.73
  -6  -3  13    3.46    4.21
  -6  -3  12   -0.39    1.18
  -6  -3  12    1.32    3.13
  -6  -3  11    5.50    2.87
  -6  -3  11    5.50    4.87
  -6  -3  10    2.27    2.43
  -6  -3  10    1.56    2.81
   6   3 -10    5.02    3.81
   6   3  -9    3.86    2.34
  -6  -3   9    1.99    1.60
  -6  -3   9    0.76    0.94
   6   3  -8   18.48    5.49
  -6  -3   8   25.15    7.59
  -6  -3   8   30.06    4.70
   6   3  -7   34.54    8.07
  -6  -3   7   22.98    6.91
   6   3  -6    1.16    1.19
   6   3  -6   -1.19    2.02
  -6  -3   6   -3.95    3.78
  -6  -3   5   16.05    5.37
   6   3  -5    8.64    2.60
   6   3  -4   30.94    5.09
  -6  -3   4   55.95   10.75
  -6   3   3   10.42    3.98
   6   3  -3    7.36    1.94
  -6  -3   3   13.00    5.31
   6  -3  -3    6.23    3.65
  -6   3   2    3.77    3.00
   6   3  -2    4.22    1.60
  -6  -3   2    4.03    2.78
   6  -3  -2    4.87    3.11
   6   3  -1   37.56    5.91
  -6  -3   1   35.16    8.20
  -6   3   1   35.72    8.51
   6  -3  -1   29.94    7.21
  -6   3   0    6.24    3.92
   6   3   0    7.84    2.71
  -6  -3   0   10.26    4.39
   6  -3   0    3.05    1.77
   6   3   1   22.45    5.53
  -6   3  -1   21.53    6.71
   6   3   1   22.28    4.74
  -6  -3  -1   24.10    6.73
   6  -3   1   12.67    5.31
  -6   3  -2   36.02    8.80
   6   3   2   39.87    6.61
   6   3   2   35.87    7.95
   6   3   2   46.10    7.38
  -6  -3  -2   46.94    8.72
   6  -3   2   32.86    7.87
  -6   3  -3   -1.64    1.27
   6   3   3    0.10    0.95
   6   3   3    2.69    2.74
  -6  -3  -3    5.58    3.50
   6  -3   3    0.93    2.58
   6   3   3    1.10    1.13
   6   3   4    5.32    2.34
   6  -3   4    0.42    2.57
  -6  -3  -4    4.86    2.72
   6   3   4   -1.24    1.00
  -6   3  -4   -0.55    1.30
   6   3   5   16.88    6.04
   6  -3   5   14.97    5.33
  -6  -3  -5   22.88    5.49
   6   3   5   19.04    6.31
   6  -3   6    4.40    2.63
  -6  -3  -6    2.29    2.18
  -6  -3  -7   29.05    5.63
   6  -3   7   16.82    6.05
   6  -3   8    7.75    3.77
  -6  -3  -8   12.68    3.36
  -6   3  -9    6.60    4.98
   6  -3   9    0.30    1.45
   6  -3  10   27.14    8.13
  -6   3 -10   30.64    9.00
  -6   3 -11   22.24    7.98
   6  -3  11   24.64    8.00
   6  -3  12    2.16    3.09
  -6   3 -12    5.90    3.96
  -6   3 -13    6.12    3.58
   6  -3  13    0.67    2.28
  -6   3 -14   11.52    5.43
   6  -3  14   17.68    7.54
  -6   3 -15    0.53    1.61
   6  -3  15    1.59    3.31
   6  -3  16   14.88    8.21
  -6   3 -16    7.61    5.42
   6  -3  17   -4.99    3.85
   6  -3  18   12.32    6.88
   6  -3  19    3.27    4.95
  -6  -4  14    8.59    7.65
  -6  -4  13    6.27    5.89
  -6  -4  12    6.27    5.06
   6   4 -12    0.57    3.70
   6   4 -11    1.14    3.81
  -6  -4  11    1.98    2.31
   6   4 -10   16.17    7.27
  -6  -4  10    0.57    3.19
  -6  -4   9    4.28    5.63
   6   4  -9   -0.05    3.59
  -6  -4   8   18.86    8.11
   6   4  -8    5.34    4.79
   6   4  -7    6.78    5.53
  -6  -4   7    0.63    3.07
  -6  -4   6   28.03    9.69
  -6  -4   5    9.79    5.77
  -6  -4   4    4.20    2.99
  -6  -4   3    8.23    5.04
  -6   4   3   14.33    7.28
  -6   4   2   10.68    6.97
  -6  -4   2    4.50    3.96
  -6  -4   1   45.05   11.13
  -6   4   1   29.17   10.06
   6  -4  -1   34.69    9.28
   6   4  -1   46.95   11.24
   6   4   0    8.96    4.81
  -6   4   0    0.95    2.92
  -6  -4   0    8.49    4.82
   6  -4   0    7.32    4.29
   6   4   1    4.52    4.34
  -6   4  -1    6.82    5.36
  -6  -4  -1    7.65    4.16
   6  -4   1    4.05    4.34
  -6   4  -2   21.79    8.16
  -6  -4  -2   19.05    6.64
   6  -4   2   13.44    6.31
   6   4   2   21.36    7.22
  -6   4  -3    8.58    6.77
  -6  -4  -3   14.09    5.76
   6   4   3    7.82    5.35
   6  -4   3    7.19    4.03
  -6   4  -4    6.35    5.40
   6  -4   4    7.18    5.22
  -6   4  -5    0.38    2.63
   6  -4   5    4.61    4.13
   6  -4   6    1.10    2.01
  -6   4  -6    4.04    3.93
   6  -4   7    2.22    1.91
  -6   4  -7    5.40    5.30
   6  -4   8    2.61    4.35
  -6   4  -9    4.29    3.97
   6  -4   9    5.26    4.50
   6  -4  10    7.45    4.96
  -6   4 -10    7.30    5.08
   6  -4  11    2.12    1.59
  -6   4 -11    0.80    2.15
  -6   4 -12    7.63    5.08
   6  -4  12    5.39    3.83
   6  -4  13    0.52    2.03
  -6   4 -13    3.32    4.98
   6  -4  14    3.18    4.10
   6  -4  15   18.85    7.90
   6  -5   2   12.62    7.21
  -7   0  26    7.94    4.21
  -7   0  25    3.88    4.50
  -7   0  24    5.82    3.33
  -7   0  23   11.26    7.48
  -7   0  22   -1.71    2.25
  -7   0  21    2.46    2.47
  -7   0  20    7.22    5.70
  -7   0  19    1.52    1.48
  -7   0  18    6.72    5.30
  -7   0  17    0.07    1.55
  -7   0  16   17.68    5.46
  -7   0  15    3.11    3.92
  -7   0  14  170.23   18.22
  -7   0  13    3.55    3.77
  -7   0  12  293.26   22.71
  -7   0  11    1.18    2.85
  -7   0  10    0.73    2.36
  -7   0   9    1.81    2.39
  -7   0   9    2.91    2.31
  -7   0   8   16.60    4.93
  -7   0   8   15.62    4.12
  -7   0   7   -0.59    1.90
  -7   0   7    0.41    0.65
  -7   0   6   20.27    5.68
  -7   0   6   16.71    4.13
  -7   0   5    4.48    3.17
  -7   0   5   -0.93    1.13
  -7   0   4  254.11   18.47
  -7   0   4  237.49   13.64
  -7   0   3   -2.14    1.86
  -7   0   3   -0.41    1.21
   7   0  -3    0.41    0.92
   7   0  -2  116.72    8.70
  -7   0   2   99.90    8.27
   7   0  -1    1.20    0.82
  -7   0   1   -1.58    1.58
   7   0  -1    0.37    1.02
   7   0   0 5082.79  109.64
  -7   0   0 4795.34  111.16
   7   0   0 4918.63  107.26
  -7   0  -1   -3.52    2.31
   7   0   1   -1.12    2.09
  -7   0  -1   -0.39    0.89
   7   0   2  115.09    9.27
  -7   0  -2   96.44    8.03
  -7   0  -2  104.69    9.52
  -7   0  -3   -0.32    1.03
  -7   0  -3    0.82    2.08
   7   0   3   -0.55    0.86
  -7   0  -4   52.74    7.18
   7   0   4   49.72    6.76
  -7   0  -4   38.96    4.62
  -7   0  -5    1.42    1.47
   7   0   5   -0.07    0.87
  -7   0  -6  142.85   13.66
   7   0   6  126.61   12.26
   7   0   6  118.34   11.24
   7   0   7    2.82    2.27
  -7   0  -7    4.74    3.30
   7   0   7    0.97    2.17
  -7   0  -8  226.19   19.52
   7   0   8  195.46   16.93
   7   0   8  225.13   16.92
   7   0   9    0.41    1.26
   7   0   9    3.24    2.29
   7   0  10   94.52   12.64
   7   0  10  106.94   12.68
   7   0  11    1.18    2.96
   7   0  12    1.71    3.94
   7   0  13    0.15    2.57
   7   0  14   10.82    5.56
  -7   0 -14   12.98    5.21
  -7   0 -15   -0.74    2.04
   7   0  15    3.49    2.94
  -7   0 -16   -3.15    2.67
   7   0  16    9.53    5.37
   7   0  17    8.29    4.99
   7   0  18   93.96   14.93
   7   0  19    6.71    4.10
   7   0  20    5.88    5.48
   7   0  21    2.82    2.37
   7   0  22   17.39    6.74
   7   0  23    1.51    1.89
  -7  -1  26   10.31    8.22
  -7  -1  25   10.37    7.63
  -7  -1  24    8.82    4.77
  -7  -1  24   17.34   10.52
  -7  -1  23   -4.27    3.61
  -7  -1  23   -2.93    3.33
  -7  -1  22    6.82    4.25
  -7  -1  22   14.03    7.19
  -7  -1  21    1.80    1.76
  -7  -1  21    1.37    3.44
  -7   1  21   -3.26    3.62
  -7  -1  20    7.17    5.45
  -7   1  20   10.05    7.31
  -7  -1  20    9.30    4.77
  -7   1  19    0.05    2.28
  -7  -1  19    0.61    2.22
  -7  -1  19   -1.99    2.70
  -7   1  18   64.45   12.45
  -7  -1  18   55.98   12.10
  -7  -1  18   59.17   10.76
  -7   1  17   61.87   11.99
  -7  -1  17   65.64   13.16
  -7  -1  17   56.58   10.30
  -7  -1  16  100.19   13.29
  -7   1  16   85.46   13.02
  -7  -1  16  106.07   16.08
  -7  -1  15    2.74    2.18
  -7  -1  15    6.03    3.11
  -7   1  15    0.97    3.03
  -7  -1  14   13.38    4.42
  -7  -1  14   16.23    6.32
  -7  -1  14   11.18    3.86
  -7   1  14   12.30    4.66
  -7  -1  13   47.12    8.44
  -7  -1  13   55.63   11.01
  -7  -1  13   53.56    7.92
  -7   1  13   44.72    8.56
  -7  -1  12    2.70    2.60
  -7  -1  12    6.63    2.80
  -7  -1  12   11.13    4.51
  -7   1  12    6.28    3.73
  -7  -1  11    7.51    4.10
  -7  -1  11    3.08    1.96
  -7   1  11    2.73    2.84
  -7  -1  10    5.66    3.60
  -7   1  10    4.53    2.87
  -7  -1  10    4.52    1.95
  -7  -1   9    8.31    3.62
  -7   1   9    6.88    3.55
  -7   1   9    7.47    4.06
  -7  -1   9    7.42    2.46
  -7  -1   8   18.49    3.40
  -7   1   8   21.72    5.78
  -7   1   8   24.16    6.07
  -7  -1   8   29.78    6.97
  -7   1   7   19.36    5.03
  -7  -1   7   18.66    3.17
  -7  -1   7   22.90    5.73
   7   1  -6   13.05    4.25
  -7  -1   6   10.24    1.82
  -7   1   6    8.43    3.78
   7  -1  -6   12.55    4.45
  -7  -1   6   14.83    5.23
  -7   1   5  233.54   17.08
   7   1  -5  244.67   18.30
  -7  -1   5  255.27   18.78
   7  -1  -5  244.42   17.32
   7  -1  -4   12.01    3.70
   7   1  -4   18.10    4.86
  -7   1   4   16.53    4.47
  -7  -1   4   14.96    4.43
   7  -1  -4   14.82    4.04
  -7   1   3   75.11    8.98
   7  -1  -3   79.19    8.79
   7   1  -3   81.03   10.30
  -7  -1   3   79.32    9.86
   7  -1  -3   78.03    9.03
   7  -1  -2   90.51    9.44
  -7  -1   2   88.16   10.36
  -7   1   2   95.28   10.06
   7  -1  -2   96.31    9.83
  -7   1   1    5.95    2.93
   7   1  -1    4.97    1.11
  -7  -1   1    4.11    2.81
   7  -1  -1    3.86    1.71
   7  -1  -1    6.53    2.88
   7   1   0   67.53    4.78
  -7   1   0   60.90    7.89
   7  -1   0   57.21    7.59
  -7  -1   0   63.70    8.69
  -7   1   0   56.43    7.62
  -7   1  -1   -0.31    1.05
   7   1   1    1.41    1.09
  -7   1  -1    1.96    1.62
  -7  -1  -1   -0.14    1.31
   7  -1   1    1.27    2.04
   7   1   1    1.92    0.97
   7   1   2   84.97    7.11
   7  -1   2   81.02    8.92
  -7  -1  -2   85.37    9.58
  -7   1  -2   84.72    9.67
  -7   1  -2   79.55    9.05
  -7   1  -3  101.73   10.65
   7  -1   3  103.99   10.37
  -7  -1  -3   87.79    9.62
   7   1   3   93.16    8.29
  -7   1  -3   95.39   10.28
   7   1   4    7.21    2.52
  -7   1  -4   10.05    3.39
  -7   1  -4   10.38    3.58
  -7  -1  -4    5.74    2.39
   7  -1   4    8.22    3.52
  -7   1  -5    9.49    4.02
   7   1   5    7.48    3.13
  -7   1  -5   11.78    4.19
  -7  -1  -5    4.81    2.63
   7  -1   5    9.42    3.99
   7   1   6   63.78    8.54
  -7   1  -6   63.11    9.24
   7  -1   6   63.29    9.24
  -7  -1  -6   56.19    7.75
  -7   1  -6   65.15    9.49
   7  -1   7    0.64    3.22
   7   1   7    0.68    0.94
  -7   1  -7    0.25    1.64
   7   1   8   13.20    4.06
  -7   1  -8   14.00    4.20
   7  -1   8   13.05    4.87
   7  -1   9    0.02    1.93
   7   1   9    3.09    2.58
  -7   1  -9   -1.26    1.98
   7   1  10   21.49    5.54
   7  -1  10   33.71    7.64
   7   1  11    2.44    1.77
   7  -1  11   -1.36    1.90
   7   1  12   20.63    6.75
   7  -1  12   25.29    7.00
   7   1  13    8.73    3.61
   7  -1  13   10.92    5.34
   7   1  14   18.81    6.44
   7  -1  14   27.51    8.38
  -7  -1 -14   16.02    4.89
   7   1  15   39.37    9.34
   7  -1  15   47.27   10.85
  -7  -1 -15   23.61    6.12
   7   1  16   14.11    5.79
   7  -1  16   17.57    6.79
   7   1  17    3.96    3.02
   7  -1  17   10.22    6.35
   7   1  18   31.31    8.89
   7  -1  18   40.74    9.66
   7   1  19    6.39    4.85
   7  -1  19    9.83    5.55
   7   1  20    8.89    4.41
   7  -1  20   14.77    6.85
   7  -1  21    4.20    4.65
   7   1  21    4.46    4.19
   7  -1  22   13.05    7.50
   7   1  22    0.57    3.71
   7   1  23    9.80    7.39
  -7  -2  23   13.17    8.16
  -7  -2  22    7.09    5.74
  -7  -2  21    6.51    4.92
  -7  -2  20   14.87    7.83
  -7  -2  19   34.08   10.72
  -7  -2  18    6.87    3.18
  -7  -2  18    6.64    4.87
  -7  -2  17   11.00    4.06
  -7  -2  17    8.98    6.26
  -7   2  17    3.39    1.82
  -7  -2  16   29.89    6.06
  -7  -2  16   25.88    8.38
  -7   2  16   28.38    7.56
  -7  -2  15   51.51    7.33
  -7  -2  15   56.36   12.00
  -7   2  15   39.84    8.66
  -7  -2  14   54.03   11.38
  -7   2  14   45.71    9.17
  -7  -2  14   52.35    7.13
  -7  -2  13   30.74    5.46
  -7  -2  13   28.81    8.05
  -7   2  13   18.17    5.47
  -7  -2  12   20.37    4.07
  -7  -2  12   23.63    7.52
  -7   2  12   15.17    5.12
  -7  -2  11    3.73    3.52
  -7   2  11   -0.05    1.52
  -7  -2  11    0.42    1.47
  -7  -2  10    7.85    4.44
  -7  -2  10    5.15    2.22
  -7  -2   9    2.53    2.99
  -7  -2   9    1.55    0.86
  -7  -2   8    3.09    3.46
  -7  -2   7    6.11    3.21
  -7  -2   6   26.64    6.93
  -7  -2   5   31.45    7.48
   7   2  -5   27.72    4.14
   7   2  -4    4.03    1.35
  -7  -2   4    4.68    2.92
   7  -2  -4    4.72    2.82
  -7  -2   3    6.39    3.96
   7  -2  -3    9.78    3.99
   7  -2  -2   61.08    9.12
  -7  -2   2   76.07   10.70
  -7   2   2   80.22   11.31
  -7   2   1    1.01    2.40
   7   2  -1    4.77    3.16
  -7  -2   1    4.12    2.82
   7  -2  -1    0.68    1.76
  -7  -2   0   39.52    7.35
   7   2   0   35.32    3.41
  -7   2   0   40.41    7.99
   7   2   0   50.30    4.04
   7   2   0   44.52    7.91
   7  -2   0   36.73    7.20
  -7  -2  -1   41.25    7.49
  -7   2  -1   36.44    7.74
   7   2   1   42.12    4.89
   7   2   1   47.97    8.38
   7  -2   1   34.94    6.96
  -7   2  -2   18.81    5.50
  -7  -2  -2   14.63    4.60
   7   2   2   15.24    2.36
   7   2   2   21.19    5.81
   7  -2   2   12.39    4.10
  -7   2  -3    1.07    0.97
  -7  -2  -3    0.22    1.45
   7  -2   3    1.03    1.90
  -7  -2  -4   -0.62    0.76
   7  -2   4   -0.35    1.60
  -7   2  -4    0.45    1.88
  -7  -2  -5   31.30    5.88
   7  -2   5   26.50    6.12
  -7  -2  -6   -0.54    0.72
   7  -2   6    2.53    2.71
   7  -2   7    1.85    3.01
  -7   2  -7    5.81    3.35
  -7  -2  -7    3.17    1.93
  -7   2  -8    3.99    3.06
   7  -2   8    3.85    2.87
  -7  -2  -8   -1.97    1.28
  -7  -2  -9    2.78    1.67
  -7   2  -9    2.97    2.48
   7  -2   9    3.00    3.08
  -7  -2 -10    2.07    1.11
   7  -2  10    6.23    2.28
  -7   2 -10    2.72    4.19
  -7  -2 -11    5.49    2.07
  -7   2 -11    7.31    4.83
   7  -2  11    2.67    2.19
  -7  -2 -12    8.24    1.93
  -7   2 -12   16.76    5.89
   7  -2  12   10.83    5.19
  -7  -2 -12   11.70    2.76
   7  -2  13   22.35    7.61
  -7   2 -13   19.88    6.92
   7   2  14   12.31    6.04
   7  -2  14    7.10    4.47
   7   2  15   29.96    8.68
   7  -2  15   29.41    8.79
   7   2  16   31.09    8.86
   7  -2  16   36.53   10.26
   7   2  17    0.68    3.59
   7  -2  17   -0.37    1.81
   7   2  18    3.54    4.28
   7  -2  18   -4.86    3.81
   7   2  19    2.86    4.24
   7  -2  19    8.44    6.12
   7   2  20    7.61    4.82
   7  -2  20    1.12    5.14
   7   2  21    6.11    5.36
   7  -2  21   16.65    7.88
  -7  -3  18   12.16    6.29
  -7  -3  17   13.02    8.19
  -7  -3  16    9.33    6.35
  -7  -3  15   12.23    6.29
  -7  -3  14    3.62    4.63
  -7   3  13   12.55    5.70
  -7  -3  13    4.17    3.95
  -7  -3  12   -0.12    2.25
  -7  -3  11    1.87    3.60
  -7  -3  10    3.78    3.35
  -7  -3   9   -3.23    3.53
   7   3  -9    1.96    2.85
   7   3  -8    8.91    3.69
  -7  -3   8    8.65    5.49
   7   3  -7    2.72    2.16
  -7  -3   7    5.03    3.21
   7   3  -6    1.14    2.34
  -7  -3   6    3.97    3.33
   7   3  -5   24.03    6.25
  -7  -3   5   32.73    8.72
   7   3  -4    5.32    1.48
  -7  -3   4   30.98    8.11
   7  -3  -4   11.89    4.90
  -7   3   3   -2.51    2.89
   7   3  -3    1.70    1.42
  -7  -3   3   -0.24    1.81
   7  -3  -3    0.60    2.78
  -7   3   2    4.65    3.60
   7   3  -2    2.67    0.77
  -7  -3   2   11.26    4.54
   7  -3  -2    3.50    2.39
   7  -3  -1   92.92   13.05
  -7  -3   1  125.93   15.70
   7   3  -1  119.12    9.18
  -7   3   1  114.13   15.90
  -7   3   0   82.08   12.94
   7   3   0   81.59    7.91
   7  -3   0   66.22   11.12
  -7  -3   0   97.40   13.70
  -7   3  -1   66.77   12.04
   7   3   1   71.02    7.76
  -7  -3  -1   83.06   12.47
   7  -3   1   48.33    9.50
   7   3   1   77.09    9.36
  -7   3  -2    4.15    3.43
   7   3   2    0.66    1.23
  -7  -3  -2    2.49    2.03
   7   3   2    1.68    2.21
   7  -3   2    0.61    2.25
  -7   3  -3   10.55    6.95
   7   3   3    6.66    3.21
  -7  -3  -3   13.81    5.01
   7  -3   3    9.26    4.54
   7   3   3    7.75    3.68
  -7   3  -4   21.30    7.08
   7   3   4   18.52    6.56
  -7  -3  -4   24.13    6.09
   7  -3   4   14.95    5.25
   7   3   4   18.38    5.32
  -7  -3  -5   14.51    4.38
   7  -3   5   11.15    5.14
   7   3   5   16.21    5.55
  -7   3  -5    7.12    2.41
   7  -3   6    1.90    1.83
  -7  -3  -6    3.17    1.95
   7   3   6    0.38    0.95
   7  -3   7    6.59    4.03
  -7  -3  -7    3.75    2.48
  -7   3  -8    1.63    2.72
   7  -3   8    5.58    4.06
  -7  -3  -8    0.30    1.41
   7  -3   9    3.29    2.68
  -7   3  -9    8.64    4.08
   7  -3  10   18.39    6.94
  -7   3 -10   16.25    5.81
  -7   3 -11    5.86    2.34
   7  -3  11   -2.12    2.98
   7  -3  12    0.82    3.25
  -7   3 -12   -1.75    1.06
  -7   3 -13    1.42    2.42
   7  -3  13    2.08    1.65
  -7   3 -14   -3.17    1.70
   7  -3  14    5.89    4.47
  -7   3 -15    9.61    5.81
   7  -3  15   -1.68    4.53
   7  -3  16    3.80    4.40
  -7   3 -16    3.77    3.86
   7  -3  17   -1.50    2.75
   7  -3  18   10.18    6.52
   7   3  19    3.06    5.35
   7   3  20    0.52    2.96
  -7  -4  13    0.67    3.92
  -7  -4  12   -2.18    4.29
  -7  -4  11    5.16    4.60
  -7  -4  10   -0.37    2.51
  -7  -4   9    9.56    5.79
  -7  -4   8   -1.17    1.68
  -7  -4   7   12.68    6.98
   7   4  -7    6.73    5.36
  -7  -4   6   18.22    7.93
   7   4  -6    7.73    5.65
  -7  -4   5   -1.60    1.72
  -7  -4   4    9.61    5.48
  -7  -4   3   13.29    6.00
  -7   4   3   13.02    6.09
  -7  -4   2   -2.21    3.65
  -7   4   2    1.90    4.36
   7  -4  -2    2.65    4.56
   7   4  -2   15.31    7.49
   7   4  -1   25.29    8.21
  -7  -4   1   18.19    7.21
  -7   4   1   17.57    7.74
   7  -4  -1   16.39    6.69
   7   4   0   17.97    6.74
  -7  -4   0    5.00    3.96
  -7   4   0    0.13    1.93
   7  -4   0    4.11    4.23
  -7  -4  -1    0.48    1.53
  -7   4  -1   12.79    8.14
   7  -4   1    7.46    4.73
  -7  -4  -2   48.00   10.32
  -7   4  -2   38.59   11.99
   7  -4   2   34.15    9.36
  -7   4  -3   -3.28    1.48
   7  -4   3    0.18    2.83
  -7  -4  -3    6.87    3.64
  -7   4  -4    3.90    4.71
  -7  -4  -4    5.96    4.00
   7  -4   4    3.53    3.61
  -7   4  -5    1.22    2.53
   7  -4   5    0.62    1.68
  -7   4  -6    0.75    3.87
   7  -4   6   -0.85    2.22
   7  -4   7    3.16    2.66
  -7   4  -7   -2.98    1.97
   7  -4   8    8.35    5.27
  -7   4  -8    3.79    3.73
  -7   4  -9    0.25    2.87
   7  -4   9    0.36    3.74
  -7   4 -10    5.21    4.10
   7  -4  10   -1.56    1.39
   7  -4  11    5.29    3.30
  -7   4 -11    2.96    3.71
  -7   4 -12    4.58    5.15
   7  -4  12    3.47    3.93
   7  -4  13    3.18    5.23
  -7  -5   6   -1.66    3.72
  -7  -5   5    8.98    6.23
  -7  -5   4   15.19    7.99
  -8   0  26    9.16    5.77
  -8   0  25   -3.00    3.97
  -8   0  24   13.73    8.43
  -8   0  23    0.02    2.05
  -8   0  22    2.40    4.88
  -8   0  21    3.89    3.68
  -8   0  20    4.15    1.52
  -8   0  19   -1.78    3.04
  -8   0  18    5.66    4.71
  -8   0  17   -1.19    2.27
  -8   0  16   79.85   13.55
  -8   0  15    4.33    4.15
  -8   0  14   33.75    7.88
  -8   0  13   -0.41    1.84
  -8   0  12    6.48    3.71
  -8   0  12    5.42    1.29
  -8   0  11    0.07    1.91
  -8   0  11    1.68    1.36
  -8   0  10   74.64    9.99
  -8   0  10   80.94   11.93
  -8   0   9    1.35    1.95
  -8   0   9   -1.48    1.08
  -8   0   8    4.12    3.46
  -8   0   8    8.49    3.09
  -8   0   7    3.77    3.04
  -8   0   7    0.28    1.28
  -8   0   6   10.90    4.02
  -8   0   6    8.07    3.13
  -8   0   5    0.57    2.26
  -8   0   5    0.99    1.01
  -8   0   4  207.92   17.99
  -8   0   4  186.72   12.72
  -8   0   3    6.02    4.20
  -8   0   3   -0.07    1.04
   8   0  -3    3.49    1.80
  -8   0   2   90.24    8.51
   8   0  -2   98.74    8.61
   8   0  -2   94.99    8.68
  -8   0   1   -2.48    1.77
   8   0  -1    0.59    0.58
   8   0  -1   -1.15    1.29
  -8   0   0  970.14   34.61
   8   0   0 1066.97   33.81
  -8   0   0 1017.20   31.40
   8   0   0  986.86   31.55
  -8   0  -1    1.96    1.97
  -8   0  -1    1.11    1.01
   8   0   1   -0.81    1.78
  -8   0  -2    7.38    2.93
   8   0   2    8.44    3.18
  -8   0  -2    5.70    1.99
  -8   0  -3    1.77    1.55
   8   0   3    0.66    0.81
  -8   0  -4   58.58    8.31
   8   0   4   72.46    8.65
  -8   0  -4   54.82    5.69
  -8   0  -5    0.90    1.17
  -8   0  -5    3.02    2.26
   8   0   5   -1.14    1.59
   8   0   6  110.82   11.87
  -8   0  -6  143.40   14.28
  -8   0  -7    3.06    3.18
   8   0   7    0.37    1.33
  -8   0  -8   55.15    9.59
   8   0   8   36.27    7.53
   8   0   8   56.96    8.89
   8   0   9    4.85    3.57
   8   0   9    2.26    2.64
   8   0  10   -0.15    2.50
   8   0  11   12.77    6.02
   8   0  12   10.62    4.41
   8   0  13   -1.34    1.09
   8   0  14    3.80    2.77
   8   0  15    3.40    3.77
   8   0  16   30.74    8.72
   8   0  17    4.73    5.20
   8   0  18   70.81   13.19
   8   0  19    0.49    1.16
   8   0  20   15.31    7.14
   8   0  21    1.56    2.67
   8   0  22   12.81    7.00
  -8  -1  25   -1.61    6.87
  -8  -1  24   -5.52    6.68
  -8  -1  23    7.47    4.90
  -8  -1  23   -5.19    4.29
  -8  -1  22    3.42    5.31
  -8  -1  22   -0.63    1.47
  -8   1  21    5.95    3.49
  -8  -1  21    3.26    2.94
  -8  -1  21    2.46    3.41
  -8   1  20    3.45    4.24
  -8  -1  20    5.17    2.74
  -8  -1  20   -1.44    2.26
  -8   1  19    4.63    4.30
  -8  -1  19    2.33    2.38
  -8  -1  19    7.87    5.36
  -8   1  18    3.57    3.56
  -8  -1  18    4.36    3.61
  -8  -1  18   -0.51    2.61
  -8  -1  17   28.03    7.92
  -8  -1  17   49.75   11.81
  -8   1  17   34.36    9.43
  -8  -1  16   48.41    9.17
  -8  -1  16   61.88   12.36
  -8   1  16   42.67    9.31
  -8  -1  15   58.79    9.77
  -8  -1  15   54.89   11.68
  -8   1  15   54.35   10.38
  -8  -1  14    4.55    4.79
  -8  -1  14   -1.74    1.75
  -8   1  14    2.53    2.23
  -8  -1  14    1.52    2.04
  -8  -1  13   16.80    6.56
  -8  -1  13   10.55    3.73
  -8   1  13    8.83    3.78
  -8  -1  12    6.51    4.61
  -8  -1  12    4.06    2.41
  -8   1  12    6.22    4.05
  -8  -1  11    7.84    4.74
  -8   1  11    2.26    2.16
  -8  -1  11    4.67    1.95
  -8  -1  10   29.18    7.74
  -8   1  10   23.22    6.39
  -8  -1  10   18.16    3.74
  -8  -1   9   44.33    5.95
  -8   1   9   39.03    8.83
  -8  -1   9   45.82    5.60
  -8  -1   9   43.57    8.65
  -8   1   8   18.90    5.85
  -8  -1   8   16.84    2.99
  -8  -1   8   16.28    3.08
  -8   1   8   17.45    5.16
  -8  -1   8   16.62    5.47
  -8  -1   7    3.25    1.33
  -8   1   7    7.11    4.32
  -8  -1   7    4.13    3.39
  -8  -1   6    0.33    0.33
  -8   1   6    2.41    2.27
  -8  -1   6    4.28    2.90
   8  -1  -5   24.18    5.70
  -8   1   5   22.25    5.55
  -8  -1   5   26.10    6.78
   8  -1  -4    1.83    2.84
  -8   1   4    2.61    2.09
  -8  -1   4    1.66    3.18
   8  -1  -4    1.38    1.33
   8  -1  -3   16.48    4.50
  -8   1   3   16.39    4.17
  -8  -1   3    7.00    3.60
   8  -1  -3   15.94    4.25
  -8   1   2  279.03   18.92
   8  -1  -2  291.53   18.23
  -8  -1   2  301.17   21.23
   8  -1  -2  263.02   17.65
  -8   1   1    4.50    3.31
   8   1  -1    0.24    0.57
  -8  -1   1    4.44    2.79
   8  -1  -1    0.17    0.93
   8  -1  -1    2.36    1.67
  -8   1   0   11.71    3.67
  -8   1   0   10.10    3.35
   8   1   0   16.88    2.73
  -8  -1   0   14.25    4.22
   8  -1   0   10.51    3.39
   8   1   1  205.45   10.95
  -8   1  -1  188.11   15.31
   8  -1   1  188.06   14.51
  -8  -1  -1  183.11   15.88
   8   1   1  185.78    7.10
  -8   1  -1  172.42   14.59
   8   1   2  249.48   13.23
  -8   1  -2  227.16   16.87
   8  -1   2  215.48   15.74
  -8  -1  -2  223.36   17.18
   8   1   2  194.42    9.50
  -8   1  -2  211.40   15.74
   8   1   3  182.21   11.96
  -8   1  -3  172.08   15.31
   8  -1   3  170.79   14.23
   8   1   3  155.81    9.39
  -8  -1  -3  170.56   14.72
  -8   1  -3  166.00   14.06
  -8   1  -4  410.71   23.79
   8   1   4  401.50   19.82
   8  -1   4  389.46   22.37
  -8  -1  -4  346.47   21.74
   8   1   4  334.30   16.31
  -8   1  -4  398.70   24.35
  -8   1  -4  353.46   21.63
   8   1   5   35.63    6.12
  -8  -1  -5   31.74    6.19
   8  -1   5   37.64    7.17
  -8   1  -5   38.33    7.49
   8   1   5   28.70    4.84
  -8   1  -5   30.35    5.65
   8   1   6   18.67    4.61
  -8  -1  -6   20.52    4.97
   8  -1   6   27.00    5.74
   8   1   6   17.24    4.31
  -8   1  -6   19.19    4.91
   8   1   7   13.85    4.36
  -8   1  -7   12.28    4.44
   8  -1   7   20.50    5.67
  -8   1  -8   -3.89    2.28
   8   1   8   -0.61    1.38
   8  -1   8    4.20    3.48
   8   1   9    6.95    3.47
   8  -1   9    2.71    3.33
  -8   1  -9    4.90    2.66
   8  -1  10    6.38    4.36
   8   1  10    4.19    3.06
   8   1  11   13.64    5.26
   8  -1  11   13.06    4.29
   8   1  12    4.99    3.26
   8  -1  12    3.06    4.28
   8   1  13    0.88    2.96
   8  -1  13    0.05    3.77
   8   1  14   11.73    5.54
   8  -1  14   19.41    6.70
   8   1  15   11.04    5.89
   8  -1  15    6.63    4.47
   8  -1  16   11.68    5.64
   8   1  16    4.18    2.91
   8   1  17    4.87    4.72
   8  -1  17    4.83    3.82
   8   1  18   38.12    9.79
   8  -1  18   50.81   12.15
   8   1  19   22.71    7.39
   8  -1  19   27.00    9.87
   8   1  20    9.40    6.06
   8  -1  20    3.05    3.83
   8   1  21    1.99    2.56
   8  -1  21   13.16    7.02
   8   1  22   -0.50    4.52
   8  -1  22    8.93    6.87
  -8  -2  22    0.06    1.83
  -8  -2  21    7.79    6.01
  -8  -2  20    2.53    5.03
  -8  -2  19    2.80    4.09
  -8  -2  18    1.67    2.92
  -8  -2  17   11.00    5.62
  -8   2  17    0.22    4.67
  -8  -2  16   22.64    8.05
  -8   2  16   21.51    7.38
  -8  -2  15  187.62   13.95
  -8   2  15  180.01   19.18
  -8  -2  15  247.69   25.66
  -8  -2  14    1.87    2.20
  -8  -2  14    5.26    3.67
  -8   2  14    3.69    3.34
  -8  -2  13   73.48    7.58
  -8  -2  13   70.46   13.18
  -8   2  13   52.38    9.73
  -8  -2  12    4.04    2.33
  -8  -2  12    4.64    1.96
  -8   2  12    3.08    3.31
  -8  -2  11   15.20    6.40
  -8   2  11   11.68    5.09
  -8  -2  11   18.97    3.40
  -8  -2  10    0.99    2.72
  -8  -2  10    1.32    0.92
  -8  -2   9   18.17    6.85
  -8  -2   8    1.39    2.51
  -8  -2   7   25.92    7.42
  -8  -2   6    4.80    2.69
  -8  -2   5   30.34    7.30
   8  -2  -5   25.24    6.22
  -8  -2   4    5.20    2.74
   8  -2  -4    5.67    2.95
   8  -2  -3   57.03    9.41
  -8  -2   3   68.27   10.77
   8   2  -3   46.46    4.10
  -8  -2   2    9.08    3.91
   8  -2  -2    4.29    2.42
  -8   2   2   14.05    5.32
  -8  -2   1   -0.93    1.72
  -8   2   1    0.75    1.69
   8  -2  -1   -0.30    1.11
  -8  -2   0   11.16    4.32
  -8   2   0    9.56    4.21
   8   2   0    8.90    1.41
   8   2   0   14.42    1.70
   8  -2   0    8.84    3.60
  -8  -2  -1    4.81    3.65
  -8   2  -1    2.60    2.75
   8   2   1    4.32    1.48
   8  -2   1    4.70    3.99
   8   2   1    4.67    1.64
   8   2   2  207.23   11.61
   8  -2   2  201.54   17.48
  -8  -2  -2  244.94   19.06
  -8   2  -2  216.89   19.29
   8   2   2  221.47    8.55
   8  -2   3  133.64   14.33
  -8  -2  -3  168.87   15.56
   8   2   3  144.50   10.43
  -8   2  -3  135.65   15.86
  -8   2  -4   30.27    7.15
   8   2   4   28.41    4.84
   8  -2   4   23.62    6.38
  -8  -2  -4   29.44    6.15
   8   2   5    5.58    2.82
   8  -2   5    4.48    3.05
  -8  -2  -5    7.19    3.04
  -8   2  -5   -1.60    2.20
   8   2   6    1.37    0.72
   8  -2   6    2.00    2.21
  -8  -2  -6    3.33    2.46
  -8   2  -7   19.94    6.33
   8   2   7   17.83    4.79
   8  -2   7   17.64    5.81
  -8  -2  -7   21.88    4.89
   8   2   8    2.54    2.64
   8  -2   8    5.44    2.32
  -8   2  -8    5.76    3.73
  -8  -2  -8   10.33    3.14
   8   2   9   -0.32    1.31
   8  -2   9    1.13    2.36
  -8   2  -9   -1.53    2.25
  -8  -2  -9    4.59    2.82
   8   2  10    3.38    2.33
   8  -2  10    5.46    4.02
  -8   2 -10    2.45    2.69
  -8  -2 -10    5.32    2.62
   8   2  11    7.28    3.22
  -8   2 -11    8.96    4.67
   8  -2  11    5.75    4.62
  -8  -2 -11    9.54    2.91
  -8   2 -12    8.45    4.81
   8   2  12    4.14    3.49
   8  -2  12    8.11    4.71
  -8  -2 -12    7.87    2.48
   8  -2  13   32.15    9.02
   8   2  13   16.01    5.55
  -8   2 -13   35.08    9.20
   8   2  14    3.21    3.28
   8  -2  14   -0.61    2.73
   8   2  15    2.98    1.41
   8  -2  15    8.91    5.01
   8   2  16    4.27    2.57
   8  -2  16    0.06    1.78
   8   2  17    8.41    5.11
   8  -2  17    4.71    4.20
   8   2  18    6.34    3.38
   8  -2  18   -0.45    3.96
   8   2  19    3.79    3.95
   8  -2  19    8.17    5.57
   8   2  20    5.86    6.18
   8  -2  20    0.89    3.17
   8   2  21   -0.39    2.54
  -8  -3  18   11.65    7.09
  -8  -3  17    2.07    1.86
  -8  -3  16    1.84    3.29
  -8  -3  15    4.77    2.93
  -8  -3  14    8.16    5.57
  -8   3  13    6.30    3.92
  -8  -3  13    7.76    4.97
  -8  -3  12   20.78    7.79
  -8  -3  11   10.84    5.84
  -8  -3  10   12.34    6.11
  -8  -3   9    5.33    3.75
  -8  -3   8   -1.46    2.24
  -8  -3   7    1.92    3.55
   8   3  -7    0.25    2.36
   8   3  -6    3.37    2.87
  -8  -3   6    1.06    2.49
   8   3  -5    0.27    1.41
  -8  -3   5    2.15    2.96
   8   3  -4   12.35    4.18
  -8  -3   4    9.09    5.08
   8  -3  -4    9.39    4.56
  -8  -3   3    3.98    2.75
   8  -3  -3    9.90    4.06
  -8   3   2   29.93    9.08
  -8  -3   2   18.38    6.05
   8  -3  -2   13.94    4.71
  -8   3   1   29.91    8.50
  -8  -3   1   55.16   10.76
   8  -3  -1   29.65    7.13
  -8   3   0   47.15   10.90
  -8  -3   0   47.10    9.78
   8  -3   0   22.70    6.77
   8   3   1    2.10    2.47
  -8   3  -1   -0.08    2.42
  -8  -3  -1    2.54    3.16
   8  -3   1   -3.06    2.55
  -8   3  -2    9.01    3.94
   8   3   2   11.24    3.70
  -8  -3  -2   11.47    4.55
   8  -3   2    9.60    4.84
  -8   3  -3   68.88   12.83
  -8  -3  -3   82.49   11.86
   8  -3   3   60.44   11.23
  -8   3  -4   -1.54    2.13
  -8  -3  -4    4.33    3.10
   8  -3   4    7.22    4.87
  -8   3  -5   73.63   12.98
   8  -3   5   75.98   12.66
  -8  -3  -5  101.87   12.68
  -8  -3  -6    5.46    3.74
   8  -3   6    5.19    3.63
  -8   3  -6   -6.13    4.85
  -8  -3  -7   16.32    4.76
   8  -3   7    4.92    3.33
  -8   3  -8    1.83    1.36
  -8  -3  -8    2.97    1.75
   8  -3   8    1.88    3.68
  -8   3  -9    3.39    3.04
   8  -3   9    1.60    3.39
   8  -3  10    3.98    3.71
  -8   3 -10   13.23    7.54
  -8   3 -11    0.85    1.55
   8  -3  11    0.64    1.96
   8  -3  12    2.65    4.73
  -8   3 -12    4.37    4.60
  -8   3 -13    8.70    5.17
   8  -3  13   -1.10    2.16
  -8   3 -14    2.36    2.60
   8  -3  14   10.31    6.41
  -8   3 -15   11.76    6.89
   8  -3  15    6.00    5.26
   8   3  16    0.12    3.02
   8  -3  16   -1.80    1.98
  -8   3 -16    7.99    4.87
   8   3  17    1.62    3.88
   8  -3  17    4.97    5.27
   8   3  18    2.89    1.78
   8   3  19    7.29    5.80
  -8  -4  12    8.02    5.89
  -8  -4  11    2.15    2.97
  -8  -4  10    2.12    3.00
  -8  -4   9    6.87    5.19
  -8  -4   8   -0.23    1.59
  -8  -4   7    3.59    4.33
  -8  -4   6    4.85    3.72
  -8  -4   5   -3.30    4.40
  -8  -4   4    0.13    2.44
  -8  -4   3    8.53    5.76
  -8   4   2   29.83   11.10
   8  -4  -2   24.44    7.88
  -8  -4   2   31.54    9.75
  -8   4   1    7.50    6.68
   8  -4  -1    8.03    5.58
  -8  -4   1    8.74    6.01
  -8   4   0   14.13    8.35
   8  -4   0    7.73    5.54
  -8  -4   0   11.73    6.26
  -8   4  -1    9.91    5.91
   8  -4   1    1.39    2.14
  -8  -4  -1   11.05    5.47
  -8  -4  -2    4.58    3.96
  -8   4  -2    4.37    4.62
   8  -4   2    4.77    3.97
  -8  -4  -3    9.25    5.29
  -8   4  -3    7.26    5.56
   8  -4   3    6.88    4.67
  -8   4  -4    4.51    5.31
   8  -4   4    1.56    2.25
  -8   4  -5   -5.22    2.75
   8  -4   5   -3.54    1.38
  -8   4  -6   10.45    7.31
   8  -4   6    8.36    5.69
  -8   4  -7    6.10    4.47
   8  -4   7   -0.74    2.98
   8  -4   8    1.49    3.86
  -8   4  -8   -1.22    2.45
  -8   4  -9   -5.80    2.23
   8  -4   9    2.46    2.96
  -8   4  -9    0.03    3.99
  -8   4 -10    0.68    1.89
   8  -4  10    1.74    4.98
  -8   4 -10    2.07    5.56
  -8   4 -11    4.33    4.79
   8  -4  11    2.01    3.80
   8  -4  12    3.03    4.73
  -8  -5   5   -0.72    2.75
  -8  -5   4    6.14    5.38
  -8  -5   3    0.74    2.41
  -9   0  24    3.02    5.62
  -9   0  23    0.22    3.84
  -9   0  22    7.66    6.98
  -9   0  21    3.03    6.88
  -9   0  20   13.08    6.37
  -9   0  19    0.69    3.51
  -9   0  18    5.29    4.95
  -9   0  17    4.68    3.73
  -9   0  16    3.56    3.48
  -9   0  15    2.78    1.72
  -9   0  14   55.84   11.00
  -9   0  13   -2.62    1.60
  -9   0  13    2.43    3.06
  -9   0  12  437.10   27.96
  -9   0  12  447.43   30.22
  -9   0  11    0.96    3.12
  -9   0  11   -0.06    0.91
  -9   0  10    1.76    1.94
  -9   0  10   -1.09    1.54
  -9   0   9    2.15    4.13
  -9   0   9   -0.10    2.06
  -9   0   8    3.03    3.56
  -9   0   8    1.19    1.08
  -9   0   7    2.19    2.92
  -9   0   7   -3.08    2.04
  -9   0   6   65.09    8.03
  -9   0   6   67.61   10.78
  -9   0   5    1.07    2.65
  -9   0   5    1.12    1.30
  -9   0   4    1.24    2.65
  -9   0   4   -1.09    1.34
   9   0  -4    1.19    1.32
   9   0  -3   -0.08    1.30
  -9   0   3   -0.38    2.13
  -9   0   3   -5.57    2.30
   9   0  -3    0.27    0.62
  -9   0   2  207.59   14.45
   9   0  -2  228.66   14.78
   9   0  -2  211.76   14.11
   9   0  -1   -0.51    0.89
  -9   0   1   -5.23    2.30
   9   0  -1   -0.66    1.14
  -9   0   0  197.79   14.56
   9   0   0  237.00   14.80
  -9   0   0  195.80   11.93
   9   0   0  209.76   12.95
  -9   0  -1   -0.87    1.36
  -9   0  -1    0.29    1.47
   9   0   1   -1.27    1.50
  -9   0  -2    2.92    2.17
   9   0   2    1.21    0.93
  -9   0  -2    2.04    1.40
  -9   0  -3   -2.09    1.74
   9   0   3    3.18    2.16
  -9   0  -4  289.67   19.99
   9   0   4  280.92   18.25
  -9   0  -4  230.65   13.34
  -9   0  -5   -0.61    0.56
  -9   0  -5    0.54    1.35
   9   0   5    5.73    3.34
  -9   0  -6   15.35    3.09
  -9   0  -6   19.19    5.49
   9   0   6   18.14    5.00
  -9   0  -7    3.90    3.54
   9   0   7    2.88    3.06
  -9   0  -7   -1.59    0.76
   9   0   8  137.51   14.75
   9   0   9    2.94    3.00
   9   0  10    8.78    3.78
   9   0  11    4.61    3.89
   9   0  12    2.15    2.47
   9   0  13    0.60    1.90
   9   0  14    1.58    1.84
   9   0  15    5.23    3.64
   9   0  16    3.40    4.27
   9   0  17    4.61    4.48
   9   0  18    1.97    1.50
   9   0  19    7.87    5.44
   9   0  20    7.24    4.25
   9   0  21    7.72    5.27
   9   0  22   43.71   12.22
  -9  -1  24   -5.63    6.26
  -9  -1  23    6.62    6.55
  -9  -1  22   -0.23    3.91
  -9   1  21    0.49    4.01
  -9  -1  21   -1.28    2.18
  -9   1  20    2.01    2.83
  -9  -1  20    8.65    5.16
  -9  -1  20    6.54    6.32
  -9   1  19    2.63    4.28
  -9  -1  19    1.96    3.61
  -9  -1  19    0.89    2.81
  -9  -1  18    3.13    2.76
  -9  -1  18    8.24    6.00
  -9   1  18    5.88    4.73
  -9  -1  17    1.21    1.47
  -9  -1  17   -0.27    1.28
  -9   1  17    2.17    2.05
  -9  -1  16    3.22    2.17
  -9  -1  16   -3.53    1.77
  -9   1  16    4.26    3.93
  -9  -1  15   18.97    7.67
  -9  -1  15   22.72    5.81
  -9   1  15   21.85    7.12
  -9   1  14   80.13   12.46
  -9  -1  14   89.05   14.74
  -9  -1  14   71.33    9.39
  -9   1  13  123.64   15.97
  -9  -1  13  177.96   20.07
  -9  -1  13  154.66   13.14
  -9  -1  12  360.70   21.86
  -9   1  12  349.77   26.54
  -9  -1  12  382.16   28.65
  -9  -1  12  352.85   19.35
  -9  -1  11   15.16    5.01
  -9   1  11   22.31    6.78
  -9  -1  11   18.37    3.76
  -9  -1  11   18.75    4.23
  -9  -1  10  193.44   13.09
  -9   1  10  158.88   16.94
  -9  -1  10  182.35   19.00
  -9  -1  10  182.45   11.88
  -9  -1   9   42.61    5.74
  -9   1   9   33.65    8.31
  -9  -1   9   42.97    5.07
  -9  -1   9   42.23    9.13
  -9  -1   8   58.53    5.73
  -9  -1   8   72.27   11.26
  -9   1   8   61.43   10.77
  -9  -1   7    0.59    0.40
  -9  -1   7    1.61    2.77
  -9  -1   6    4.93    1.13
  -9   1   6    6.33    3.07
  -9  -1   6    6.32    4.12
  -9   1   5   17.01    4.72
  -9  -1   5   16.93    5.81
   9  -1  -5   18.84    4.88
  -9   1   4   -0.08    1.94
  -9  -1   4    8.99    4.53
   9  -1  -4    4.10    2.47
   9  -1  -3    4.88    3.09
  -9   1   3    9.33    4.36
  -9  -1   3    4.87    3.67
   9  -1  -3    5.56    3.26
   9  -1  -2   11.90    3.89
  -9   1   2   18.59    5.15
  -9  -1   2   19.37    5.78
   9  -1  -2   12.86    3.93
  -9   1   1   -0.70    0.90
  -9  -1   1    4.49    2.78
   9   1  -1    0.42    0.96
   9  -1  -1    3.54    3.04
  -9   1   0   80.81   10.36
   9   1   0   90.93    7.07
   9  -1   0   70.69    9.10
  -9  -1   0   79.97   11.18
   9   1   0   78.57    6.08
  -9   1  -1   -0.89    2.00
  -9   1  -1   -0.95    1.51
   9   1   1    0.10    0.86
  -9  -1  -1    1.26    1.38
   9  -1   1    2.33    1.93
  -9   1  -2   14.46    4.20
  -9   1  -2   23.34    5.97
   9   1   2   25.92    4.51
  -9  -1  -2   20.65    5.51
   9  -1   2   20.47    5.10
  -9   1  -3   42.62    7.28
   9   1   3   62.84    7.43
   9  -1   3   57.30    8.66
  -9  -1  -3   45.85    8.20
   9   1   3   46.63    5.03
   9   1   4   92.06    9.25
   9  -1   4   86.23   10.68
  -9  -1  -4   70.37   10.20
   9   1   4   74.54    7.01
  -9   1  -4   85.44   11.62
  -9   1  -4   71.39    9.60
   9   1   5  148.29   12.63
   9  -1   5  125.93   13.61
  -9  -1  -5  118.43   13.32
   9   1   5  122.45    9.90
  -9   1  -5  142.29   15.00
  -9   1  -5  134.60   13.47
   9   1   6  136.09   12.71
   9  -1   6  133.85   14.23
  -9  -1  -6  109.77   12.43
   9   1   6  127.03   10.75
  -9   1  -6  126.33   14.50
  -9   1  -6  120.39   12.75
   9   1   7    4.19    2.25
   9   1   7   10.36    4.19
  -9   1  -7    0.60    1.39
   9  -1   7    6.14    3.18
  -9   1  -8    2.60    2.47
   9   1   8    8.05    3.12
   9   1   8    9.08    4.01
   9  -1   8   11.48    4.67
   9   1   9   20.79    5.61
   9   1   9   22.81    5.74
   9  -1   9   17.58    5.77
  -9   1  -9   13.53    5.51
   9   1  10    3.08    2.99
   9  -1  10    4.57    2.53
   9   1  11   25.16    6.49
   9  -1  11   22.12    7.27
   9   1  12    3.85    3.11
   9  -1  12   10.05    5.53
   9   1  13    0.75    1.86
   9  -1  13    0.04    3.68
   9   1  14   -0.02    3.26
   9  -1  14    8.35    4.58
   9  -1  15   13.84    6.28
   9   1  15   13.87    6.11
   9   1  16    9.59    4.62
   9  -1  16   13.78    6.31
   9   1  17    6.20    5.30
   9  -1  17    7.48    6.27
   9   1  18    0.96    3.84
   9  -1  18    4.47    4.87
   9   1  19   12.18    6.28
   9  -1  19    6.76    5.47
   9   1  20    5.19    2.05
   9  -1  20    3.25    4.47
   9   1  21    8.79    6.62
   9  -1  21    6.25    6.72
   9   1  22    2.25    2.22
  -9  -2  21    4.56    3.57
  -9  -2  20    2.74    2.48
  -9  -2  19   21.27    9.01
  -9  -2  18    4.48    4.34
  -9   2  18    0.36    1.91
  -9  -2  17   10.78    5.89
  -9   2  17   17.09    6.12
  -9  -2  16   38.98   11.27
  -9   2  16   23.81    7.55
  -9  -2  15   35.72   10.43
  -9   2  15   32.99    8.73
  -9  -2  14    3.28    4.38
  -9   2  14    3.53    3.56
  -9  -2  13   13.88    6.14
  -9   2  13    7.54    4.19
  -9  -2  12   -1.61    2.81
  -9   2  12    6.13    4.54
  -9  -2  11    2.78    3.17
  -9   2  11    1.02    1.99
  -9  -2  10   12.27    5.22
  -9  -2   9   14.94    5.87
  -9  -2   8    5.53    3.35
  -9  -2   7   -1.32    1.39
  -9  -2   6   -1.52    1.41
  -9  -2   5    4.73    2.72
   9  -2  -5    2.44    2.45
  -9  -2   4    9.94    4.81
   9  -2  -4    7.95    3.92
  -9  -2   3   -0.10    1.78
   9  -2  -3    1.58    2.27
  -9  -2   2    6.86    3.84
   9  -2  -2    0.35    1.74
  -9   2   1   -5.16    3.45
   9  -2  -1    3.38    3.30
  -9  -2   1    1.69    1.67
  -9   2   0   23.37    6.25
   9  -2   0   23.67    6.37
  -9  -2   0   28.52    6.75
  -9   2  -1   -2.90    4.00
   9   2   1    1.68    1.43
   9  -2   1    2.94    2.70
  -9  -2  -1   -2.38    2.52
   9   2   1    0.45    0.59
   9   2   2  111.97    8.17
   9  -2   2  111.44   13.44
  -9  -2  -2  111.33   13.57
  -9   2  -2  113.99   14.47
   9   2   3  275.86   14.71
  -9  -2  -3  284.80   21.40
   9  -2   3  244.51   20.09
  -9   2  -3  265.22   22.06
  -9   2  -4    4.12    2.76
   9   2   4    2.95    2.21
   9  -2   4    4.41    3.33
  -9  -2  -4    7.86    3.38
  -9   2  -5   51.01    9.92
   9   2   5   54.18    7.29
   9  -2   5   49.16    9.35
  -9  -2  -5   51.41    8.56
  -9   2  -6   -0.77    2.44
   9   2   6    6.00    3.10
   9  -2   6    9.70    4.73
  -9  -2  -6    5.67    3.09
  -9   2  -6    1.77    2.41
   9   2   7   22.10    5.38
  -9   2  -7   17.46    6.35
   9  -2   7   16.44    5.63
  -9  -2  -7   26.96    5.87
   9   2   8   61.35    8.76
  -9  -2  -8   72.85    9.43
  -9   2  -8   50.56   10.36
   9  -2   8   54.32    9.98
  -9   2  -9   26.57    8.25
   9  -2   9   17.91    5.86
   9   2   9   17.31    5.11
  -9  -2  -9   11.93    3.53
   9   2  10    1.36    1.02
   9  -2  10    3.37    3.40
  -9   2 -10    5.86    4.25
  -9  -2 -10    3.93    2.15
   9   2  11    2.52    1.22
  -9   2 -11    8.11    4.89
   9  -2  11    0.06    1.27
  -9  -2 -11    4.44    2.86
  -9   2 -12    1.72    3.77
   9   2  12   -0.37    0.88
   9  -2  12    6.94    5.31
  -9  -2 -12    5.01    2.28
   9   2  13    3.28    3.04
   9  -2  13   -2.56    3.61
  -9   2 -13    2.66    3.29
   9   2  14    4.40    4.13
   9  -2  14    2.01    3.48
   9   2  15    1.33    1.97
   9  -2  15    0.35    3.05
   9   2  16   -0.89    1.87
   9  -2  16    7.47    4.44
   9   2  17    7.67    4.62
   9  -2  17   10.91    6.71
   9   2  18   -1.98    2.01
   9  -2  18   -2.24    4.00
   9   2  19    0.97    3.59
   9  -2  19    3.86    5.17
   9   2  20    5.49    3.84
   9   2  21    5.45    3.86
  -9  -3  17    4.06    4.45
  -9  -3  16    2.05    3.30
  -9  -3  15   11.26    6.54
  -9   3  14   10.21    5.27
  -9  -3  14   19.37    8.63
  -9   3  13    7.24    5.71
  -9  -3  13   13.66    6.96
  -9  -3  12    4.61    4.95
  -9  -3  11    6.17    5.13
  -9  -3  10    3.77    4.59
  -9  -3   9    1.31    2.11
  -9  -3   8    3.87    2.82
  -9  -3   7    2.62    1.52
  -9  -3   6   -2.07    2.52
   9   3  -5    0.86    1.17
  -9  -3   5    0.85    1.49
  -9  -3   4   11.22    5.50
   9   3  -4    6.25    2.42
   9  -3  -4    7.36    4.88
  -9  -3   3    3.01    4.05
   9   3  -3    2.64    1.91
   9  -3  -3   -0.94    1.34
  -9   3   2   -4.99    3.92
  -9  -3   2   -1.19    1.20
   9  -3  -2    1.34    1.67
  -9   3   1   -6.53    6.01
  -9  -3   1    2.39    1.20
   9  -3  -1    1.71    3.36
  -9   3   0   23.85    8.12
  -9  -3   0   38.19    9.38
   9  -3   0   19.70    6.16
   9   3   0   36.64    6.53
   9   3   1    9.88    3.06
  -9   3  -1    6.38    2.32
  -9  -3  -1   12.91    5.43
   9  -3   1    0.93    2.06
  -9   3  -2   23.37    8.18
   9   3   2   23.40    4.83
   9   3   2   13.82    3.17
  -9  -3  -2   22.34    6.86
   9  -3   2   14.45    4.90
  -9   3  -3   79.89   14.14
   9   3   3   67.38    7.78
   9  -3   3   76.82   12.71
  -9  -3  -3  110.01   14.65
  -9   3  -4   44.09   10.54
   9   3   4   41.20    6.60
  -9  -3  -4   63.93   10.83
   9  -3   4   49.74   10.51
  -9   3  -5    8.25    4.84
   9   3   5    9.89    3.81
  -9  -3  -5   18.62    5.85
   9  -3   5    7.96    4.52
  -9   3  -6    5.80    3.88
   9   3   6   10.11    4.04
  -9  -3  -6   12.45    4.42
   9  -3   6   12.71    5.62
   9   3   7   10.12    4.60
  -9  -3  -7    9.15    3.45
   9  -3   7    4.51    2.40
  -9   3  -7    5.32    3.62
   9   3   8    8.26    4.36
  -9  -3  -8    8.05    3.47
  -9   3  -8    3.11    4.61
   9  -3   8    4.35    4.02
  -9   3  -8    1.18    2.85
  -9   3  -9    9.17    5.54
   9   3   9    7.13    4.10
   9  -3   9   10.32    5.13
   9   3  10    0.84    2.39
  -9   3 -10    3.47    3.65
   9  -3  10    2.92    3.35
  -9   3 -11    6.02    3.46
   9   3  11    2.34    2.57
   9  -3  11    0.38    3.70
   9   3  12    3.52    3.95
   9  -3  12    5.81    4.83
  -9   3 -12    9.34    6.63
   9   3  13    9.45    4.79
  -9   3 -13    5.55    4.64
   9  -3  13    5.76    4.31
  -9   3 -14   -0.54    3.32
   9   3  14    3.49    2.69
   9  -3  14   -1.22    3.66
   9   3  15    4.44    3.36
   9  -3  15    1.20    2.96
  -9   3 -15    0.24    2.70
   9   3  16    7.42    5.28
   9  -3  16    1.42    2.57
   9   3  17    4.39    5.28
   9   3  18    5.17    3.69
   9   3  19   14.94    7.26
  -9  -4  11    8.42    4.85
  -9  -4  10    2.09    3.93
  -9  -4   9    8.94    7.20
  -9  -4   8    2.97    3.74
  -9  -4   7    1.17    3.40
  -9  -4   6   -4.69    4.10
  -9  -4   5   -0.99    2.91
  -9  -4   4   -1.73    3.48
  -9  -4   3    9.50    6.27
  -9  -4   2    3.36    3.98
   9  -4  -2    8.50    5.65
  -9   4   1    5.84    5.73
  -9  -4   1   -0.55    2.39
   9  -4  -1    0.99    3.20
  -9   4   0    3.71    4.89
  -9  -4   0    3.22    3.22
   9  -4   0    5.82    4.08
  -9   4  -1    0.05    2.62
   9  -4   1   10.25    5.30
  -9  -4  -1    7.41    3.81
  -9   4  -2    0.91    1.48
   9  -4   2    2.17    4.14
  -9  -4  -2    6.90    5.41
  -9   4  -3   10.39    7.03
   9  -4   3    9.23    6.55
  -9  -4  -3   -0.32    1.95
  -9   4  -4   10.73    6.46
   9  -4   4    4.57    2.84
  -9   4  -5    0.80    4.41
   9  -4   5    4.81    5.20
  -9   4  -6   15.46    8.13
   9  -4   6    6.85    4.46
  -9   4  -7    1.96    6.02
   9  -4   7    1.66    2.33
  -9   4  -8   -5.61    3.07
   9  -4   8   15.35    7.50
  -9   4  -8   -4.56    2.88
  -9   4  -9    6.30    4.52
   9  -4   9    2.10    3.24
  -9   4  -9    4.05    4.69
   9  -4  10    7.68    5.50
  -9   4 -10   -4.07    4.05
 -10   0  24   11.37    8.49
 -10   0  23    7.26    5.68
 -10   0  22   -0.76    4.09
 -10   0  21   -7.47    6.71
 -10   0  20    4.50    3.95
 -10   0  19   -2.45    2.78
 -10   0  18    0.87    1.68
 -10   0  17    2.78    4.04
 -10   0  16    7.13    4.09
 -10   0  15    4.01    3.79
 -10   0  14    4.19    3.23
 -10   0  13   -1.52    2.03
 -10   0  12  521.49   31.23
 -10   0  12  500.12   33.71
 -10   0  11   -0.81    1.33
 -10   0  11   -0.97    1.35
 -10   0  10  389.63   24.83
 -10   0  10  367.81   27.89
 -10   0   9    1.90    4.24
 -10   0   9    1.76    2.47
 -10   0   8  169.48   14.64
 -10   0   8  161.36   18.05
 -10   0   7    2.23    3.97
 -10   0   7    0.29    0.77
 -10   0   6  233.76   16.58
 -10   0   6  223.63   20.77
 -10   0   5    0.21    2.38
 -10   0   5   -0.21    1.56
  10   0  -4    5.05    3.22
 -10   0   4    4.89    3.97
 -10   0   4    1.08    1.05
  10   0  -4    7.67    3.10
  10   0  -3    3.48    1.88
 -10   0   3    4.64    4.05
 -10   0   3    0.53    1.64
  10   0  -3   -0.80    0.75
  10   0  -2   36.43    6.17
  10   0  -2   46.05    6.92
 -10   0   2   35.38    6.05
  10   0  -1    0.24    0.78
 -10   0   1   -1.52    1.47
 -10   0   1   -0.77    1.26
  10   0  -1   -1.00    1.71
 -10   0   0   53.46    7.97
  10   0   0   50.63    7.31
 -10   0   0   37.11    5.02
  10   0   0   40.19    6.03
 -10   0  -1    4.10    2.49
  10   0   1    2.66    1.28
 -10   0  -1   -0.76    1.54
 -10   0  -2   11.76    3.86
  10   0   2   16.47    4.21
 -10   0  -3   -1.22    2.54
  10   0   3   -2.12    1.59
 -10   0  -4   18.26    5.30
  10   0   4   12.19    3.97
 -10   0  -5   -0.88    1.39
 -10   0  -5    1.14    3.03
  10   0   5   -0.41    0.92
 -10   0  -6    4.74    2.08
 -10   0  -6    9.79    4.26
  10   0   6    6.44    3.11
 -10   0  -7    3.08    1.89
  10   0   7    1.08    2.64
 -10   0  -8   36.11    5.62
  10   0   8   32.42    7.35
  10   0   9   -0.85    1.70
  10   0  10   88.74   12.83
  10   0  11    0.63    1.54
  10   0  12    6.85    3.65
  10   0  13   -2.03    3.31
  10   0  14   23.20    7.53
  10   0  15    1.16    3.10
  10   0  16   10.40    6.42
  10   0  17    5.44    4.76
  10   0  18   20.40    7.70
  10   0  19    6.24    5.06
  10   0  20    5.60    4.58
  10   0  21    0.82    3.25
 -10  -1  23    9.01    5.80
 -10  -1  22    1.65    1.93
 -10   1  21   13.53    6.98
 -10  -1  21    7.04    6.08
 -10   1  20   13.26    6.83
 -10  -1  20    2.56    2.89
 -10  -1  19    4.52    3.56
 -10   1  19    5.79    4.48
 -10  -1  18    6.55    3.78
 -10  -1  18    5.64    4.80
 -10   1  18    0.88    3.82
 -10  -1  17    9.62    4.79
 -10  -1  17    9.36    6.47
 -10   1  17    8.85    4.84
 -10  -1  16   15.24    6.67
 -10  -1  16    8.38    3.72
 -10   1  16   13.69    5.87
 -10  -1  15   23.59    7.79
 -10  -1  15   23.71    6.04
 -10   1  15   24.49    7.18
 -10  -1  14   32.49    8.94
 -10   1  14   27.39    8.26
 -10  -1  13   30.27    8.71
 -10   1  13   23.50    7.83
 -10  -1  12   67.53    8.75
 -10  -1  12   91.45   14.46
 -10   1  12   65.49   11.89
 -10  -1  12   70.33    7.96
 -10  -1  11   69.22    8.35
 -10   1  11   83.30   13.26
 -10  -1  11   92.37   14.26
 -10  -1  11   65.84    7.16
 -10  -1  10  109.37    9.53
 -10   1  10  124.10   15.69
 -10  -1  10  156.76   18.03
 -10  -1  10  136.26    9.59
 -10  -1   9  104.77    8.31
 -10   1   9  108.25   15.09
 -10  -1   9  146.12   17.25
 -10  -1   8   65.93    5.82
 -10  -1   8   82.75   12.74
 -10   1   8   78.78   12.92
 -10  -1   7    2.62    1.28
 -10  -1   7    9.33    4.62
 -10  -1   6   31.44    3.16
 -10  -1   6   43.73    9.17
 -10  -1   5    4.37    0.99
 -10  -1   5    7.61    4.65
  10  -1  -5    8.65    3.63
 -10  -1   4   15.45    1.96
 -10  -1   4   21.12    6.59
  10  -1  -4   29.84    6.77
 -10  -1   3   -0.74    1.05
  10  -1  -3   -0.69    2.05
 -10  -1   2    3.58    4.12
  10  -1  -2    3.01    2.74
 -10  -1   1   12.58    4.97
  10   1  -1   13.11    2.89
  10  -1  -1    9.90    3.26
  10   1   0   67.74    6.87
  10  -1   0   57.25    8.91
 -10  -1   0   61.66   10.78
  10   1   0   63.06    5.44
  10   1   1   22.37    4.10
 -10  -1  -1   17.09    5.80
  10  -1   1   15.00    4.67
 -10   1  -2    9.15    2.53
  10   1   2   21.19    4.47
 -10  -1  -2   13.87    4.66
  10  -1   2   12.90    4.03
 -10   1  -3    2.51    1.52
  10   1   3    5.91    2.87
 -10  -1  -3    3.87    2.65
 -10   1  -3    2.60    2.24
  10  -1   3    4.08    2.90
 -10   1  -4    1.37    1.50
  10   1   4    5.81    2.85
 -10  -1  -4    7.35    3.62
  10  -1   4    3.62    1.89
 -10   1  -4    7.38    3.65
  10   1   5  133.14   12.60
  10  -1   5  130.72   14.33
 -10  -1  -5  113.42   13.70
 -10   1  -5  115.43   14.34
  10   1   5  118.11   10.27
 -10   1  -5  114.23   12.70
  10   1   6  503.06   25.81
  10  -1   6  474.35   28.46
 -10  -1  -6  426.70   27.84
 -10   1  -6  462.12   29.75
  10   1   6  453.33   22.35
 -10   1  -6  459.85   27.08
 -10   1  -7    8.69    4.20
  10   1   7   18.69    5.52
 -10  -1  -7    8.91    4.60
  10  -1   7   14.37    5.76
  10   1   7    9.28    3.19
 -10   1  -7    8.93    4.07
  10   1   8    4.47    2.74
  10  -1   8    2.48    1.16
  10   1   8    0.28    1.25
 -10   1  -8    0.07    2.14
  10   1   9   52.37    9.23
  10  -1   9   54.55   10.58
  10   1   9   49.32    8.07
  10   1  10    3.09    2.29
  10  -1  10    5.01    3.25
  10   1  11   -0.08    2.46
  10  -1  11   -1.20    1.98
  10   1  12   23.81    6.93
  10  -1  12   39.43    9.32
  10   1  13    2.94    3.05
  10  -1  13    6.55    4.47
  10   1  14   -0.96    2.82
  10  -1  14    0.20    3.14
  10   1  15    2.13    2.62
  10  -1  15    1.52    4.84
  10   1  16    5.33    4.35
  10  -1  16    6.30    4.72
  10   1  17    4.17    4.38
  10  -1  17    0.20    2.83
  10   1  18   -0.69    1.82
  10  -1  18    3.07    4.21
  10   1  19    3.35    3.05
  10  -1  19    6.73    6.12
  10   1  20    3.31    4.70
  10  -1  20    7.18    5.31
  10   1  21    7.75    4.75
 -10  -2  20    9.21    6.12
 -10  -2  19    4.41    5.16
 -10  -2  18    5.25    4.32
 -10   2  18    7.26    5.37
 -10  -2  17   17.06    8.27
 -10   2  17   10.90    6.16
 -10  -2  16   -1.67    1.56
 -10   2  16    3.64    5.17
 -10  -2  15    7.19    5.09
 -10   2  15    9.34    4.22
 -10  -2  14    1.76    3.01
 -10   2  14    1.80    2.79
 -10  -2  13    1.92    2.61
 -10   2  13    3.32    3.93
 -10  -2  12    8.35    6.03
 -10   2  12    5.58    4.55
 -10  -2  11   74.30   13.85
 -10   2  11   60.62   12.36
 -10  -2  10   -0.21    3.63
 -10  -2   9    3.46    3.32
 -10  -2   8    7.85    4.88
 -10  -2   7   25.85    8.08
 -10  -2   6   12.26    5.14
 -10  -2   5   60.58   11.59
  10  -2  -5   44.50    8.61
 -10  -2   4    1.04    2.06
  10  -2  -4    4.40    3.45
 -10  -2   3   -0.07    1.60
  10  -2  -3    1.05    1.63
  10  -2  -2    3.56    3.12
 -10  -2   2    3.75    3.91
  10  -2  -1   11.26    4.74
 -10  -2   1    9.13    4.15
 -10   2   0    2.12    3.28
  10  -2   0    5.39    3.38
 -10  -2   0    3.25    2.60
 -10   2  -1   -1.51    2.15
  10   2   1    4.96    1.64
  10  -2   1    1.04    2.28
 -10  -2  -1    3.74    2.53
 -10   2  -2   -0.90    2.30
  10   2   2    3.11    2.09
  10  -2   2    3.40    2.43
 -10  -2  -2    2.05    2.27
 -10   2  -3    5.74    3.75
  10   2   3   15.74    3.75
  10  -2   3   14.03    4.92
 -10  -2  -3   11.26    4.18
 -10   2  -4   -0.47    1.50
  10   2   4    0.51    1.68
  10  -2   4    2.48    2.32
 -10  -2  -4    0.66    2.19
 -10   2  -5   28.99    7.57
  10   2   5   29.93    5.56
  10  -2   5   31.15    7.69
 -10  -2  -5   27.06    6.49
  10   2   6   86.30    9.73
  10  -2   6   83.72   12.60
 -10  -2  -6   86.02   11.41
 -10   2  -6   76.02   13.08
 -10   2  -6   82.91   13.09
  10   2   7  226.80   17.17
  10  -2   7  228.15   21.39
 -10  -2  -7  249.04   19.35
 -10   2  -7  229.24   23.10
 -10   2  -7  225.41   22.03
 -10   2  -8   10.70    5.04
  10   2   8   16.97    4.73
  10  -2   8   12.34    4.75
 -10  -2  -8   20.48    5.41
 -10   2  -8   12.64    5.70
  10   2   9   18.14    5.39
  10  -2   9   14.51    5.35
 -10  -2  -9   25.65    5.87
 -10   2  -9   18.40    6.37
  10   2  10    3.86    2.81
 -10   2 -10    0.24    2.03
  10  -2  10    5.50    5.48
 -10  -2 -10   -0.30    1.12
 -10   2 -11   17.54    6.61
  10   2  11   14.13    5.02
  10  -2  11    8.17    4.33
 -10  -2 -11    9.40    3.06
 -10   2 -12    2.27    3.39
  10   2  12    6.48    4.41
  10  -2  12    1.08    3.20
  10   2  13    5.23    3.71
  10  -2  13   14.01    6.40
 -10   2 -13    7.78    4.43
  10   2  14    4.21    3.93
  10  -2  14    9.51    5.24
  10   2  15    0.22    2.43
  10  -2  15    6.72    4.40
  10   2  16    6.53    4.51
  10  -2  16    0.35    1.76
  10   2  17    3.06    3.49
  10  -2  17    3.47    4.78
  10   2  18    3.00    4.56
  10  -2  18   11.43    6.04
  10   2  19   -0.02    1.73
  10   2  20    5.30    5.13
 -10  -3  16    6.32    5.14
 -10  -3  15   22.96   10.10
 -10   3  14    8.66    4.89
 -10  -3  14   17.11    7.65
 -10   3  13    9.52    5.61
 -10  -3  13    6.60    5.90
 -10  -3  12    3.20    4.43
 -10  -3  11    6.23    5.40
 -10  -3  10   15.27    7.87
 -10  -3   9    7.09    5.20
 -10  -3   8    0.31    1.81
 -10  -3   7   -0.15    3.40
 -10  -3   6   -0.94    2.01
 -10  -3   5   -1.18    2.61
 -10  -3   4    2.28    1.60
  10  -3  -4    0.10    1.03
 -10  -3   3    2.62    2.23
  10  -3  -3    4.48    4.07
 -10  -3   2    0.58    2.45
  10  -3  -2    0.72    2.47
 -10   3   1    3.33    3.22
 -10  -3   1   11.31    5.74
  10  -3  -1    7.57    4.97
 -10   3   0   12.96    6.24
 -10  -3   0   23.66    7.58
  10  -3   0   13.82    5.23
 -10   3  -1   20.51    7.48
 -10  -3  -1   18.78    6.76
  10  -3   1   13.52    5.66
 -10   3  -2   23.52    8.38
 -10  -3  -2   37.67    8.90
  10  -3   2   23.45    6.83
 -10   3  -3   -0.76    3.25
 -10  -3  -3    4.79    4.05
  10  -3   3    2.02    3.61
 -10   3  -4    1.96    3.27
 -10  -3  -4    6.56    3.23
  10  -3   4    4.69    4.39
 -10   3  -5    3.65    3.16
 -10  -3  -5   -0.76    1.60
  10  -3   5    5.61    2.88
 -10   3  -6   -1.14    3.70
 -10  -3  -6    2.01    2.53
  10  -3   6    2.59    4.30
 -10   3  -7    4.21    4.20
 -10  -3  -7    0.83    2.69
 -10   3  -7   -1.48    2.23
  10  -3   7    3.84    3.91
  10   3   8    6.47    3.79
  10  -3   8    7.32    4.89
 -10   3  -8    4.14    4.72
 -10   3  -8   -0.53    1.63
  10   3   9   -1.39    1.86
  10  -3   9    7.53    5.56
 -10   3  -9    3.13    2.74
 -10   3  -9    4.28    4.91
  10   3  10    5.10    4.10
 -10   3 -10    2.59    2.83
  10  -3  10    6.66    4.50
 -10   3 -10    9.23    5.98
  10   3  11    3.09    3.27
  10  -3  11    1.21    1.61
 -10   3 -11    8.17    4.86
  10   3  12    7.40    4.28
 -10   3 -12    1.71    2.25
  10  -3  12   11.84    5.92
  10   3  13    4.78    4.36
 -10   3 -13    2.08    2.90
  10  -3  13    8.17    5.00
 -10   3 -14    6.76    3.95
  10   3  14    2.56    2.66
  10  -3  14    3.06    4.69
  10   3  15    0.99    2.34
 -10   3 -15    3.60    4.98
  10   3  16    1.12    1.90
  10   3  17   -9.99    6.21
  10   3  18    5.79    4.82
 -10  -4  10    6.74    3.79
 -10  -4   9    1.89    2.15
 -10  -4   8    3.23    5.13
 -10  -4   7   -1.57    1.90
 -10  -4   6   -2.45    3.21
 -10  -4   5    4.17    3.79
 -10  -4   4   -1.28    3.85
 -10  -4   3   -0.47    3.32
 -10  -4   2    2.34    2.13
  10  -4  -2    5.90    4.54
 -10   4   1    3.29    4.44
 -10  -4   1    0.10    2.96
  10  -4  -1    6.54    4.11
 -10   4   0   15.20    7.44
 -10  -4   0   -0.10    2.35
  10  -4   0    3.54    4.95
 -10   4  -1   10.01    7.60
 -10  -4  -1    1.16    4.08
  10  -4   1   13.39    7.36
 -10   4  -2    5.98    5.48
 -10  -4  -2    3.82    3.98
  10  -4   2   20.76    8.66
 -10   4  -3    5.21    2.85
  10  -4   3    0.61    1.78
 -10   4  -4    9.68    5.98
  10  -4   4   -2.18    2.38
 -10   4  -5    1.08    3.18
  10  -4   5    9.06    6.09
 -10   4  -6    3.89    4.47
  10  -4   6   -1.25    3.07
 -10   4  -7    5.79    6.09
  10  -4   7    6.86    6.13
 -10   4  -8    5.31    5.27
 -10   4  -8    4.30    5.19
 -11   0  23   -0.37    2.54
 -11   0  22    2.25    3.03
 -11   0  21    4.00    4.01
 -11   0  20   47.80   13.49
 -11   0  19   10.43    5.95
 -11   0  18    8.63    5.13
 -11   0  17   -0.16    1.47
 -11   0  16    9.67    6.25
 -11   0  15    3.29    4.62
 -11   0  14    8.63    4.90
 -11   0  13   -0.66    3.46
 -11   0  12   90.84   13.47
 -11   0  12  214.70   22.60
 -11   0  11    0.22    1.83
 -11   0  11    2.53    2.55
 -11   0  10   35.53    7.14
 -11   0  10   39.69    9.20
 -11   0   9    0.68    2.98
 -11   0   9    1.09    2.54
 -11   0   8 1492.90   52.72
 -11   0   8 1581.89   65.67
 -11   0   7   -0.04    1.72
 -11   0   7    0.43    3.91
 -11   0   6   13.56    3.97
 -11   0   6   19.05    7.01
  11   0  -5   -3.58    2.19
 -11   0   5    7.39    2.47
 -11   0   5    6.09    4.54
 -11   0   4  152.84   14.10
  11   0  -4  166.16   13.85
 -11   0   4  159.76   18.87
  11   0  -4  167.75   14.76
  11   0  -3   -1.08    1.31
 -11   0   3   -1.99    2.72
 -11   0   3    1.55    1.99
  11   0  -3    0.80    1.27
 -11   0   2  122.43   12.81
  11   0  -2  125.62   12.52
 -11   0   2  132.30   17.46
 -11   0   2  109.32    8.98
  11   0  -2  107.15   11.17
  11   0  -1   -0.25    1.20
 -11   0   1   -5.49    3.33
 -11   0   1   -1.15    1.42
  11   0  -1    0.14    1.77
 -11   0   0   15.56    3.26
 -11   0   0   13.10    4.03
  11   0   0   19.49    4.91
 -11   0  -1   -0.21    1.37
  11   0   1    0.14    1.44
 -11   0  -2    1.07    1.41
  11   0   2    2.87    2.07
 -11   0  -3   -1.38    1.72
  11   0   3   -0.37    1.08
 -11   0  -4   17.31    5.60
  11   0   4   18.75    5.24
  11   0   5   -0.10    1.46
  11   0   6   21.26    5.68
 -11   0  -7    0.98    0.85
  11   0   7    3.26    2.42
  11   0   8  254.51   21.08
 -11   0  -8  218.82   14.43
 -11   0  -9   -1.33    0.95
  11   0   9    5.13    4.97
  11   0  10  317.43   25.03
 -11   0 -10  362.39   21.03
  11   0  11    6.48    4.18
  11   0  12   22.37    6.73
  11   0  13    0.05    1.72
  11   0  14    6.38    2.95
  11   0  15   -0.68    2.52
  11   0  16    8.68    5.49
  11   0  17    8.93    5.34
  11   0  18    3.84    3.90
  11   0  19    6.15    6.38
  11   0  20    7.80    5.76
 -11  -1  22   -1.72    4.82
 -11   1  21    0.12    4.09
 -11  -1  21   16.60    7.91
 -11   1  20    5.46    4.31
 -11  -1  20   11.28    6.96
 -11  -1  19    6.70    4.25
 -11   1  19    6.19    4.05
 -11  -1  18    7.21    5.43
 -11   1  18    5.52    4.59
 -11  -1  17   -0.18    5.08
 -11   1  17    4.83    4.29
 -11  -1  16    7.33    5.62
 -11   1  16   -0.86    1.68
 -11  -1  15    9.42    5.93
 -11   1  15    6.70    4.79
 -11  -1  14    0.71    2.33
 -11   1  14    4.26    3.84
 -11  -1  13    4.45    3.59
 -11   1  13   -4.60    3.75
 -11   1  12    4.61    3.19
 -11  -1  12    9.77    4.95
 -11   1  11    7.77    4.62
 -11  -1  11   11.78    5.12
 -11   1  10   71.15   12.48
 -11  -1  10   38.89    5.35
 -11  -1  10   71.08   12.91
 -11  -1   9   97.72    8.06
 -11   1   9  152.53   18.26
 -11  -1   9  165.79   19.22
 -11  -1   8    0.33    0.57
 -11   1   8    4.29    3.63
 -11  -1   8    4.06    3.80
 -11  -1   7    2.95    1.30
 -11  -1   7    3.70    3.55
 -11  -1   6   20.40    2.44
 -11  -1   6   38.47    9.18
 -11  -1   5   13.22    1.90
 -11  -1   5   22.46    6.94
  11  -1  -5   20.20    5.65
 -11  -1   4   15.92    2.27
 -11  -1   4   26.43    7.45
  11  -1  -4   18.95    5.29
 -11  -1   3    9.84    4.62
  11  -1  -3    6.90    3.26
  11  -1  -2  113.54   13.34
 -11  -1   2  115.30   15.59
  11   1  -1    3.14    1.77
 -11  -1   1    8.96    4.81
  11   1  -1    0.78    0.71
  11  -1  -1    2.42    1.74
  11   1   0   21.47    3.49
 -11  -1   0   22.04    6.86
  11   1   0   23.02    4.47
  11  -1   0   16.60    5.57
 -11  -1  -1    8.11    4.15
  11   1   1    7.17    3.17
  11  -1   1    2.99    2.68
  11   1   2   42.45    6.78
 -11  -1  -2   30.82    7.63
  11  -1   2   30.59    6.81
 -11   1  -3   -0.43    2.33
 -11   1  -3    3.86    3.47
  11   1   3    4.72    2.54
 -11  -1  -3    0.47    1.80
  11  -1   3    0.47    2.55
 -11   1  -4   -3.49    3.04
 -11   1  -4    2.51    2.63
  11   1   4    1.64    2.34
 -11  -1  -4    0.95    1.30
  11  -1   4    4.15    3.18
 -11   1  -5    6.10    3.09
  11   1   5    4.56    3.08
 -11  -1  -5   -0.76    1.22
  11  -1   5    2.33    1.79
 -11   1  -5    1.96    2.16
 -11   1  -6    1.29    1.92
 -11   1  -6    4.19    3.93
  11   1   6    3.46    3.36
 -11  -1  -6   10.04    4.60
  11  -1   6    7.71    4.66
 -11   1  -7    3.43    2.35
 -11   1  -7    4.80    4.15
  11   1   7    7.33    3.99
  11   1   7    1.68    1.97
 -11  -1  -7    7.42    4.01
  11  -1   7    9.74    4.54
 -11   1  -8   -2.54    1.61
  11   1   8    3.52    2.79
 -11  -1  -8    7.97    4.20
  11  -1   8    0.23    2.35
  11   1   8    0.62    1.37
 -11   1  -8    3.98    4.32
  11   1   9  184.82   17.81
  11  -1   9  170.80   18.81
 -11   1  -9  186.62   18.29
  11   1  10  119.17   14.40
  11  -1  10  116.37   15.71
  11   1  11    3.42    3.05
  11  -1  11    7.09    4.04
  11   1  12    6.17    4.29
  11  -1  12    7.35    5.14
  11   1  13   15.94    5.77
  11  -1  13   17.25    5.99
  11   1  14    2.17    2.40
  11  -1  14   12.45    6.74
  11   1  15    7.22    5.19
  11  -1  15    2.48    2.49
  11   1  16   13.25    5.94
  11  -1  16   15.97    7.47
  11   1  17    3.10    3.62
  11  -1  17    6.82    5.44
  11   1  18    2.79    3.50
  11  -1  18    7.87    5.42
  11   1  19    7.94    5.42
  11  -1  19   10.75    5.45
  11   1  20    6.77    4.24
 -11  -2  19    9.56    7.21
 -11  -2  18    4.07    4.95
 -11   2  18    5.33    4.53
 -11  -2  17    4.02    4.04
 -11   2  17    4.94    5.11
 -11  -2  16    7.21    3.88
 -11   2  16    6.97    5.40
 -11  -2  15    6.37    5.66
 -11   2  15    2.07    1.98
 -11  -2  14    5.46    4.04
 -11   2  14    4.48    3.58
 -11  -2  13   16.16    7.87
 -11   2  13    4.80    4.31
 -11  -2  12   60.31   13.36
 -11   2  12   30.56    8.47
 -11  -2  11   11.58    6.25
 -11   2  11    7.27    4.59
 -11  -2  10    0.64    2.52
 -11  -2   9    6.60    4.45
 -11  -2   8   18.61    6.66
 -11  -2   7   14.19    6.53
 -11  -2   6    4.77    4.35
 -11  -2   5   85.79   13.89
  11  -2  -5   68.89   11.41
  11  -2  -4   11.51    4.90
 -11  -2   4   19.73    7.12
  11  -2  -3    3.11    3.16
 -11  -2   3    9.42    4.51
  11  -2  -2    2.53    1.15
 -11  -2   2   -1.36    2.00
  11  -2  -1    6.81    4.34
 -11  -2   1    3.58    3.85
  11  -2   0    1.42    1.75
 -11  -2   0    1.28    2.68
 -11   2  -1   -6.83    4.35
  11   2   1    1.39    0.86
  11  -2   1    2.20    2.72
 -11  -2  -1    1.48    2.04
 -11   2  -2    0.57    2.34
  11   2   2    2.55    1.43
  11  -2   2    4.06    3.41
 -11  -2  -2    5.71    4.24
  11   2   3   90.26    8.51
 -11   2  -3   77.48   12.90
  11  -2   3   86.76   12.63
 -11  -2  -3   85.59   12.50
 -11   2  -4   30.18    7.28
  11   2   4   27.64    5.15
  11  -2   4   21.84    6.60
 -11  -2  -4   30.69    7.28
 -11   2  -5   -1.60    4.05
  11   2   5    6.06    3.13
  11  -2   5    9.76    4.68
 -11   2  -5    2.18    3.20
 -11  -2  -5    6.69    3.31
 -11   2  -6   18.69    6.48
  11   2   6   21.96    5.34
 -11   2  -6   16.42    6.45
  11  -2   6   15.72    5.57
 -11  -2  -6   17.07    5.43
 -11   2  -7   48.85   10.43
  11   2   7   55.21    8.34
 -11   2  -7   48.48   10.94
  11  -2   7   51.71   10.22
 -11  -2  -7   59.03    9.82
 -11   2  -8    2.80    3.05
 -11   2  -8   -2.68    2.67
  11   2   8    2.36    2.35
  11  -2   8    3.88    2.49
 -11  -2  -8    1.24    1.67
  11   2   9    8.96    3.86
  11  -2   9   11.91    5.89
 -11   2  -9    5.28    4.27
 -11  -2  -9    8.90    3.87
 -11   2  -9   11.52    5.61
  11   2  10    7.73    3.79
 -11   2 -10    3.36    3.87
  11  -2  10   12.47    6.34
 -11  -2 -10    7.22    4.14
 -11   2 -11   -4.01    4.21
  11   2  11    3.42    3.55
  11  -2  11    2.30    2.95
 -11  -2 -11    4.22    3.40
  11   2  12   10.42    4.77
  11  -2  12   15.35    7.18
 -11   2 -12    6.23    4.89
  11   2  13    5.48    3.74
  11  -2  13    2.80    2.91
  11   2  14    4.69    3.55
  11  -2  14    9.89    5.34
  11   2  15    7.83    5.50
  11  -2  15   -0.10    2.03
  11   2  16    2.15    2.47
  11  -2  16   -2.33    2.58
  11   2  17    4.05    2.79
  11  -2  17   -0.27    2.07
  11   2  18   -0.06    1.85
  11   2  19    6.03    4.72
  11   2  20    4.09    5.93
 -11   3  14    1.19    3.43
 -11  -3  14    6.07    4.34
 -11   3  13    1.34    2.99
 -11  -3  13    2.06    3.46
 -11  -3  12   -1.13    2.23
 -11  -3  11    5.53    6.01
 -11  -3  10   15.88    8.26
 -11  -3   9   11.13    5.70
 -11  -3   8    3.28    2.16
 -11  -3   7   -2.68    4.00
 -11  -3   6    8.36    5.64
 -11  -3   5    0.34    2.48
 -11  -3   4   -1.51    3.19
  11  -3  -4    5.07    3.95
 -11  -3   3    4.97    4.56
  11  -3  -3   17.80    7.12
 -11  -3   2   -0.15    1.71
  11  -3  -2    2.50    3.69
 -11  -3   1   -0.28    1.56
  11  -3  -1    0.05    2.75
 -11   3   0    8.22    5.67
 -11  -3   0    1.53    3.53
  11  -3   0   -2.24    2.29
 -11   3  -1   -2.69    3.82
 -11  -3  -1   -1.63    1.65
  11  -3   1    2.98    2.55
 -11   3  -2   -6.88    5.48
 -11  -3  -2    2.03    1.38
  11  -3   2    4.61    3.98
 -11   3  -3   -1.07    3.39
 -11  -3  -3    1.70    2.61
  11  -3   3    0.93    2.90
 -11   3  -4    5.38    4.30
 -11  -3  -4    5.93    3.77
  11  -3   4    7.76    4.46
 -11   3  -5    9.66    5.91
 -11  -3  -5    3.89    3.51
  11  -3   5   10.34    5.91
 -11   3  -6    2.73    4.66
 -11  -3  -6    0.80    1.45
  11  -3   6    5.19    3.27
 -11   3  -7    0.35    1.74
  11  -3   7    2.81    3.01
 -11   3  -7    0.56    2.88
 -11   3  -8    5.70    4.30
 -11   3  -8    7.03    5.02
  11  -3   8    6.12    3.70
 -11   3  -9    6.07    4.60
 -11   3  -9    7.20    6.68
  11  -3   9    5.45    4.45
 -11   3 -10    0.69    2.93
  11  -3  10   -1.47    2.29
 -11   3 -10   10.37    5.53
  11  -3  11    0.20    3.54
 -11   3 -11   11.75    6.48
 -11   3 -11    2.57    4.15
 -11   3 -12    1.55    4.31
  11  -3  12   -3.32    2.28
 -11   3 -12    7.47    5.69
 -11   3 -13   13.93    6.07
  11  -3  13   12.01    7.05
 -11   3 -14    4.59    4.27
 -11  -4   9    0.07    4.43
 -11  -4   8   -0.76    2.45
 -11  -4   7   -6.45    6.51
 -11  -4   6   -0.06    2.28
 -11  -4   5    6.52    4.65
 -11  -4   4    0.19    2.97
 -11  -4   3    2.97    5.08
 -11  -4   2   -7.72    6.20
  11  -4  -2   12.48    5.74
 -11  -4   1   -1.57    1.60
  11  -4  -1    5.28    5.29
 -11   4   0   -1.04    3.32
 -11  -4   0    4.78    4.51
  11  -4   0    8.69    5.39
 -11   4  -1    3.61    5.45
 -11  -4  -1    4.91    4.80
  11  -4   1   12.97    6.52
 -11   4  -2    0.52    2.88
  11  -4   2    2.71    4.27
 -11   4  -3    9.12    6.52
  11  -4   3   -0.15    3.06
 -11   4  -4    5.55    7.15
 -11   4  -5    6.26    5.92
 -12   0  23    2.12    3.83
 -12   0  22    9.65    6.91
 -12   0  21   -1.24    4.25
 -12   0  20   25.07    9.91
 -12   0  19    8.80    6.14
 -12   0  18    1.17    1.39
 -12   0  17    0.53    2.02
 -12   0  16    1.99    2.29
 -12   0  15   10.73    5.91
 -12   0  14   12.53    6.28
 -12   0  13   -0.67    3.10
 -12   0  12   32.65    8.94
 -12   0  11    2.46    2.66
 -12   0  10    2.22    2.15
 -12   0  10    4.83    5.05
 -12   0   9    0.92    1.73
 -12   0   9    4.02    1.56
 -12   0   8  124.98   13.53
 -12   0   8  121.46   17.20
 -12   0   7   -0.37    1.53
 -12   0   7   -0.96    1.34
 -12   0   6   36.61    7.02
 -12   0   6   37.10    9.01
 -12   0   5   -2.19    2.58
 -12   0   5   -1.06    1.78
  12   0  -4    2.06    2.06
 -12   0   4    4.09    2.33
 -12   0   4    5.11    4.94
  12   0  -4   -0.87    1.26
  12   0  -3    2.37    1.87
 -12   0   3   -1.43    1.88
 -12   0   3   -1.24    1.95
  12   0  -3    1.68    1.81
  12   0  -2    8.08    3.94
 -12   0   2   10.81    3.87
 -12   0   2   11.10    5.01
 -12   0   2    5.45    2.08
  12   0  -2   14.58    4.43
 -12   0   1    0.55    1.64
 -12   0   1   -1.09    1.03
  12   0  -1    0.27    1.67
  12   0  -1    1.66    1.48
 -12   0   0   16.10    5.67
  12   0   0   13.82    4.50
 -12   0   0   12.39    3.08
 -12   0  -1   -0.02    1.49
  12   0   1   -0.47    1.70
 -12   0  -2    2.86    2.80
  12   0   2    2.78    2.03
 -12   0  -3   -1.82    2.01
  12   0   3   -0.12    2.85
  12   0   4   41.20    8.00
  12   0   5   -0.74    1.37
  12   0   6    0.52    1.67
  12   0   7    1.74    1.34
 -12   0  -8    2.55    1.79
  12   0   8    4.31    3.10
 -12   0  -9    0.95    1.49
  12   0   9    4.47    3.48
  12   0  10  127.23   15.94
 -12   0 -10  121.32   11.44
 -12   0 -11    1.63    1.01
  12   0  11    3.92    2.94
  12   0  12  239.29   23.04
 -12   0 -12  255.68   19.24
  12   0  13    1.67    2.94
  12   0  14   36.27    9.47
  12   0  15    4.27    4.05
  12   0  16   15.12    7.09
  12   0  17    1.00    2.36
  12   0  18   12.07    6.41
  12   0  19   -2.11    3.45
 -12   1  21   -1.64    3.61
 -12  -1  21    6.31    7.30
 -12   1  20    6.84    6.15
 -12  -1  20    6.00    3.76
 -12  -1  19    4.69    5.33
 -12   1  19    2.84    4.26
 -12  -1  18    6.75    5.86
 -12   1  18    2.89    3.51
 -12  -1  17    6.28    5.34
 -12   1  17    9.37    5.95
 -12  -1  16   25.36    9.39
 -12   1  16   15.05    6.57
 -12  -1  15   -0.34    2.35
 -12   1  15    1.74    2.35
 -12  -1  14    0.44    2.64
 -12   1  14    7.44    5.23
 -12  -1  13    3.95    4.32
 -12   1  13   -0.28    1.75
 -12   1  12    1.16    1.89
 -12  -1  12   -1.67    2.93
 -12   1  11    3.09    3.59
 -12  -1  11    1.12    3.43
 -12   1  10  152.71   19.28
 -12  -1  10  134.84   18.61
 -12   1   9    0.16    1.65
 -12  -1   9    2.67    2.79
 -12   1   8    6.07    4.97
 -12  -1   8    5.55    4.71
 -12  -1   7   -1.97    1.42
 -12   1   7    1.89    4.02
 -12  -1   7    4.61    4.63
 -12  -1   6  111.82    6.61
 -12  -1   6  255.97   24.71
  12  -1  -5  208.95   18.96
 -12  -1   5  204.63   22.18
 -12  -1   4  100.92    6.67
  12  -1  -4  163.76   16.70
 -12  -1   4  162.08   19.56
 -12  -1   3    2.16    3.82
  12  -1  -3   -1.91    2.57
  12   1  -2   24.55    4.82
 -12  -1   2   33.26    9.03
  12  -1  -2   19.01    5.55
  12   1  -1   47.62    5.95
 -12  -1   1   47.58   10.49
  12  -1  -1   45.30    8.81
  12   1  -1   54.26    6.57
 -12  -1   0    6.51    4.06
  12   1   0    7.00    2.49
  12  -1   0    8.49    3.78
 -12  -1  -1   22.53    6.95
  12   1   1   28.15    5.44
  12  -1   1   20.70    6.03
 -12  -1  -2    2.56    2.59
  12   1   2    6.32    3.32
  12  -1   2    1.97    1.87
 -12   1  -2    6.28    3.74
  12   1   3    3.93    3.12
 -12  -1  -3   -2.16    3.39
 -12   1  -3    1.83    2.49
  12  -1   3    3.46    2.82
 -12   1  -4    8.45    3.81
  12   1   4   13.54    4.25
 -12  -1  -4    2.72    1.92
  12  -1   4    2.28    2.19
 -12   1  -4    0.65    1.52
 -12   1  -5   10.01    3.86
  12   1   5   12.03    4.27
 -12  -1  -5    9.53    4.66
 -12   1  -5    9.47    4.52
  12  -1   5   18.40    6.44
 -12   1  -6   53.19    9.28
  12   1   6   70.93   10.02
 -12   1  -6   61.79   11.59
 -12  -1  -6   39.86    9.02
  12  -1   6   63.65   10.76
 -12   1  -7    9.29    3.62
  12   1   7   11.60    4.25
 -12  -1  -7    9.88    4.48
  12  -1   7   14.27    5.82
 -12   1  -7    7.42    5.26
 -12   1  -8    9.56    4.44
  12   1   8   10.35    4.70
 -12  -1  -8    3.82    2.91
  12  -1   8    5.56    3.37
 -12   1  -9   52.62    9.92
  12   1   9   50.41    9.54
 -12  -1  -9   31.37    7.93
  12  -1   9   49.48   10.49
  12   1  10   73.22   11.41
 -12  -1 -10   44.71    9.69
  12  -1  10   65.75   12.05
 -12   1 -10   72.19   11.52
  12   1  11    3.43    3.35
  12  -1  11    6.41    4.35
 -12   1 -11    1.71    2.91
  12   1  12   19.01    5.68
  12  -1  12   11.77    5.41
  12   1  13   53.68   10.61
  12  -1  13   45.58   10.51
  12   1  14   18.51    7.28
  12  -1  14   10.45    6.68
  12   1  15    5.83    3.54
  12  -1  15    2.53    4.39
  12   1  16    5.56    4.17
  12  -1  16    4.50    4.34
  12   1  17    3.81    3.08
  12  -1  17    6.00    5.61
  12   1  18   10.21    5.65
  12  -1  18    8.91    5.65
  12   1  19    4.62    4.17
  12   1  20    2.90    3.72
 -12   2  18   -2.19    1.47
 -12  -2  17   -0.13    3.55
 -12   2  17    3.93    4.83
 -12  -2  16   12.13    7.72
 -12   2  16    3.35    3.52
 -12  -2  15   -3.42    4.10
 -12   2  15    0.36    2.74
 -12  -2  14   -1.76    1.96
 -12   2  14   -0.57    2.36
 -12  -2  13    3.87    4.89
 -12   2  13    3.68    1.72
 -12  -2  12    1.68    1.71
 -12   2  12    4.43    3.14
 -12  -2  11    7.96    5.53
 -12   2  11    1.81    2.40
 -12  -2  10    2.89    4.01
 -12   2  10    0.38    2.74
 -12  -2   9    2.63    3.01
 -12  -2   8   20.65    8.48
 -12  -2   7   55.13   11.91
 -12  -2   6    1.96    3.98
  12  -2  -5   58.20   11.21
 -12  -2   5   78.14   14.04
  12  -2  -4    5.76    3.87
 -12  -2   4    0.70    2.27
  12  -2  -3   11.95    5.32
 -12  -2   3   18.37    6.75
  12  -2  -2    5.98    3.78
 -12  -2   2    9.12    4.72
  12  -2  -1    0.67    2.63
 -12  -2   1    0.95    1.15
  12  -2   0    0.69    2.77
 -12  -2   0    0.75    2.51
  12  -2   1    8.93    4.74
 -12  -2  -1   14.57    5.54
 -12   2  -2   -0.96    2.58
  12  -2   2    0.94    1.23
 -12  -2  -2    6.22    3.80
 -12   2  -3   -5.37    4.96
  12   2   3    0.72    0.68
  12  -2   3    2.48    3.51
 -12  -2  -3   -2.80    3.21
 -12   2  -4   -0.55    2.75
  12   2   4    2.09    1.42
  12  -2   4    2.65    1.40
 -12  -2  -4    1.60    2.23
 -12   2  -5    7.37    4.48
  12   2   5   18.78    4.77
  12  -2   5   10.47    4.91
 -12  -2  -5    9.66    4.25
 -12   2  -5   11.39    5.57
 -12   2  -6   -1.66    2.77
  12   2   6    2.96    2.77
  12  -2   6   -0.20    1.08
 -12  -2  -6    0.82    1.66
 -12   2  -6   -1.65    2.77
 -12   2  -7    2.14    2.95
 -12   2  -7    1.15    1.51
  12   2   7    8.28    3.94
  12  -2   7    9.34    4.44
 -12  -2  -7    5.70    3.99
 -12   2  -8    1.52    1.60
  12   2   8   11.11    3.84
  12  -2   8    7.76    4.46
 -12  -2  -8    9.97    4.54
 -12   2  -8   10.38    6.00
 -12   2  -9    8.09    4.58
  12   2   9   -4.98    2.53
 -12   2  -9    5.11    3.63
  12  -2   9    1.67    3.42
 -12  -2  -9   -1.74    0.95
 -12   2 -10    4.58    1.44
  12   2  10    1.60    2.58
  12  -2  10    3.68    3.96
 -12  -2 -10    3.24    2.96
 -12   2 -10   -2.32    2.96
 -12   2 -11    9.70    5.78
  12   2  11    9.85    4.21
  12  -2  11    8.63    5.21
 -12   2 -11   -3.52    3.19
  12   2  12    9.55    5.55
  12  -2  12    5.13    3.95
 -12   2 -12    5.38    4.21
 -12   2 -12    9.97    5.69
  12   2  13    1.77    2.22
  12  -2  13    6.23    5.29
  12   2  14    4.68    3.61
  12  -2  14    5.03    1.56
  12   2  15    0.37    1.94
  12  -2  15    5.30    6.21
  12   2  16    0.72    1.94
  12  -2  16    8.88    4.77
  12   2  17    2.69    4.17
  12   2  18    1.30    3.03
  12   2  19    1.97    2.03
 -12   3  14    9.36    6.91
 -12  -3  13   14.38    7.99
 -12   3  13   -1.76    3.00
 -12   3  12   -2.07    1.80
 -12  -3  12   -4.50    3.64
 -12  -3  11    0.97    3.39
 -12  -3  10    2.89    6.49
 -12  -3   9    4.14    3.04
 -12  -3   8    1.47    1.66
 -12  -3   7   -5.14    2.60
 -12  -3   6   10.77    7.11
 -12  -3   5   16.73    7.72
 -12  -3   4   -0.07    2.93
  12  -3  -4    5.20    3.68
 -12  -3   3    0.57    2.12
  12  -3  -3    1.79    3.07
 -12  -3   2   11.48    6.58
  12  -3  -2   11.42    5.79
 -12  -3   1   27.48    9.02
  12  -3  -1   28.49    8.70
 -12  -3   0    1.70    2.42
  12  -3   0    2.17    3.09
 -12   3  -1   -0.17    2.61
 -12  -3  -1    6.14    3.55
  12  -3   1    4.33    3.04
 -12   3  -2    6.98    3.97
 -12  -3  -2    4.89    2.55
  12  -3   2    6.84    4.83
 -12   3  -3    4.78    5.14
 -12  -3  -3    7.99    4.80
  12  -3   3    6.53    4.61
 -12   3  -4   -0.34    2.34
 -12  -3  -4    6.15    4.42
  12  -3   4    4.87    2.94
 -12   3  -5    1.66    2.98
 -12  -3  -5   10.78    5.67
  12  -3   5    0.58    3.85
 -12   3  -6   -2.72    3.78
 -12   3  -6    2.41    2.98
 -12  -3  -6    3.00    3.13
  12  -3   6   -1.27    1.62
 -12   3  -7    5.14    4.94
  12  -3   7    7.28    5.00
 -12   3  -7    0.57    3.24
 -12   3  -8    6.45    5.71
  12  -3   8    4.06    4.92
 -12   3  -8    2.69    5.06
 -12   3  -9   -1.30    1.81
 -12   3  -9   -5.72    4.57
  12  -3   9    7.86    5.61
 -12   3 -10   -2.44    3.23
  12  -3  10    3.47    4.39
 -12   3 -10    6.00    5.87
 -12   3 -11    4.14    3.37
 -12   3 -11    6.05    4.20
  12  -3  11    5.76    5.04
 -12   3 -12    6.10    4.75
 -12   3 -12    5.43    4.26
 -12   3 -13   11.66    8.69
 -12   3 -13    3.88    4.87
 -12   3 -14    4.70    4.93
 -12  -4   7    5.30    5.39
 -12  -4   6    0.78    4.31
 -12  -4   5    3.02    2.97
 -12  -4   4    8.90    5.35
 -12  -4   3    6.14    5.56
 -12  -4   2   -0.19    2.71
 -12  -4   1   -1.55    4.57
 -12  -4   0   -9.88    6.72
 -13   0  21    8.35    6.84
 -13   0  20   22.64    8.40
 -13   0  19    8.11    6.55
 -13   0  18    8.02    6.74
 -13   0  17    2.32    4.09
 -13   0  16   -0.12    1.49
 -13   0  15   -0.15    3.21
 -13   0  14   -0.02    2.66
 -13   0  13   -1.68    2.06
 -13   0  12   40.40   10.83
 -13   0  11    2.20    1.90
 -13   0  10    8.32    5.22
 -13   0   9    4.84    5.27
 -13   0   8   60.09   10.08
 -13   0   8  143.45   19.81
 -13   0   7    1.26    2.22
 -13   0   7    4.17    4.76
 -13   0   6    3.87    2.09
 -13   0   6   13.47    5.09
 -13   0   5   -2.47    3.49
 -13   0   5    0.95    4.53
 -13   0   4  135.75   14.85
 -13   0   4  139.98   19.09
  13   0  -3    5.40    3.36
 -13   0   3   -0.96    2.89
 -13   0   3    0.76    0.83
 -13   0   3    2.23    3.13
  13   0  -3    2.67    3.40
  13   0  -2    7.61    3.50
 -13   0   2    3.02    2.72
 -13   0   2   12.99    5.36
  13   0  -2    6.59    3.80
 -13   0   2    2.84    1.41
 -13   0   1   -2.54    3.02
 -13   0   1    2.98    4.43
  13   0  -1    3.57    2.87
 -13   0   0   48.62    9.58
  13   0   0   52.61    8.96
 -13   0  -1   -1.74    2.44
  13   0   1    1.27    1.71
  13   0   2  105.37   13.19
  13   0   3    2.25    2.71
  13   0   4   -0.74    2.55
  13   0   5    1.16    2.93
  13   0   6   -1.06    1.24
  13   0   7    0.49    2.04
  13   0   8   18.25    6.30
  13   0   9    4.15    2.87
  13   0  10    7.78    3.87
  13   0  11   -1.73    2.46
  13   0  12   61.22   11.43
  13   0  13    2.34    3.56
  13   0  14   87.66   15.01
  13   0  15    1.46    2.73
  13   0  16    6.88    5.21
  13   0  17   -1.86    2.70
  13   0  18    1.10    1.33
 -13   1  21   15.65    8.56
 -13   1  20    5.74    3.86
 -13  -1  19   11.06    7.54
 -13   1  19    0.90    3.40
 -13  -1  18   -1.04    3.10
 -13   1  18   -7.06    5.06
 -13  -1  17   14.32    7.43
 -13   1  17   11.71    7.01
 -13  -1  16   18.78    8.22
 -13   1  16   20.25    8.96
 -13  -1  15    6.58    5.90
 -13   1  15    2.91    4.29
 -13  -1  14    2.34    4.18
 -13   1  14   -1.70    2.45
 -13   1  13   -0.24    1.92
 -13  -1  13   -0.54    2.95
 -13   1  12    3.29    3.79
 -13  -1  12   -0.04    3.25
 -13   1  11    9.96    5.59
 -13  -1  11   -2.67    3.01
 -13   1  10    4.53    3.18
 -13  -1  10    2.69    2.41
 -13   1   9   14.66    6.91
 -13  -1   9   12.93    6.68
 -13   1   8   21.41    8.13
 -13  -1   8   14.60    6.12
 -13   1   7    6.90    3.88
 -13  -1   7    4.52    3.76
 -13  -1   6    1.48    3.91
  13  -1  -5   80.63   12.32
 -13  -1   5   72.99   14.22
 -13  -1   4    7.24    4.71
  13  -1  -4    2.60    2.21
  13   1  -3   11.04    4.03
 -13  -1   3    8.67    3.76
  13  -1  -3   13.86    5.30
  13  -1  -2   97.66   13.58
 -13  -1   2   86.17   14.99
  13   1  -2  108.28   10.81
 -13  -1   1   -4.09    4.86
  13  -1  -1   -0.59    2.73
  13   1  -1    3.38    2.19
  13   1  -1    2.15    2.02
 -13  -1   0    0.97    3.84
  13   1   0    3.90    2.44
  13  -1   0   -3.62    4.65
 -13   1  -1    5.61    3.73
 -13  -1  -1   -1.88    3.50
  13   1   1    1.12    2.09
  13  -1   1   -0.92    1.88
 -13  -1  -2   -2.77    2.72
  13   1   2    5.21    3.34
 -13   1  -2    0.55    1.57
 -13   1  -3    8.08    4.33
 -13  -1  -3    6.87    4.83
  13   1   3   16.80    5.61
  13  -1   3    8.21    4.85
  13   1   4   16.46    5.45
 -13  -1  -4    5.60    3.61
 -13   1  -4    5.44    3.21
  13  -1   4    8.35    3.25
 -13   1  -5   -5.09    3.39
 -13   1  -5    1.78    2.80
  13   1   5    3.12    2.80
 -13  -1  -5    0.84    1.86
  13  -1   5   -1.75    2.33
 -13   1  -6    3.09    3.84
 -13   1  -6   -0.17    2.25
  13   1   6    3.81    2.90
 -13  -1  -6    2.15    3.00
  13  -1   6    1.96    2.72
 -13   1  -7   31.28    7.47
  13   1   7   28.57    6.91
 -13  -1  -7   17.29    6.15
  13  -1   7   26.59    7.64
 -13   1  -7   29.98    8.59
 -13   1  -8   19.94    6.28
  13   1   8   18.91    6.17
 -13  -1  -8   15.33    5.78
  13  -1   8   17.03    6.18
 -13   1  -9    2.52    3.25
  13   1   9    2.11    3.43
 -13  -1  -9    0.96    1.81
  13  -1   9    2.62    4.37
 -13   1 -10    5.58    4.59
  13   1  10    7.00    4.06
 -13  -1 -10    4.05    2.95
  13  -1  10    2.13    3.13
 -13   1 -11   16.53    6.34
  13   1  11    1.46    3.12
 -13  -1 -11    7.25    4.75
  13  -1  11    2.38    3.38
 -13   1 -12    6.84    4.38
  13   1  12    4.12    2.81
 -13  -1 -12    5.53    4.64
  13  -1  12    3.15    3.84
  13   1  13   45.74   10.06
 -13  -1 -13   31.69    8.31
  13  -1  13   37.58   10.09
 -13   1 -13   31.90    9.09
  13   1  14    4.55    4.05
  13  -1  14   -2.54    2.40
  13   1  15    2.59    3.37
  13  -1  15   17.46    8.72
  13   1  16   20.21    7.27
  13  -1  16   16.05    6.91
  13   1  17    1.05    3.42
  13  -1  17   14.20    7.09
  13   1  18   -0.77    2.66
  13   1  19   18.54    7.51
 -13   2  17    2.46    2.94
 -13  -2  16    9.28    5.52
 -13   2  16   -1.00    2.07
 -13  -2  15    6.74    4.48
 -13   2  15   14.03    6.78
 -13  -2  14    9.56    5.61
 -13   2  14    8.00    6.20
 -13  -2  13   -0.21    4.12
 -13   2  13    2.84    3.05
 -13  -2  12    8.24    6.57
 -13   2  12    8.31    5.99
 -13  -2  11    5.27    3.98
 -13   2  11   -1.85    3.55
 -13  -2  10    3.04    3.29
 -13   2  10    8.52    5.23
 -13  -2   9    5.87    5.90
 -13  -2   8   17.53    7.77
 -13  -2   7    8.67    6.24
 -13  -2   6    8.39    5.01
  13  -2  -5    6.41    3.46
 -13  -2   5    7.90    5.20
  13  -2  -4   -3.31    2.97
 -13  -2   4   -3.45    3.43
  13  -2  -3   85.91   14.15
 -13  -2   3  104.11   16.72
  13  -2  -2   18.65    6.37
 -13  -2   2   20.88    7.80
  13  -2  -1   54.59   11.28
 -13  -2   1   60.84   12.32
  13  -2   0   35.82    8.91
 -13  -2   0   33.41    9.55
  13  -2   1   -1.54    3.17
 -13  -2  -1    2.27    1.46
  13  -2   2    8.40    4.72
 -13  -2  -2    2.29    3.53
 -13   2  -3   13.22    5.41
  13  -2   3    9.38    5.42
 -13  -2  -3   19.28    6.42
 -13   2  -4   -0.86    2.96
 -13   2  -4    2.28    3.44
  13  -2   4    1.37    2.17
 -13  -2  -4    0.14    1.99
 -13   2  -5    2.33    2.21
 -13   2  -5    3.93    3.19
  13  -2   5   -0.60    2.25
 -13  -2  -5    7.76    3.64
 -13   2  -6    2.62    3.10
 -13   2  -6   -4.61    4.18
  13  -2   6    5.16    4.32
 -13  -2  -6    0.13    1.71
 -13   2  -7    5.77    4.50
  13  -2   7    4.65    4.56
 -13  -2  -7   10.21    4.96
 -13   2  -7    3.63    3.40
 -13   2  -8   -3.44    3.71
 -13   2  -8   -2.29    2.18
  13  -2   8    2.83    3.12
 -13  -2  -8    1.97    3.23
 -13   2  -9   12.67    6.11
 -13   2  -9   -0.02    4.36
  13   2   9    0.99    1.80
  13  -2   9    4.37    3.43
 -13  -2  -9   -0.19    1.51
 -13   2 -10   -2.97    3.18
 -13   2 -10    1.91    3.12
  13   2  10   10.17    3.94
  13  -2  10    6.07    4.90
 -13   2 -11   -1.42    1.83
  13   2  11    2.82    3.45
  13  -2  11    3.35    4.25
 -13   2 -11   -0.66    2.09
 -13   2 -12    2.32    3.22
  13   2  12    4.02    4.53
  13  -2  12   -0.07    2.57
  13   2  13    6.69    3.85
  13  -2  13   -5.62    3.74
 -13   2 -13    6.30    5.53
  13   2  14   -1.04    3.17
  13  -2  14   -1.32    1.45
 -13   2 -14    6.37    4.72
  13   2  15    9.45    5.05
  13   2  16   12.12    5.75
  13   2  17   11.82    6.18
 -13   3  13    1.82    1.63
 -13   3  12    0.29    3.31
 -13  -3  11   10.64    6.99
 -13  -3  10    8.15    5.83
 -13  -3   9    6.49    6.03
 -13  -3   8    0.68    5.37
 -13  -3   7    3.56    4.84
 -13  -3   6    7.04    5.30
 -13  -3   5    1.81    2.20
 -13  -3   4    7.79    5.42
  13  -3  -4    5.86    4.57
 -13  -3   3    4.07    4.50
  13  -3  -3    5.13    4.38
 -13  -3   2    9.48    5.62
  13  -3  -2    5.28    3.99
 -13  -3   1   20.71    8.22
  13  -3  -1   23.70    8.23
 -13  -3   0    7.66    5.41
  13  -3   0    0.47    2.99
 -13  -3  -1    6.79    5.13
  13  -3   1    2.45    2.34
 -13  -3  -2   -1.82    3.60
 -13   3  -2    8.08    4.56
  13  -3   2    9.31    5.64
 -13  -3  -3    5.27    3.72
 -13   3  -3    2.26    3.11
  13  -3   3   10.84    6.47
 -13   3  -4   -2.04    4.27
 -13  -3  -4   -2.92    2.34
  13  -3   4    1.23    4.32
 -13   3  -5   -0.26    3.31
 -13  -3  -5   -1.46    1.91
 -13   3  -5    4.20    4.09
  13  -3   5    3.26    4.28
 -13   3  -6   -3.63    4.60
 -13   3  -6    4.01    5.63
  13  -3   6    0.83    3.34
 -13   3  -7    3.71    4.48
 -13   3  -7    3.74    5.52
  13  -3   7    1.57    3.62
 -13   3  -8    0.10    1.97
 -13   3  -8    0.12    1.40
  13  -3   8    5.49    4.91
 -13   3  -9    1.54    3.40
 -13   3  -9    2.23    4.37
  13  -3   9   -0.93    2.94
 -13   3 -10  -14.88    6.83
 -13   3 -10    2.44    4.75
 -13   3 -11    1.39    4.47
 -13   3 -11    2.45    4.19
 -13   3 -12    3.28    3.70
 -13   3 -13    1.06    5.39
 -13   3 -14   -1.75    2.81
 -13  -4   5   -3.01    3.80
 -13  -4   4   -4.19    4.94
 -13  -4   3   -0.57    2.95
 -13  -4   2    1.34    2.83
 -13  -4   1    2.61    2.23
 -14   0  19    6.76    6.57
 -14   0  18   40.45   12.81
 -14   0  17    4.54    5.26
 -14   0  16   29.46   10.23
 -14   0  15    1.41    4.96
 -14   0  14   21.14    8.75
 -14   0  13    5.69    4.82
 -14   0  12   24.18    9.25
 -14   0  11    3.61    4.13
 -14   0  10    6.76    5.46
 -14   0   9   -0.35    3.86
 -14   0   8    9.92    6.87
 -14   0   7    3.75    5.68
 -14   0   6    1.73    3.95
 -14   0   5    1.14    4.15
 -14   0   4    9.26    2.30
 -14   0   4   12.14    5.77
 -14   0   3    5.13    2.95
 -14   0   3    2.12    2.29
 -14   0   3    1.67    1.26
  14   0  -3    4.31    3.03
 -14   0   2    1.75    1.80
 -14   0   2   19.71    8.20
  14   0  -2   13.33    4.83
 -14   0   1    7.01    4.20
  14   0  -1    1.76    1.91
 -14   0   0   33.48    9.97
  14   0   0   39.89    8.70
  14   0   1    7.37    4.03
  14   0   2   91.88   13.50
  14   0   3    4.07    3.01
  14   0   4    2.55    2.86
  14   0   5   -0.34    1.62
  14   0   6   30.59    7.68
  14   0   7    5.05    4.04
  14   0   8   12.26    5.30
  14   0   9   -0.03    1.26
  14   0  10   50.47   10.93
  14   0  11   -1.46    1.80
  14   0  12   -0.25    1.77
  14   0  13    1.35    2.38
  14   0  14   17.16    6.63
  14   0  15    5.02    4.25
  14   0  16    7.71    5.44
  14   0  17    7.12    4.97
 -14   1  20    7.93    4.84
 -14   1  19   12.21    6.11
 -14   1  18   10.00    6.27
 -14  -1  17   15.28    8.22
 -14   1  17    1.20    3.34
 -14  -1  16   10.71    8.00
 -14   1  16   10.08    6.07
 -14  -1  15    7.12    4.27
 -14   1  15   -1.94    1.77
 -14  -1  14    0.92    4.29
 -14   1  14    2.02    3.30
 -14   1  13    6.92    6.28
 -14  -1  13    3.70    4.25
 -14   1  12   -1.86    2.37
 -14  -1  12    5.65    5.54
 -14   1  11    0.98    2.28
 -14  -1  11    9.61    6.52
 -14   1  10    6.51    4.71
 -14  -1  10   -1.79    1.49
 -14   1   9    0.94    5.04
 -14  -1   9    1.55    1.60
 -14   1   8    4.90    4.16
 -14  -1   8   10.16    5.54
 -14   1   7    4.07    4.81
 -14  -1   7    1.18    3.12
 -14   1   6   21.84    8.84
 -14  -1   6    9.89    6.94
 -14  -1   5   23.23    8.19
 -14  -1   4    1.09    3.34
  14  -1  -4    2.90    2.11
 -14  -1   3    6.20    3.96
  14  -1  -3    4.35    4.31
 -14  -1   2   50.85   12.14
  14  -1  -2   57.24   10.37
 -14  -1   1   24.47    7.99
  14  -1  -1   37.45    8.47
  14   1  -1   25.58    5.33
 -14   1   0    2.82    3.55
 -14  -1   0    7.71    5.06
  14   1   0    6.00    2.38
  14  -1   0    8.75    4.89
 -14  -1  -1   28.58    9.25
  14   1   1   42.93    7.56
  14  -1   1   41.43    9.46
 -14   1  -1   26.37    7.56
 -14   1  -2    1.14    2.46
 -14  -1  -2    0.61    1.33
  14   1   2    1.45    3.03
  14  -1   2    5.24    5.15
 -14  -1  -3    0.24    2.44
  14   1   3    3.54    2.63
 -14   1  -3    4.63    4.04
  14  -1   3    2.69    3.33
 -14   1  -4   -3.61    2.74
 -14  -1  -4    0.68    2.09
  14   1   4    1.42    2.28
  14  -1   4   -0.57    2.10
 -14   1  -5    1.10    3.14
 -14  -1  -5    1.86    2.98
  14   1   5    3.63    1.48
  14  -1   5    4.74    3.98
  14   1   6    0.60    1.11
 -14  -1  -6    4.45    3.91
  14  -1   6    6.70    4.58
 -14   1  -6    3.57    3.83
 -14   1  -7    8.07    4.82
  14   1   7    3.14    2.34
 -14  -1  -7    1.25    3.74
  14  -1   7   -3.24    3.17
 -14   1  -8   -7.56    4.84
  14   1   8    2.53    2.87
 -14  -1  -8    0.99    1.18
  14  -1   8   -2.89    2.72
 -14   1  -9    9.61    4.47
  14   1   9    2.50    2.74
 -14  -1  -9    4.66    3.79
  14  -1   9   -0.72    1.99
 -14   1 -10    3.70    2.87
  14   1  10    7.29    4.98
 -14  -1 -10    1.09    3.03
  14  -1  10    5.07    4.90
 -14   1 -11    8.72    6.03
  14   1  11    7.94    4.55
 -14  -1 -11   -0.78    2.83
  14  -1  11    4.34    5.10
  14   1  12    8.22    4.72
 -14  -1 -12    2.22    4.00
  14  -1  12   12.24    6.20
  14   1  13   -2.97    2.99
 -14  -1 -13   10.49    5.63
  14  -1  13    4.95    4.00
  14   1  14    9.60    5.00
  14  -1  14   -3.39    4.57
  14   1  15    3.37    4.35
  14  -1  15    2.66    2.88
  14   1  16   18.62    7.72
  14  -1  16   11.37    6.57
  14   1  17    7.68    5.56
  14   1  18    2.57    2.55
 -14   2  17    2.92    3.29
 -14   2  16    6.43    5.35
 -14   2  15   -4.56    4.52
 -14  -2  14   12.12    7.89
 -14   2  14   12.44    7.40
 -14  -2  13   23.12   10.39
 -14   2  13   19.74    8.01
 -14  -2  12    9.56    6.37
 -14   2  12    2.89    4.93
 -14  -2  11    9.57    6.04
 -14   2  11   -4.26    3.02
 -14  -2  10   10.73    5.66
 -14   2  10    5.81    5.66
 -14  -2   9    1.73    5.37
 -14  -2   8   10.78    6.73
 -14  -2   7   15.33    7.99
 -14  -2   6   -1.82    1.64
 -14  -2   5    2.58    3.87
  14  -2  -4    9.84    4.68
 -14  -2   4   10.89    5.70
  14  -2  -3    4.73    4.38
 -14  -2   3   10.84    6.58
  14  -2  -2    8.70    4.98
 -14  -2   2    4.67    4.16
  14  -2  -1   35.59    8.89
 -14  -2   1   30.74    9.31
  14  -2   0    5.44    3.91
 -14  -2   0    3.97    4.36
  14  -2   1    6.77    5.00
 -14  -2  -1    7.58    4.53
  14  -2   2   16.07    6.14
 -14  -2  -2   13.32    6.20
 -14   2  -3   -0.52    1.43
  14  -2   3    0.55    3.50
 -14  -2  -3    6.17    4.10
 -14   2  -4   -0.62    2.13
 -14   2  -4   -3.38    3.87
  14  -2   4   -2.13    3.37
 -14  -2  -4   -3.26    4.48
 -14   2  -5    3.81    5.62
 -14   2  -5    2.65    3.12
  14  -2   5    9.11    4.98
 -14  -2  -5   -0.07    1.67
 -14   2  -6   -1.00    2.82
 -14   2  -6    3.86    4.00
  14  -2   6    8.42    5.15
 -14  -2  -6    3.50    3.42
 -14   2  -7    5.31    3.05
  14  -2   7   11.00    5.41
 -14   2  -7    0.63    3.26
 -14  -2  -7    2.87    3.28
 -14   2  -8    0.63    2.92
 -14   2  -8    3.12    4.13
  14  -2   8    7.69    5.67
 -14  -2  -8    5.88    4.22
 -14   2  -9    2.93    2.92
 -14   2  -9   -5.87    5.35
  14  -2   9    0.38    2.37
 -14  -2  -9    0.86    2.64
 -14   2 -10   -2.34    2.67
  14  -2  10    2.97    3.74
 -14   2 -10   -5.98    4.80
 -14   2 -11    2.20    2.18
  14  -2  11   -2.34    2.98
 -14   2 -12   -1.73    3.18
  14  -2  12    7.18    5.14
 -14   2 -13    9.44    5.88
  14  -2  13    4.61    4.40
 -14   3  13    4.94    4.51
 -14   3  12    1.15    2.75
 -14   3  11    4.11    4.93
 -14  -3   9   13.38    7.29
 -14  -3   8    5.25    4.88
 -14  -3   7   -3.28    2.60
 -14  -3   6    6.39    5.21
 -14  -3   5   12.14    7.41
 -14  -3   4    1.10    2.64
  14  -3  -4    0.68    2.51
 -14  -3   3    3.09    3.28
  14  -3  -3    3.87    4.76
 -14  -3   2    1.46    4.31
  14  -3  -2   -0.93    1.65
 -14  -3   1    9.63    5.79
  14  -3  -1    8.72    5.81
 -14  -3   0   10.17    5.82
  14  -3   0    1.52    1.94
 -14  -3  -1   34.88   10.79
  14  -3   1   27.37    9.02
 -14  -3  -2    8.04    5.04
  14  -3   2   -4.34    3.64
 -14  -3  -3   13.60    7.76
 -14   3  -3    8.69    6.86
  14  -3   3    1.94    3.44
 -14  -3  -4   10.78    5.36
 -14   3  -4    3.79    5.04
  14  -3   4   11.53    6.36
 -14   3  -5   -5.53    3.49
 -14   3  -5    2.49    3.28
 -14   3  -6   -7.17    6.03
 -14   3  -6    0.16    3.63
  14  -3   6    6.91    5.46
 -14   3  -7    6.80    5.94
 -14   3  -7   -8.61    5.67
  14  -3   7    2.60    2.37
 -14   3  -8    0.44    1.90
 -14   3  -8    5.23    4.23
 -14   3  -9   11.95    6.37
 -14   3  -9    4.55    4.88
 -14   3 -10    3.21    4.25
 -14   3 -10   -2.47    7.32
 -14   3 -11    1.13    2.62
 -14   3 -12   -0.47    1.97
 -14  -4   3   -0.35    3.68
 -14  -4   2   -0.92    2.78
 -15   0  17    5.79    5.32
 -15   0  16   17.97    9.54
 -15   0  15    1.29    4.40
 -15   0  14    2.72    2.98
 -15   0  13    7.46    6.97
 -15   0  12   17.75    7.95
 -15   0  11    0.48    3.93
 -15   0  10    9.11    6.00
 -15   0   9   -2.89    2.05
 -15   0   8    4.61    3.78
 -15   0   7    5.77    4.39
 -15   0   6   -3.22    4.13
 -15   0   5   -0.93    1.89
 -15   0   4   -0.69    3.59
 -15   0   3    4.16    3.81
  15   0  -3    3.09    3.15
 -15   0   2    9.68    7.07
  15   0  -2    1.68    1.44
 -15   0   1   -0.52    2.01
  15   0  -1    6.47    4.22
 -15   0   0   37.20   11.45
  15   0   0   41.34    8.97
 -15   0  -1    2.27    4.01
  15   0   1    8.87    4.40
  15   0   2   12.41    5.14
  15   0   3    5.23    4.22
  15   0   4   48.06   10.22
  15   0   5    0.44    3.36
  15   0   6    9.92    4.68
  15   0   7    7.96    3.85
  15   0   8    6.56    3.87
  15   0   9    6.38    4.48
  15   0  10    1.33    1.20
  15   0  11    1.20    2.79
  15   0  12    3.13    3.96
  15   0  13   -4.18    5.02
  15   0  14    1.64    2.76
  15   0  15    0.42    2.15
  15   0  16    1.62    2.61
 -15   1  18    1.61    1.71
 -15   1  17    0.90    2.45
 -15   1  16    3.43    3.71
 -15  -1  15   10.98    6.58
 -15   1  15    4.51    3.29
 -15  -1  14   23.08    9.81
 -15   1  14   27.33   10.79
 -15   1  13   -3.18    4.88
 -15  -1  13    5.28    6.21
 -15   1  12    4.44    3.21
 -15  -1  12   -1.90    4.29
 -15   1  11   -5.28    5.19
 -15  -1  11    3.35    4.25
 -15   1  10   38.93   11.95
 -15  -1  10   25.10   10.09
 -15   1   9   11.34    6.47
 -15  -1   9   11.43    6.69
 -15   1   8   22.59    8.67
 -15  -1   8   26.17   10.24
 -15   1   7   12.49    7.04
 -15  -1   7   10.06    5.60
 -15   1   6    9.78    5.86
 -15  -1   6   -1.75    2.66
 -15   1   5    8.99    6.31
 -15  -1   5    3.76    5.31
 -15  -1   4    2.04    3.20
  15  -1  -4    2.11    3.02
 -15  -1   3    4.80    3.13
  15  -1  -3   -0.73    1.88
 -15  -1   2   -1.86    3.24
  15  -1  -2    9.69    5.83
 -15  -1   1   15.59    7.00
  15  -1  -1    7.75    4.40
 -15   1   1    7.56    4.48
 -15  -1   0   -2.65    1.90
 -15   1   0   -1.88    1.74
  15  -1   0   -4.30    3.46
 -15   1  -1    6.62    5.05
 -15  -1  -1    3.18    4.43
  15  -1   1    6.59    4.49
 -15  -1  -2   13.31    7.22
 -15   1  -2   10.34    5.99
  15  -1   2   19.38    6.60
 -15   1  -3   -1.16    2.09
 -15  -1  -3    4.71    4.23
  15  -1   3   -1.72    3.55
 -15   1  -4   -0.28    1.58
 -15  -1  -4   -0.77    2.89
  15  -1   4    1.41    1.73
 -15  -1  -5   11.26    5.31
  15   1   5   21.47    6.75
  15  -1   5   14.80    6.84
 -15   1  -5    5.37    4.42
 -15  -1  -6    5.88    3.87
  15   1   6   16.03    5.46
  15  -1   6    4.84    4.11
  15   1   7    6.53    3.82
 -15  -1  -7    5.37    4.58
  15  -1   7   11.60    5.91
  15   1   8   11.08    4.90
 -15  -1  -8    0.02    2.37
  15  -1   8    2.44    2.15
  15   1   9    1.95    1.39
 -15  -1  -9    0.03    1.51
  15  -1   9   -2.14    2.97
  15   1  10    5.37    4.64
 -15  -1 -10    0.83    2.28
  15  -1  10    0.17    2.26
  15   1  11    1.75    2.96
 -15  -1 -11    7.76    3.90
  15  -1  11    5.53    4.27
  15   1  12    1.60    1.81
 -15  -1 -12    5.25    3.89
  15  -1  12    9.45    5.98
  15   1  13    6.56    4.21
  15  -1  13    8.34    6.32
  15   1  14    3.37    3.12
  15  -1  14    0.02    3.06
  15   1  15   -2.49    2.73
  15  -1  15   -0.48    2.88
  15   1  16    8.19    6.07
 -15   2  16   16.12    8.37
 -15   2  15  -10.67    7.32
 -15   2  14   -0.17    2.13
 -15   2  13   28.90   10.97
 -15  -2  12    6.80    6.38
 -15   2  12    1.83    4.65
 -15  -2  11    5.58    5.92
 -15   2  11   11.33    7.25
 -15  -2  10   11.81    7.39
 -15   2  10   -0.77    3.60
 -15  -2   9    5.33    6.58
 -15   2   9    2.60    2.69
 -15  -2   8    1.63    4.95
 -15  -2   7    3.47    4.62
 -15  -2   6    4.51    4.63
 -15  -2   5   21.11    8.63
  15  -2  -4    0.78    2.47
 -15  -2   4   -3.28    4.55
  15  -2  -3    1.97    4.40
 -15  -2   3    4.42    4.65
  15  -2  -2    3.66    2.36
 -15  -2   2    3.30    3.93
  15  -2  -1    4.73    4.84
 -15  -2   1    4.96    5.17
  15  -2   0    1.18    2.20
 -15  -2   0    2.12    2.57
  15  -2   1    7.57    5.45
 -15  -2  -1    5.59    4.46
 -15   2  -2   31.59   11.33
  15  -2   2   42.74   11.50
 -15  -2  -2   35.10   10.28
 -15   2  -3    8.67    6.39
  15  -2   3    5.02    5.00
 -15  -2  -3    0.98    3.18
 -15   2  -4   -0.83    1.95
  15  -2   4   -1.35    2.25
 -15  -2  -4    1.60    1.83
 -15   2  -5    9.66    5.46
  15  -2   5    9.58    6.32
 -15  -2  -5    6.75    4.12
 -15   2  -6   -3.27    4.24
  15  -2   6    0.44    2.16
 -15   2  -6    2.27    3.27
 -15  -2  -6    5.72    3.93
 -15   2  -7    9.39    5.73
 -15   2  -7    5.96    4.99
  15  -2   7    1.44    4.83
 -15  -2  -7    3.34    3.24
 -15   2  -8    3.87    4.35
 -15   2  -8   -6.29    5.90
  15  -2   8    6.90    4.72
 -15  -2  -8    5.45    3.96
 -15   2  -9   -5.27    4.60
 -15   2  -9   -1.56    1.80
  15  -2   9    5.05    5.21
 -15   2 -10   -4.45    4.28
  15  -2  10    5.63    4.35
 -15   2 -10   -0.95    3.45
 -15   2 -11    7.55    4.63
  15  -2  11    0.55    2.95
 -15   3  12    4.25    5.45
 -15   3  11   -1.36    3.12
 -15  -3   7   -4.02    2.43
 -15  -3   6   10.85    7.01
 -15  -3   5    4.24    5.92
 -15  -3   4    5.78    6.31
 -15  -3   3   -3.02    4.58
  15  -3  -3   -0.15    1.65
 -15  -3   2    2.23    3.58
  15  -3  -2    2.42    2.99
 -15  -3   1    8.48    6.58
  15  -3  -1    7.21    5.23
 -15  -3   0    7.32    4.95
  15  -3   0    9.51    5.43
 -15  -3  -1    1.02    3.02
  15  -3   1    5.40    3.63
 -15  -3  -2    8.73    6.83
  15  -3   2    8.96    6.65
 -15  -3  -3   17.34    8.47
  15  -3   3    8.44    6.09
 -15   3  -4    3.91    5.55
 -15   3  -5   14.81    8.10
 -15   3  -5   17.15    8.98
 -15   3  -6    5.60    5.07
 -15   3  -6    1.52    4.57
 -15   3  -7   -0.26    2.97
 -15   3  -7   -1.15    2.60
 -15   3  -8   -2.81    2.54
 -15   3  -8   -1.18    2.86
 -15   3  -9   -0.21    4.62
 -15   3 -10   -2.73    3.73
 -16   0  15   13.79    8.02
 -16   0  14    3.76    5.16
 -16   0  13   11.34    6.12
 -16   0  12    1.95    3.49
 -16   0  11    8.71    5.54
 -16   0  10   17.04    9.09
 -16   0   9    3.29    4.64
 -16   0   8    4.68    5.83
 -16   0   7   -2.65    2.99
 -16   0   6    6.04    5.72
 -16   0   5   -1.58    4.27
 -16   0   4    3.64    5.44
 -16   0   3   10.25    7.18
  16   0  -3    8.25    4.65
 -16   0   2   -3.40    5.09
  16   0  -2    5.15    3.63
 -16   0   1    7.28    6.50
  16   0  -1    3.63    3.02
 -16   0   0    5.94    6.37
  16   0   0    0.54    2.94
 -16   0  -1    1.96    3.27
  16   0   1    5.68    6.09
 -16   0  -2   -0.57    1.79
  16   0   2    0.53    2.14
  16   0   3    2.20    4.74
  16   0   4   60.05   12.52
  16   0   5   11.31    5.96
  16   0   6    3.92    3.45
  16   0   7   13.25    6.65
  16   0   8    4.76    4.37
  16   0   9    1.28    3.74
  16   0  10   15.96    6.50
  16   0  11    2.55    4.01
  16   0  12    3.81    4.48
  16   0  13    3.60    3.89
  16   0  14   -9.90    6.27
  16   0  15    4.56    4.88
 -16   1  15    2.46    4.06
 -16   1  14    4.76    5.95
 -16   1  13    1.70    5.60
 -16  -1  13   -1.45    1.79
 -16   1  12   28.06   11.04
 -16  -1  12   14.91    9.01
 -16   1  11   16.30    8.95
 -16  -1  11    2.09    3.18
 -16   1  10    9.59    5.93
 -16  -1  10   19.72    9.02
 -16   1   9   13.87    6.36
 -16  -1   9    4.61    5.36
 -16   1   8    6.68    4.46
 -16  -1   8   11.19    7.12
 -16   1   7    3.91    3.74
 -16  -1   7    1.58    3.68
 -16   1   6   -0.23    2.09
 -16  -1   6   10.03    5.90
 -16   1   5    9.05    6.97
 -16  -1   5    5.41    6.76
 -16  -1   4    6.95    5.98
  16  -1  -4    7.39    4.16
 -16  -1   3    9.10    6.76
  16  -1  -3   11.72    5.39
 -16  -1   2    0.15    2.95
  16  -1  -2    7.85    4.29
 -16  -1   1    5.08    4.97
  16  -1  -1    3.60    4.68
 -16  -1   0    1.93    3.27
  16  -1   0    0.02    2.66
 -16  -1  -1    0.11    2.91
  16  -1   1    0.61    3.59
 -16   1  -2   -7.45    3.98
 -16  -1  -2   -1.98    2.63
  16  -1   2   -1.68    2.12
 -16   1  -3    1.65    2.53
 -16  -1  -3    5.04    3.71
  16  -1   3   11.70    5.76
 -16  -1  -4    0.05    1.73
  16  -1   4    5.63    2.89
 -16   1  -4    5.56    4.53
 -16  -1  -5    3.39    3.76
  16  -1   5    2.03    3.83
 -16  -1  -6    2.24    2.65
  16  -1   6   11.68    5.50
 -16  -1  -7    2.02    3.18
  16  -1   7    5.22    4.52
 -16  -1  -8   11.32    5.99
  16  -1   8   15.94    6.92
 -16  -1  -9   -1.30    2.55
  16  -1   9   -2.41    2.17
 -16  -1 -10    4.87    3.38
  16  -1  10    0.37    2.61
 -16  -1 -11    0.49    2.23
  16  -1  11   -0.16    1.44
  16  -1  12    8.05    5.69
  16  -1  13    2.39    2.82
 -16   2  13   12.39    6.54
 -16   2  12   10.29    6.15
 -16   2  11    6.74    5.28
 -16   2  10    3.23    4.15
 -16  -2   9   16.65    8.60
 -16   2   9    6.60    4.72
 -16  -2   8    9.87    7.06
 -16   2   8    7.80    7.60
 -16  -2   7    6.45    4.78
 -16  -2   6    5.07    4.14
 -16  -2   5    8.38    6.49
  16  -2  -4   -1.73    2.84
 -16  -2   4    5.51    4.06
  16  -2  -3    2.86    3.90
 -16  -2   3    5.31    5.27
  16  -2  -2    3.72    4.57
 -16  -2   2    3.42    1.66
  16  -2  -1    3.91    4.28
 -16  -2   1   -0.71    3.51
  16  -2   0    0.55    3.48
 -16  -2   0    1.90    5.03
  16  -2   1   -0.60    2.35
 -16  -2  -1    4.47    3.13
 -16   2  -1    2.58    3.23
 -16   2  -2    9.22    6.74
  16  -2   2   28.93    9.58
 -16  -2  -2   16.38    7.48
 -16   2  -3    4.58    5.86
  16  -2   3    7.25    5.98
 -16  -2  -3    4.56    4.96
 -16   2  -4   -4.03    2.98
  16  -2   4    6.70    4.59
 -16  -2  -4   15.54    6.90
  16  -2   5    2.09    4.61
 -16   2  -5    5.98    6.03
 -16  -2  -5    1.52    4.91
 -16   2  -6   -2.50    3.28
  16  -2   6   15.99    6.40
 -16  -2  -6    8.63    5.48
 -16   2  -7    4.90    3.87
  16  -2   7    8.96    5.78
 -16  -2  -7    6.08    4.93
 -16   2  -8   16.84    7.86
 -16   2  -8    6.31    4.79
  16  -2   8    5.36    4.54
  16  -2   9   11.90    6.91
 -16   2  -9    9.80    6.29
 -16  -3   4    1.45    3.03
 -16  -3   3    6.65    5.17
 -16  -3   2   -3.80    2.35
 -16  -3   1   13.65    7.79
 -16  -3   0    4.49    3.33
 -16  -3  -1    4.57    4.33
 -16  -3  -2    8.76    5.01
 -16   3  -3    0.10    3.32
 -16   3  -4    4.31    4.34
 -16   3  -5    6.39    7.39
 -16   3  -6    4.71    2.49
 -16   3  -6   -0.60    1.94
 -16   3  -7    1.89    3.29
 -17   0  11    7.35    7.06
 -17   0  10   11.40    7.97
 -17   0   9    7.72    7.23
 -17   0   8   -8.54    7.71
 -17   0   7   10.67    7.51
 -17   0   6   51.25   14.98
 -17   0   5    9.91    8.23
 -17   0   4    1.90    4.80
 -17   0   3    5.45    5.36
 -17   0   2    4.76    5.27
 -17   0   1   -1.22    3.25
 -17   0   0   11.65    7.44
 -17   0  -1    6.98    6.79
 -17   0  -2    2.31    4.10
 -17   0  -3    2.91    5.61
  17   0   3   -0.47    2.45
  17   0   4    7.46    6.05
  17   0   5    4.48    5.30
  17   0   6   -0.93    2.89
  17   0   7    2.35    3.58
  17   0   8    9.19    6.04
  17   0   9    5.35    4.83
  17   0  10    0.38    1.57
  17   0  11    0.46    3.28
  17   0  12    2.58    3.80
  17   0  13    2.76    4.50
 -17   1  11   19.12    7.36
 -17   1  10    1.30    6.31
 -17  -1  10   10.58    6.67
 -17   1   9    9.38    6.96
 -17  -1   9   11.02    7.91
 -17   1   8    2.89    4.96
 -17  -1   8    1.76    2.51
 -17   1   7    9.93    7.67
 -17  -1   7    5.62    5.92
 -17   1   6   -0.95    1.93
 -17  -1   6   -2.17    2.65
 -17   1   5    7.05    5.46
 -17  -1   5   -7.09    5.43
 -17   1   4    9.48    7.85
 -17  -1   4    3.16    5.13
 -17  -1   3    6.91    5.65
  17  -1  -3    1.73    2.88
 -17  -1   2   -3.35    4.94
  17  -1  -2    1.27    3.92
 -17  -1   1    6.19    3.32
  17  -1  -1   -0.54    2.06
 -17  -1   0    5.75    4.97
  17  -1   0    3.22    4.54
 -17  -1  -1   -4.50    4.54
  17  -1   1    8.56    3.97
 -17  -1  -2    3.15    1.88
  17  -1   2    5.95    5.41
 -17  -1  -3    1.52    2.42
  17  -1   3    3.31    3.28
 -17  -1  -4   -0.73    2.24
  17  -1   4    0.01    2.63
 -17  -1  -5   -1.41    2.87
  17  -1   5    2.29    1.51
 -17  -1  -6    6.27    4.65
  17  -1   6    8.33    5.71
 -17  -1  -7    8.09    4.47
  17  -1   7   10.73    6.44
 -17  -1  -8   11.73    6.49
  17  -1   8   17.74    7.83
 -17  -1  -9    7.19    4.87
  17  -1   9    7.72    4.79
 -17  -1 -10    3.12    3.49
  17  -1  10   12.19    7.17
  17  -1  11   -1.27    3.87
  17  -1  12   13.65    8.40
 -17  -2   6    0.64    5.07
 -17  -2   5   16.77    9.86
  17  -2  -4    5.33    4.73
 -17  -2   4   -0.09    4.10
  17  -2  -3   -1.88    2.76
 -17  -2   3   -0.29    5.01
  17  -2  -2    0.19    2.17
 -17  -2   2    9.38    6.67
  17  -2  -1    0.61    1.99
 -17  -2   1    2.80    4.16
  17  -2   0   11.67    6.25
 -17  -2   0    1.63    3.54
  17  -2   1   -0.64    5.18
 -17  -2  -1   -4.07    3.49
  17  -2   2    2.45    4.07
 -17  -2  -2    7.92    5.47
  17  -2   3    8.34    5.90
 -17  -2  -3   13.01    6.32
  17  -2   4    2.62    3.68
 -17  -2  -4    1.99    3.47
  17  -2   5    0.20    4.11
 -17  -2  -5   -4.09    4.40
  17  -2   6   14.31    8.59
 -17  -2  -6   -2.15    2.85
  17  -2   7    3.78    1.98
 -17  -3   1   10.45    5.37
 -17  -3   0    4.40    3.04
 -17  -3  -1   -4.51    3.71
 -17   3  -2    4.64    4.57
 -17   3  -3    8.98    6.11
 -18   0   7    3.21    3.23
 -18   0   6    8.19    7.05
 -18   0   5   -2.48    4.55
 -18   0   4   11.96    7.65
 -18   0   3    2.24    2.87
 -18   0   2    3.80    6.70
 -18   0   1    8.05    8.44
 -18   0   0    2.60    5.19
 -18   0  -1    6.04    6.83
 -18   0  -2    0.38    1.87
 -18   0  -3   -2.58    5.28
 -18   0  -4   -2.71    3.33
 -18   0  -5    2.42    4.55
 -18   0  -6    2.36    3.57
 -18  -1   6    2.36    5.23
 -18   1   5   12.08    8.99
 -18  -1   5    8.50    6.86
 -18   1   4    4.18    6.27
 -18  -1   4    7.30    6.77
 -18   1   3    6.21    6.07
 -18  -1   3    5.00    3.83
  18  -1  -3    8.23    7.03
 -18   1   2   22.11   11.99
 -18  -1   2   31.06   12.53
  18  -1  -2   22.14    8.88
 -18  -1   1   -6.69    5.96
  18  -1  -1    6.60    5.49
 -18  -1   0   -3.89    5.48
  18  -1   0   -4.46    2.14
 -18  -1  -1    6.33    6.37
  18  -1   1   -0.01    4.59
 -18  -1  -2    6.96    6.23
  18  -1   2   -2.92    2.85
 -18  -1  -3    0.27    3.18
  18  -1   3   10.66    6.30
 -18  -1  -4   -2.08    1.59
  18  -1   4   -1.67    3.80
 -18  -1  -5    1.29    2.68
  18  -1   5    6.57    3.80
 -18  -1  -6    3.59    5.69
  18  -1   6    5.28    3.51
 -18  -1  -7   -0.07    1.88
  18  -1   7    6.97    4.41
 -18  -1  -8   -9.93    7.15
  18  -1   8    6.85    6.56
 -18  -1  -9    2.87    3.36
  18  -1   9    3.82    3.83
  18  -1  10    4.49    4.72
  18  -2  -3    6.37    6.11
  18  -2  -2    3.14    3.12
 -18  -2   2    3.83    4.74
  18  -2  -1   -3.86    5.33
 -18  -2   1    6.78    5.42
  18  -2   0    1.11    2.31
 -18  -2   0    4.19    5.31
  18  -2   1   -4.62    3.98
 -18  -2  -1    2.55    4.22
  18  -2   2    3.60    4.27
 -18  -2  -2    8.74    5.54
  18  -2   3    8.98    6.42
 -18  -2  -3    7.61    6.05
  18  -2   4   17.28    9.08
 -18  -2  -4    0.51    3.29
 -18  -2  -5    3.03    4.46
 -19  -1  -1    5.92    4.13
 -19  -1  -2    9.59    5.76
 -19  -1  -3   -5.11    5.68
 -19  -1  -4  -14.94    7.89
 -19  -1  -5    2.32    3.53
 -19  -1  -6    4.11    5.35
 -19  -1  -7   -5.60    5.85
   0   0   0    0.00    0.00


TITL PSU-1965(MAN-7914) in P2(1)/c
REM P2(1)/c (#14 in standard setting)
CELL 0.71073  14.775913   4.060387  20.492820  90.0000  92.5739  90.0000
ZERR    5.00   0.003887   0.001287   0.006236   0.0000   0.0274   0.0000
LATT  1
SYMM -x, y+1/2,-z+1/2
SFAC C H N O
UNIT 55.00 50.00 5.00 5.00
TREF
HKLF 4
END
_computing_structure_solution     'SHELXT 2018/2 (Sheldrick, 2018)'
;
_shelx_hkl_checksum                32328
_olex2_submission_special_instructions  'No special instructions were received'
_oxdiff_exptl_absorpt_empirical_details
;
Empirical correction (ABSPACK) includes:
- Absorption correction using spherical harmonics
- Frame scaling
;
_oxdiff_exptl_absorpt_empirical_full_max  1.671
_oxdiff_exptl_absorpt_empirical_full_min  0.743
