# Supplementary material for: Acylpyruvates and Their Heterocyclic Derivatives as Growth Regulators in Chlorella vulgaris
Source: BioTech (Basel). 2025 Nov 10;14(4):90. doi: 10.3390/biotech14040090 (PMC12641706; doi:10.3390/biotech14040090)
Supplement: Supplementary file 1 [file biotech-14-00090-s001.zip › biotech-3899787-supplementary/SI/6f.cif]

data_psu-777(sk121)
_audit_creation_date               2018-11-06
_audit_creation_method
;
Olex2 1.2
(compiled 2018.05.29 svn.r3508 for OlexSys, GUI svn.r5506)
;
_shelx_SHELXL_version_number       '2018/1'
_audit_contact_author_address      ?
_audit_contact_author_email        ?
_audit_contact_author_name         ''
_audit_contact_author_phone        ?
_publ_contact_author_id_orcid      ?
_publ_section_references
;
Dolomanov, O.V., Bourhis, L.J., Gildea, R.J, Howard, J.A.K. & Puschmann, H.
 (2009), J. Appl. Cryst. 42, 339-341.

Sheldrick, G.M. (2008). Acta Cryst. A64, 112-122.

Sheldrick, G.M. (2015). Acta Cryst. C71, 3-8.
;
_chemical_name_common              ?
_chemical_name_systematic
;
 ? 
;
_chemical_formula_moiety           'C24 H18 N2 O2'
_chemical_formula_sum              'C24 H18 N2 O2'
_chemical_formula_weight           366.40
_chemical_melting_point            ?
loop_
  _atom_type_symbol
  _atom_type_description
  _atom_type_scat_dispersion_real
  _atom_type_scat_dispersion_imag
  _atom_type_scat_source
 'C' 'C' 0.0033 0.0016 'International Tables Vol C Tables 4.2.6.8 and 6.1.1.4'
 'H' 'H' 0.0000 0.0000 'International Tables Vol C Tables 4.2.6.8 and 6.1.1.4'
 'N' 'N' 0.0061 0.0033 'International Tables Vol C Tables 4.2.6.8 and 6.1.1.4'
 'O' 'O' 0.0106 0.0060 'International Tables Vol C Tables 4.2.6.8 and 6.1.1.4'

_shelx_space_group_comment
;
The symmetry employed for this shelxl refinement is uniquely defined
by the following loop, which should always be used as a source of
symmetry information in preference to the above space-group names.
They are only intended as comments.
;
_space_group_crystal_system        'orthorhombic'
_space_group_IT_number             61
_space_group_name_H-M_alt          'P b c a'
_space_group_name_Hall             '-P 2ac 2ab'
loop_
  _space_group_symop_operation_xyz
 'x, y, z'
 '-x+1/2, -y, z+1/2'
 'x+1/2, -y+1/2, -z'
 '-x, y+1/2, -z+1/2'
 '-x, -y, -z'
 'x-1/2, y, -z-1/2'
 '-x-1/2, y-1/2, z'
 'x, -y-1/2, z-1/2'

_cell_length_a                     17.253(4)
_cell_length_b                     13.904(3)
_cell_length_c                     31.135(6)
_cell_angle_alpha                  90
_cell_angle_beta                   90
_cell_angle_gamma                  90
_cell_volume                       7469(3)
_cell_formula_units_Z              16
_cell_measurement_reflns_used      3497
_cell_measurement_temperature      295(2)
_cell_measurement_theta_max        23.9810
_cell_measurement_theta_min        3.4020
_shelx_estimated_absorpt_T_max     0.992
_shelx_estimated_absorpt_T_min     0.956
_exptl_absorpt_coefficient_mu      0.084
_exptl_absorpt_correction_T_max    1.00000
_exptl_absorpt_correction_T_min    0.57823
_exptl_absorpt_correction_type     multi-scan
_exptl_absorpt_process_details
;
CrysAlisPro, Agilent Technologies,
Version 1.171.37.33 (release 27-03-2014 CrysAlis171 .NET)
(compiled Mar 27 2014,17:12:48)
Empirical absorption correction using spherical harmonics,
 implemented in SCALE3 ABSPACK scaling algorithm.
;
_exptl_absorpt_special_details     ?
_exptl_crystal_colour              'clear yellow'
_exptl_crystal_colour_lustre       clear
_exptl_crystal_colour_modifier     .
_exptl_crystal_colour_primary      yellow
_exptl_crystal_density_diffrn      1.303
_exptl_crystal_density_meas        ?
_exptl_crystal_density_method      'not measured'
_exptl_crystal_description         prism
_exptl_crystal_F_000               3072
_exptl_crystal_size_max            0.54
_exptl_crystal_size_mid            0.21
_exptl_crystal_size_min            0.1
_exptl_special_details
;
 ? 
;
_exptl_transmission_factor_max     ?
_exptl_transmission_factor_min     ?
_diffrn_reflns_av_R_equivalents    0.0534
_diffrn_reflns_av_unetI/netI       0.0636
_diffrn_reflns_Laue_measured_fraction_full  0.998
_diffrn_reflns_Laue_measured_fraction_max  0.883
_diffrn_reflns_limit_h_max         20
_diffrn_reflns_limit_h_min         -23
_diffrn_reflns_limit_k_max         18
_diffrn_reflns_limit_k_min         -16
_diffrn_reflns_limit_l_max         42
_diffrn_reflns_limit_l_min         -39
_diffrn_reflns_number              34847
_diffrn_reflns_point_group_measured_fraction_full  0.998
_diffrn_reflns_point_group_measured_fraction_max  0.883
_diffrn_reflns_theta_full          26.000
_diffrn_reflns_theta_max           29.547
_diffrn_reflns_theta_min           2.855
_diffrn_ambient_temperature        295.15
_diffrn_detector                   'CCD plate'
_diffrn_detector_area_resol_mean   10.4752
_diffrn_detector_type              Ruby
_diffrn_measured_fraction_theta_full  0.998
_diffrn_measured_fraction_theta_max  0.883
_diffrn_measurement_details
;
#__ type_ start__ end____ width___ exp.time_
  1 omega  -19.00    7.00   1.0000  180.0000
omega____ theta____ kappa____ phi______ frames
    -       13.8509  -57.0000   90.0000 26

#__ type_ start__ end____ width___ exp.time_
  2 omega    1.00   27.00   1.0000  180.0000
omega____ theta____ kappa____ phi______ frames
    -       13.8509   38.0000 -120.0000 26

#__ type_ start__ end____ width___ exp.time_
  3 omega  -65.00   55.00   1.0000  180.0000
omega____ theta____ kappa____ phi______ frames
    -      -14.3978   19.0000 -120.0000 120

#__ type_ start__ end____ width___ exp.time_
  4 omega   -7.00   18.00   1.0000  180.0000
omega____ theta____ kappa____ phi______ frames
    -      -14.3978  -99.0000 -150.0000 25
;
_diffrn_measurement_device         'four-circle diffractometer'
_diffrn_measurement_device_type    'New Xcalibur, Ruby'
_diffrn_measurement_method         '\w scans'
_diffrn_orient_matrix_UB_11        0.0329936000
_diffrn_orient_matrix_UB_12        0.0108041000
_diffrn_orient_matrix_UB_13        -0.0126567000
_diffrn_orient_matrix_UB_21        0.0228521000
_diffrn_orient_matrix_UB_22        0.0034133000
_diffrn_orient_matrix_UB_23        0.0189202000
_diffrn_orient_matrix_UB_31        0.0090432000
_diffrn_orient_matrix_UB_32        -0.0496297000
_diffrn_orient_matrix_UB_33        -0.0015125000
_diffrn_radiation_monochromator    graphite
_diffrn_radiation_probe            x-ray
_diffrn_radiation_type             MoK\a
_diffrn_radiation_wavelength       0.71073
_diffrn_source                     'Enhance (Mo) X-ray Source'
_reflns_Friedel_coverage           0.000
_reflns_Friedel_fraction_full      .
_reflns_Friedel_fraction_max       .
_reflns_number_gt                  4533
_reflns_number_total               9229
_reflns_odcompleteness_completeness  99.74
_reflns_odcompleteness_iscentric   1
_reflns_odcompleteness_theta       26.32
_reflns_special_details
;
 Reflections were merged by SHELXL according to the crystal
 class for the calculation of statistics and refinement.
 
 _reflns_Friedel_fraction is defined as the number of unique
 Friedel pairs measured divided by the number that would be
 possible theoretically, ignoring centric projections and
 systematic absences.
;
_reflns_threshold_expression       'I > 2\s(I)'
_computing_cell_refinement
;
CrysAlisPro, Agilent Technologies,
Version 1.171.37.33 (release 27-03-2014 CrysAlis171 .NET)
(compiled Mar 27 2014,17:12:48)
;
_computing_data_collection
;
CrysAlisPro, Agilent Technologies,
Version 1.171.37.33 (release 27-03-2014 CrysAlis171 .NET)
(compiled Mar 27 2014,17:12:48)
;
_computing_data_reduction
;
CrysAlisPro, Agilent Technologies,
Version 1.171.37.33 (release 27-03-2014 CrysAlis171 .NET)
(compiled Mar 27 2014,17:12:48)
;
_computing_molecular_graphics      'Olex2 (Dolomanov et al., 2009)'
_computing_publication_material    'Olex2 (Dolomanov et al., 2009)'
_computing_structure_refinement    'ShelXL (Sheldrick, 2015)'
_computing_structure_solution      'ShelXS (Sheldrick, 2008)'
_refine_diff_density_max           0.208
_refine_diff_density_min           -0.239
_refine_diff_density_rms           0.038
_refine_ls_extinction_coef         .
_refine_ls_extinction_method       none
_refine_ls_goodness_of_fit_ref     1.028
_refine_ls_hydrogen_treatment      mixed
_refine_ls_matrix_type             full
_refine_ls_number_parameters       513
_refine_ls_number_reflns           9229
_refine_ls_number_restraints       0
_refine_ls_R_factor_all            0.1535
_refine_ls_R_factor_gt             0.0684
_refine_ls_restrained_S_all        1.028
_refine_ls_shift/su_max            0.000
_refine_ls_shift/su_mean           0.000
_refine_ls_structure_factor_coef   Fsqd
_refine_ls_weighting_details      
 'w=1/[\s^2^(Fo^2^)+(0.0567P)^2^+1.1862P] where P=(Fo^2^+2Fc^2^)/3'
_refine_ls_weighting_scheme        calc
_refine_ls_wR_factor_gt            0.1326
_refine_ls_wR_factor_ref           0.1693
_refine_special_details            ?
_olex2_refinement_description
;
1. Fixed Uiso
 At 1.2 times of:
  All C(H) groups
2.a Aromatic/amide H refined with riding coordinates:
 C5(H5), C6(H6), C7(H7), C8(H8), C10(H10), C11(H11), C12(H12), C13(H13),
 C14(H14), C15(H15), C17(H17), C18(H18), C20(H20), C21(H21), C22(H22), C23(H23),
  C24(H24), C5A(H5A), C6A(H6A), C7A(H7A), C8A(H8A), C10A(H10A), C11A(H11A),
 C12A(H12A), C13A(H13A), C14A(H14A), C15A(H15A), C17A(H17A), C18A(H18A),
 C20A(H20A), C21A(H21A), C22A(H22A), C23A(H23A), C24A(H24A)
;
_atom_sites_solution_hydrogens     mixed
_atom_sites_solution_primary       direct
_atom_sites_solution_secondary     ?
loop_
  _atom_site_label
  _atom_site_type_symbol
  _atom_site_fract_x
  _atom_site_fract_y
  _atom_site_fract_z
  _atom_site_U_iso_or_equiv
  _atom_site_adp_type
  _atom_site_occupancy
  _atom_site_site_symmetry_order
  _atom_site_calc_flag
  _atom_site_refinement_flags_posn
  _atom_site_refinement_flags_adp
  _atom_site_refinement_flags_occupancy
  _atom_site_disorder_assembly
  _atom_site_disorder_group
 C1 C 0.66771(13) 0.77982(15) 0.06796(7) 0.0463(5) Uani 1 1 d . . . . .
 C2 C 0.60997(13) 0.73233(16) 0.03959(7) 0.0502(6) Uani 1 1 d . . . . .
 C3 C 0.70658(12) 0.73746(14) -0.01772(7) 0.0427(5) Uani 1 1 d . . . . .
 C4 C 0.75873(12) 0.78235(14) 0.00959(7) 0.0449(5) Uani 1 1 d . . . . .
 C5 C 0.83254(13) 0.80431(16) -0.00527(8) 0.0571(6) Uani 1 1 d . . . . .
 H5 H 0.867853 0.834364 0.012868 0.069 Uiso 1 1 calc R . . . .
 C6 C 0.85367(14) 0.78185(18) -0.04664(8) 0.0643(7) Uani 1 1 d . . . . .
 H6 H 0.903039 0.797260 -0.056467 0.077 Uiso 1 1 calc R . . . .
 C7 C 0.80194(14) 0.73659(17) -0.07357(8) 0.0616(7) Uani 1 1 d . . . . .
 H7 H 0.816611 0.720537 -0.101403 0.074 Uiso 1 1 calc R . . . .
 C8 C 0.72843(13) 0.71513(16) -0.05924(7) 0.0523(6) Uani 1 1 d . . . . .
 H8 H 0.693300 0.685431 -0.077604 0.063 Uiso 1 1 calc R . . . .
 C9 C 0.57497(12) 0.67337(16) -0.03040(7) 0.0454(5) Uani 1 1 d . . . . .
 C10 C 0.53114(14) 0.73074(18) -0.05661(8) 0.0585(6) Uani 1 1 d . . . . .
 H10 H 0.537882 0.797099 -0.056428 0.070 Uiso 1 1 calc R . . . .
 C11 C 0.47688(15) 0.6891(2) -0.08329(8) 0.0727(7) Uani 1 1 d . . . . .
 H11 H 0.447314 0.727528 -0.101432 0.087 Uiso 1 1 calc R . . . .
 C12 C 0.46628(16) 0.5919(3) -0.08325(9) 0.0785(9) Uani 1 1 d . . . . .
 H12 H 0.428782 0.564416 -0.100848 0.094 Uiso 1 1 calc R . . . .
 C13 C 0.51077(18) 0.5349(2) -0.05735(9) 0.0754(8) Uani 1 1 d . . . . .
 H13 H 0.503865 0.468542 -0.057580 0.091 Uiso 1 1 calc R . . . .
 C14 C 0.56604(15) 0.57559(17) -0.03080(8) 0.0616(7) Uani 1 1 d . . . . .
 H14 H 0.596814 0.536901 -0.013394 0.074 Uiso 1 1 calc R . . . .
 C15 C 0.64795(13) 0.79873(16) 0.10970(7) 0.0529(6) Uani 1 1 d . . . . .
 H15 H 0.598229 0.782220 0.118566 0.063 Uiso 1 1 calc R . . . .
 C16 C 0.69776(15) 0.84159(16) 0.14031(8) 0.0541(6) Uani 1 1 d . . . . .
 C17 C 0.66622(15) 0.85581(16) 0.18388(7) 0.0578(6) Uani 1 1 d . . . . .
 H17 H 0.615563 0.835965 0.188951 0.069 Uiso 1 1 calc R . . . .
 C18 C 0.70455(14) 0.89457(15) 0.21616(8) 0.0546(6) Uani 1 1 d . . . . .
 H18 H 0.753641 0.918502 0.209996 0.066 Uiso 1 1 calc R . . . .
 C19 C 0.67825(14) 0.90401(15) 0.26056(7) 0.0518(6) Uani 1 1 d . . . . .
 C20 C 0.60148(16) 0.88819(19) 0.27222(8) 0.0714(7) Uani 1 1 d . . . . .
 H20 H 0.565003 0.874438 0.251104 0.086 Uiso 1 1 calc R . . . .
 C21 C 0.57866(17) 0.8926(2) 0.31460(9) 0.0838(9) Uani 1 1 d . . . . .
 H21 H 0.527016 0.882343 0.321827 0.101 Uiso 1 1 calc R . . . .
 C22 C 0.63156(18) 0.9119(2) 0.34592(9) 0.0816(8) Uani 1 1 d . . . . .
 H22 H 0.616057 0.914110 0.374514 0.098 Uiso 1 1 calc R . . . .
 C23 C 0.70695(18) 0.9280(2) 0.33546(8) 0.0756(8) Uani 1 1 d . . . . .
 H23 H 0.743040 0.940824 0.356897 0.091 Uiso 1 1 calc R . . . .
 C24 C 0.72997(15) 0.92535(17) 0.29284(8) 0.0602(6) Uani 1 1 d . . . . .
 H24 H 0.781371 0.938229 0.285917 0.072 Uiso 1 1 calc R . . . .
 N1 N 0.73746(11) 0.80249(13) 0.05165(6) 0.0488(5) Uani 1 1 d . . . . .
 H1 H 0.7719(16) 0.8333(18) 0.0729(9) 0.089(9) Uiso 1 1 d . . . . .
 N2 N 0.63167(10) 0.71644(12) -0.00205(5) 0.0437(4) Uani 1 1 d . . . . .
 O1 O 0.54585(10) 0.71005(13) 0.05306(5) 0.0719(5) Uani 1 1 d . . . . .
 O2 O 0.76661(10) 0.86397(12) 0.13172(5) 0.0642(4) Uani 1 1 d . . . . .
 C1A C 0.69407(15) 0.11016(16) 0.14776(8) 0.0568(6) Uani 1 1 d . . . . .
 C2A C 0.64747(15) 0.14490(18) 0.18445(8) 0.0619(7) Uani 1 1 d . . . . .
 C3A C 0.76606(12) 0.14451(15) 0.22745(7) 0.0484(5) Uani 1 1 d . . . . .
 C4A C 0.80690(14) 0.10766(15) 0.19244(8) 0.0519(6) Uani 1 1 d . . . . .
 C5A C 0.88549(14) 0.08786(18) 0.19662(9) 0.0676(7) Uani 1 1 d . . . . .
 H5A H 0.912840 0.062369 0.173534 0.081 Uiso 1 1 calc R . . . .
 C6A C 0.92285(15) 0.10577(19) 0.23465(10) 0.0723(7) Uani 1 1 d . . . . .
 H6A H 0.975371 0.091928 0.237280 0.087 Uiso 1 1 calc R . . . .
 C7A C 0.88326(15) 0.14401(18) 0.26886(9) 0.0649(7) Uani 1 1 d . . . . .
 H7A H 0.909229 0.157142 0.294369 0.078 Uiso 1 1 calc R . . . .
 C8A C 0.80498(14) 0.16301(16) 0.26548(8) 0.0566(6) Uani 1 1 d . . . . .
 H8A H 0.778256 0.188318 0.288833 0.068 Uiso 1 1 calc R . . . .
 C9A C 0.64140(13) 0.20280(18) 0.25750(9) 0.0582(6) Uani 1 1 d . . . . .
 C10A C 0.62859(15) 0.1495(2) 0.29348(9) 0.0712(7) Uani 1 1 d . . . . .
 H10A H 0.646228 0.086371 0.294923 0.085 Uiso 1 1 calc R . . . .
 C11A C 0.58915(18) 0.1895(3) 0.32804(10) 0.0922(10) Uani 1 1 d . . . . .
 H11A H 0.580628 0.153181 0.352678 0.111 Uiso 1 1 calc R . . . .
 C12A C 0.56319(18) 0.2808(3) 0.32593(14) 0.1061(13) Uani 1 1 d . . . . .
 H12A H 0.537233 0.307729 0.349197 0.127 Uiso 1 1 calc R . . . .
 C13A C 0.57513(18) 0.3341(3) 0.28941(16) 0.1030(12) Uani 1 1 d . . . . .
 H13A H 0.557145 0.397071 0.288062 0.124 Uiso 1 1 calc R . . . .
 C14A C 0.61384(15) 0.2948(2) 0.25443(11) 0.0786(8) Uani 1 1 d . . . . .
 H14A H 0.620880 0.330349 0.229429 0.094 Uiso 1 1 calc R . . . .
 C15A C 0.65944(16) 0.09640(17) 0.10855(8) 0.0634(7) Uani 1 1 d . . . . .
 H15A H 0.606348 0.107068 0.106553 0.076 Uiso 1 1 calc R . . . .
 C16A C 0.69863(17) 0.06739(17) 0.07131(8) 0.0622(7) Uani 1 1 d . . . . .
 C17A C 0.65257(16) 0.05480(17) 0.03161(8) 0.0652(7) Uani 1 1 d . . . . .
 H17A H 0.600752 0.073165 0.032196 0.078 Uiso 1 1 calc R . . . .
 C18A C 0.67969(16) 0.01990(16) -0.00385(8) 0.0624(7) Uani 1 1 d . . . . .
 H18A H 0.731825 0.002907 -0.003800 0.075 Uiso 1 1 calc R . . . .
 C19A C 0.63741(14) 0.00408(16) -0.04422(8) 0.0560(6) Uani 1 1 d . . . . .
 C20A C 0.56352(16) 0.04011(18) -0.05133(8) 0.0671(7) Uani 1 1 d . . . . .
 H20A H 0.539481 0.076674 -0.030161 0.080 Uiso 1 1 calc R . . . .
 C21A C 0.52515(16) 0.02227(19) -0.08958(9) 0.0715(7) Uani 1 1 d . . . . .
 H21A H 0.475806 0.047281 -0.094027 0.086 Uiso 1 1 calc R . . . .
 C22A C 0.55981(18) -0.0323(2) -0.12100(9) 0.0762(8) Uani 1 1 d . . . . .
 H22A H 0.533992 -0.045132 -0.146590 0.091 Uiso 1 1 calc R . . . .
 C23A C 0.63262(18) -0.0674(2) -0.11411(9) 0.0769(8) Uani 1 1 d . . . . .
 H23A H 0.656531 -0.104122 -0.135269 0.092 Uiso 1 1 calc R . . . .
 C24A C 0.67110(16) -0.04923(17) -0.07631(8) 0.0646(7) Uani 1 1 d . . . . .
 H24A H 0.720843 -0.073462 -0.072406 0.078 Uiso 1 1 calc R . . . .
 N1A N 0.76982(12) 0.09303(14) 0.15371(7) 0.0567(5) Uani 1 1 d . . . . .
 H1A H 0.7962(16) 0.0722(19) 0.1266(9) 0.100(10) Uiso 1 1 d . . . . .
 N2A N 0.68578(10) 0.16293(13) 0.22219(6) 0.0538(5) Uani 1 1 d . . . . .
 O1A O 0.57772(11) 0.15762(16) 0.18112(6) 0.0940(6) Uani 1 1 d . . . . .
 O2A O 0.77105(11) 0.05124(12) 0.07074(5) 0.0729(5) Uani 1 1 d . . . . .

loop_
  _atom_site_aniso_label
  _atom_site_aniso_U_11
  _atom_site_aniso_U_22
  _atom_site_aniso_U_33
  _atom_site_aniso_U_23
  _atom_site_aniso_U_13
  _atom_site_aniso_U_12
 C1 0.0445(13) 0.0530(12) 0.0414(13) -0.0001(10) 0.0005(10) 0.0033(10)
 C2 0.0422(13) 0.0652(14) 0.0432(14) -0.0021(11) 0.0033(11) -0.0012(11)
 C3 0.0336(11) 0.0513(12) 0.0431(13) 0.0026(10) 0.0039(10) 0.0011(9)
 C4 0.0395(12) 0.0510(12) 0.0443(13) 0.0012(10) -0.0009(10) 0.0018(10)
 C5 0.0405(14) 0.0712(15) 0.0597(16) 0.0007(12) -0.0036(12) -0.0072(11)
 C6 0.0376(13) 0.0857(17) 0.0695(18) 0.0004(14) 0.0101(13) -0.0042(12)
 C7 0.0472(15) 0.0818(16) 0.0560(16) -0.0052(13) 0.0162(13) 0.0003(12)
 C8 0.0429(13) 0.0663(14) 0.0478(14) -0.0069(11) 0.0056(11) -0.0047(11)
 C9 0.0378(12) 0.0615(14) 0.0370(12) -0.0031(10) 0.0057(10) -0.0071(10)
 C10 0.0513(15) 0.0692(15) 0.0549(15) -0.0025(12) -0.0011(12) 0.0002(12)
 C11 0.0514(16) 0.110(2) 0.0562(17) -0.0109(16) -0.0100(13) 0.0078(15)
 C12 0.0612(19) 0.121(3) 0.0536(17) -0.0269(18) 0.0088(14) -0.0304(17)
 C13 0.090(2) 0.0779(18) 0.0582(17) -0.0158(15) 0.0218(16) -0.0318(17)
 C14 0.0700(18) 0.0657(16) 0.0493(15) 0.0023(12) 0.0101(13) -0.0123(13)
 C15 0.0504(14) 0.0657(14) 0.0425(14) -0.0044(11) 0.0009(11) 0.0025(11)
 C16 0.0594(16) 0.0556(13) 0.0474(14) 0.0020(11) 0.0013(12) 0.0034(12)
 C17 0.0620(16) 0.0676(15) 0.0438(14) -0.0014(12) -0.0004(12) -0.0053(12)
 C18 0.0571(15) 0.0557(13) 0.0512(15) 0.0015(11) -0.0031(12) -0.0040(11)
 C19 0.0589(15) 0.0564(13) 0.0402(13) -0.0006(11) -0.0014(12) 0.0002(11)
 C20 0.0615(17) 0.103(2) 0.0496(16) -0.0057(14) -0.0079(13) -0.0097(14)
 C21 0.0640(19) 0.134(3) 0.0537(18) 0.0031(17) 0.0061(15) -0.0075(17)
 C22 0.077(2) 0.126(2) 0.0420(15) 0.0059(15) 0.0045(15) 0.0051(18)
 C23 0.077(2) 0.105(2) 0.0446(16) -0.0060(15) -0.0138(15) 0.0047(16)
 C24 0.0550(16) 0.0733(16) 0.0523(15) -0.0040(13) -0.0045(13) -0.0004(12)
 N1 0.0426(11) 0.0606(11) 0.0433(11) -0.0021(9) -0.0040(9) -0.0030(9)
 N2 0.0365(10) 0.0575(10) 0.0372(10) -0.0001(8) 0.0037(8) -0.0040(8)
 O1 0.0466(10) 0.1147(14) 0.0544(11) -0.0165(10) 0.0135(8) -0.0164(9)
 O2 0.0633(12) 0.0782(11) 0.0511(10) -0.0065(8) -0.0017(9) -0.0090(9)
 C1A 0.0528(15) 0.0605(14) 0.0570(16) -0.0014(12) -0.0046(13) -0.0066(11)
 C2A 0.0463(15) 0.0786(16) 0.0608(17) -0.0112(13) -0.0101(13) -0.0016(12)
 C3A 0.0417(13) 0.0507(12) 0.0529(14) 0.0021(11) -0.0041(11) -0.0039(10)
 C4A 0.0489(14) 0.0552(13) 0.0515(15) 0.0061(11) -0.0043(12) -0.0054(11)
 C5A 0.0486(16) 0.0878(18) 0.0663(18) 0.0005(14) 0.0050(14) 0.0043(13)
 C6A 0.0441(15) 0.099(2) 0.074(2) 0.0089(16) -0.0061(15) 0.0009(13)
 C7A 0.0540(16) 0.0829(17) 0.0580(17) 0.0100(14) -0.0140(13) -0.0071(13)
 C8A 0.0514(15) 0.0645(14) 0.0538(15) 0.0005(12) -0.0087(12) -0.0025(11)
 C9A 0.0394(13) 0.0688(16) 0.0663(18) -0.0220(14) -0.0092(12) 0.0042(11)
 C10A 0.0658(18) 0.0880(18) 0.0597(18) -0.0169(16) 0.0018(14) 0.0036(14)
 C11A 0.067(2) 0.137(3) 0.072(2) -0.036(2) 0.0001(16) -0.0021(19)
 C12A 0.0480(18) 0.150(4) 0.120(3) -0.074(3) -0.004(2) 0.008(2)
 C13A 0.054(2) 0.098(2) 0.156(4) -0.058(3) -0.021(2) 0.0186(17)
 C14A 0.0496(16) 0.0801(19) 0.106(2) -0.0221(17) -0.0160(16) 0.0059(14)
 C15A 0.0619(16) 0.0757(16) 0.0526(16) -0.0069(13) -0.0070(13) -0.0058(13)
 C16A 0.0672(18) 0.0636(15) 0.0557(17) 0.0039(12) -0.0048(14) -0.0107(13)
 C17A 0.0661(17) 0.0736(16) 0.0558(17) 0.0001(13) -0.0010(14) -0.0045(13)
 C18A 0.0701(17) 0.0614(15) 0.0557(16) 0.0067(13) 0.0014(14) -0.0048(12)
 C19A 0.0634(16) 0.0583(14) 0.0462(14) 0.0103(12) -0.0016(13) -0.0098(12)
 C20A 0.0732(19) 0.0721(16) 0.0560(17) 0.0012(13) 0.0037(14) -0.0022(14)
 C21A 0.0675(18) 0.0841(18) 0.0629(18) 0.0162(15) -0.0092(15) -0.0056(14)
 C22A 0.085(2) 0.096(2) 0.0482(17) 0.0098(15) -0.0056(15) -0.0173(17)
 C23A 0.080(2) 0.099(2) 0.0522(17) -0.0079(15) 0.0008(15) -0.0042(17)
 C24A 0.0649(17) 0.0725(16) 0.0566(17) 0.0034(13) 0.0001(14) -0.0045(13)
 N1A 0.0543(13) 0.0648(12) 0.0510(13) -0.0028(10) -0.0001(11) -0.0051(10)
 N2A 0.0420(11) 0.0663(12) 0.0531(12) -0.0075(10) -0.0066(9) 0.0001(9)
 O1A 0.0496(12) 0.1516(18) 0.0808(14) -0.0353(13) -0.0144(10) 0.0068(11)
 O2A 0.0729(14) 0.0889(12) 0.0570(11) -0.0034(9) 0.0021(10) -0.0042(10)

_geom_special_details
;
 All esds (except the esd in the dihedral angle between two l.s. planes)
 are estimated using the full covariance matrix.  The cell esds are taken
 into account individually in the estimation of esds in distances, angles
 and torsion angles; correlations between esds in cell parameters are only
 used when they are defined by crystal symmetry.  An approximate (isotropic)
 treatment of cell esds is used for estimating esds involving l.s. planes.
;
loop_
  _geom_bond_atom_site_label_1
  _geom_bond_atom_site_label_2
  _geom_bond_distance
  _geom_bond_site_symmetry_2
  _geom_bond_publ_flag
 C1 C2 1.486(3) . ?
 C1 C15 1.369(3) . ?
 C1 N1 1.344(3) . ?
 C2 N2 1.368(3) . ?
 C2 O1 1.223(2) . ?
 C3 C4 1.386(3) . ?
 C3 C8 1.382(3) . ?
 C3 N2 1.412(2) . ?
 C4 C5 1.389(3) . ?
 C4 N1 1.389(3) . ?
 C5 C6 1.375(3) . ?
 C6 C7 1.377(3) . ?
 C7 C8 1.377(3) . ?
 C9 C10 1.369(3) . ?
 C9 C14 1.368(3) . ?
 C9 N2 1.447(3) . ?
 C10 C11 1.379(3) . ?
 C11 C12 1.364(4) . ?
 C12 C13 1.367(4) . ?
 C13 C14 1.383(3) . ?
 C15 C16 1.415(3) . ?
 C16 C17 1.475(3) . ?
 C16 O2 1.257(3) . ?
 C17 C18 1.318(3) . ?
 C18 C19 1.461(3) . ?
 C19 C20 1.391(3) . ?
 C19 C24 1.376(3) . ?
 C20 C21 1.378(3) . ?
 C21 C22 1.362(4) . ?
 C22 C23 1.359(4) . ?
 C23 C24 1.386(3) . ?
 C1A C2A 1.478(3) . ?
 C1A C15A 1.373(3) . ?
 C1A N1A 1.341(3) . ?
 C2A N2A 1.371(3) . ?
 C2A O1A 1.221(3) . ?
 C3A C4A 1.395(3) . ?
 C3A C8A 1.385(3) . ?
 C3A N2A 1.418(3) . ?
 C4A C5A 1.390(3) . ?
 C4A N1A 1.380(3) . ?
 C5A C6A 1.371(3) . ?
 C6A C7A 1.373(3) . ?
 C7A C8A 1.380(3) . ?
 C9A C10A 1.361(3) . ?
 C9A C14A 1.368(3) . ?
 C9A N2A 1.450(3) . ?
 C10A C11A 1.389(4) . ?
 C11A C12A 1.348(5) . ?
 C12A C13A 1.373(5) . ?
 C13A C14A 1.389(4) . ?
 C15A C16A 1.401(3) . ?
 C16A C17A 1.480(3) . ?
 C16A O2A 1.270(3) . ?
 C17A C18A 1.294(3) . ?
 C18A C19A 1.470(3) . ?
 C19A C20A 1.388(3) . ?
 C19A C24A 1.373(3) . ?
 C20A C21A 1.385(3) . ?
 C21A C22A 1.375(4) . ?
 C22A C23A 1.365(4) . ?
 C23A C24A 1.375(3) . ?

loop_
  _geom_angle_atom_site_label_1
  _geom_angle_atom_site_label_2
  _geom_angle_atom_site_label_3
  _geom_angle
  _geom_angle_site_symmetry_1
  _geom_angle_site_symmetry_3
  _geom_angle_publ_flag
 C15 C1 C2 118.8(2) . . ?
 N1 C1 C2 118.69(19) . . ?
 N1 C1 C15 122.5(2) . . ?
 N2 C2 C1 116.85(19) . . ?
 O1 C2 C1 121.0(2) . . ?
 O1 C2 N2 122.1(2) . . ?
 C4 C3 N2 118.39(19) . . ?
 C8 C3 C4 119.8(2) . . ?
 C8 C3 N2 121.76(19) . . ?
 C3 C4 C5 119.3(2) . . ?
 C3 C4 N1 119.84(19) . . ?
 N1 C4 C5 120.8(2) . . ?
 C6 C5 C4 120.4(2) . . ?
 C5 C6 C7 120.2(2) . . ?
 C6 C7 C8 119.9(2) . . ?
 C7 C8 C3 120.4(2) . . ?
 C10 C9 N2 119.72(19) . . ?
 C14 C9 C10 120.7(2) . . ?
 C14 C9 N2 119.5(2) . . ?
 C9 C10 C11 119.3(2) . . ?
 C12 C11 C10 120.4(3) . . ?
 C11 C12 C13 120.0(3) . . ?
 C12 C13 C14 120.2(3) . . ?
 C9 C14 C13 119.3(2) . . ?
 C1 C15 C16 124.7(2) . . ?
 C15 C16 C17 116.9(2) . . ?
 O2 C16 C15 122.3(2) . . ?
 O2 C16 C17 120.8(2) . . ?
 C18 C17 C16 124.8(2) . . ?
 C17 C18 C19 127.0(2) . . ?
 C20 C19 C18 121.9(2) . . ?
 C24 C19 C18 120.6(2) . . ?
 C24 C19 C20 117.4(2) . . ?
 C21 C20 C19 121.0(2) . . ?
 C22 C21 C20 120.2(3) . . ?
 C23 C22 C21 120.1(3) . . ?
 C22 C23 C24 120.0(3) . . ?
 C19 C24 C23 121.3(2) . . ?
 C1 N1 C4 123.07(19) . . ?
 C2 N2 C3 123.00(17) . . ?
 C2 N2 C9 117.38(17) . . ?
 C3 N2 C9 119.59(17) . . ?
 C15A C1A C2A 119.7(2) . . ?
 N1A C1A C2A 118.8(2) . . ?
 N1A C1A C15A 121.5(2) . . ?
 N2A C2A C1A 117.4(2) . . ?
 O1A C2A C1A 121.2(2) . . ?
 O1A C2A N2A 121.4(2) . . ?
 C4A C3A N2A 118.0(2) . . ?
 C8A C3A C4A 119.4(2) . . ?
 C8A C3A N2A 122.6(2) . . ?
 C5A C4A C3A 119.5(2) . . ?
 N1A C4A C3A 120.2(2) . . ?
 N1A C4A C5A 120.3(2) . . ?
 C6A C5A C4A 120.2(2) . . ?
 C5A C6A C7A 120.4(2) . . ?
 C6A C7A C8A 120.1(2) . . ?
 C7A C8A C3A 120.3(2) . . ?
 C10A C9A C14A 120.7(3) . . ?
 C10A C9A N2A 120.1(2) . . ?
 C14A C9A N2A 119.2(3) . . ?
 C9A C10A C11A 119.9(3) . . ?
 C12A C11A C10A 120.1(4) . . ?
 C11A C12A C13A 119.9(3) . . ?
 C12A C13A C14A 120.6(3) . . ?
 C9A C14A C13A 118.7(3) . . ?
 C1A C15A C16A 124.5(2) . . ?
 C15A C16A C17A 117.8(2) . . ?
 O2A C16A C15A 122.5(2) . . ?
 O2A C16A C17A 119.7(2) . . ?
 C18A C17A C16A 124.3(3) . . ?
 C17A C18A C19A 127.3(3) . . ?
 C20A C19A C18A 122.6(2) . . ?
 C24A C19A C18A 119.5(2) . . ?
 C24A C19A C20A 117.9(2) . . ?
 C21A C20A C19A 120.8(3) . . ?
 C22A C21A C20A 120.2(3) . . ?
 C23A C22A C21A 119.1(3) . . ?
 C22A C23A C24A 120.9(3) . . ?
 C19A C24A C23A 121.2(3) . . ?
 C1A N1A C4A 123.1(2) . . ?
 C2A N2A C3A 122.5(2) . . ?
 C2A N2A C9A 117.70(19) . . ?
 C3A N2A C9A 119.83(18) . . ?

loop_
  _geom_hbond_atom_site_label_D
  _geom_hbond_atom_site_label_H
  _geom_hbond_atom_site_label_A
  _geom_hbond_distance_DH
  _geom_hbond_distance_HA
  _geom_hbond_distance_DA
  _geom_hbond_angle_DHA
  _geom_hbond_site_symmetry_A
  _geom_hbond_publ_flag
 N1 H1 O2 0.99(3) 1.88(3) 2.683(3) 136(2) . yes
 N1A H1A O2A 1.00(3) 1.82(3) 2.648(3) 138(2) . yes

_shelx_res_file
;
TITL PSU-777(SK121) in Pbca #61
    psu-777(sk121).res
    created by SHELXL-2018/1 at 02:15:55 on 06-Nov-2018
REM reset to Pbca #61
CELL 0.71073 17.25329 13.90418 31.13451 90 90 90
ZERR 16 0.00394 0.00283 0.00554 0 0 0
LATT 1
SYMM 0.5-X,-Y,0.5+Z
SYMM 0.5+X,0.5-Y,-Z
SYMM -X,0.5+Y,0.5-Z
SFAC C H N O
UNIT 384 288 32 32

L.S. 4
PLAN  20
SIZE 0.1 0.21 0.54
TEMP 22
HTAB N1 O2
HTAB N1A O2A
BOND
fmap 2
acta 52
REM <olex2.extras>
REM <HklSrc "%.\\PSU-777(SK121).hkl">
REM </olex2.extras>

WGHT    0.056700    1.186200
FVAR       1.04372
C1    1    0.667712    0.779815    0.067958    11.00000    0.04452    0.05299 =
         0.04138   -0.00013    0.00054    0.00326
C2    1    0.609967    0.732330    0.039592    11.00000    0.04217    0.06520 =
         0.04322   -0.00213    0.00329   -0.00123
C3    1    0.706577    0.737459   -0.017716    11.00000    0.03355    0.05133 =
         0.04310    0.00265    0.00392    0.00114
C4    1    0.758725    0.782353    0.009586    11.00000    0.03949    0.05099 =
         0.04428    0.00117   -0.00093    0.00185
C5    1    0.832536    0.804306   -0.005272    11.00000    0.04048    0.07117 =
         0.05969    0.00066   -0.00359   -0.00721
AFIX  43
H5    2    0.867853    0.834364    0.012868    11.00000   -1.20000
AFIX   0
C6    1    0.853673    0.781848   -0.046643    11.00000    0.03761    0.08568 =
         0.06954    0.00035    0.01005   -0.00416
AFIX  43
H6    2    0.903039    0.797260   -0.056467    11.00000   -1.20000
AFIX   0
C7    1    0.801937    0.736592   -0.073569    11.00000    0.04722    0.08176 =
         0.05596   -0.00524    0.01625    0.00026
AFIX  43
H7    2    0.816611    0.720537   -0.101403    11.00000   -1.20000
AFIX   0
C8    1    0.728431    0.715126   -0.059236    11.00000    0.04292    0.06627 =
         0.04783   -0.00692    0.00564   -0.00466
AFIX  43
H8    2    0.693300    0.685431   -0.077604    11.00000   -1.20000
AFIX   0
C9    1    0.574973    0.673372   -0.030400    11.00000    0.03783    0.06145 =
         0.03697   -0.00305    0.00567   -0.00706
C10   1    0.531139    0.730739   -0.056612    11.00000    0.05129    0.06920 =
         0.05487   -0.00251   -0.00113    0.00018
AFIX  43
H10   2    0.537882    0.797099   -0.056428    11.00000   -1.20000
AFIX   0
C11   1    0.476877    0.689082   -0.083292    11.00000    0.05145    0.11041 =
         0.05623   -0.01091   -0.01002    0.00780
AFIX  43
H11   2    0.447314    0.727528   -0.101432    11.00000   -1.20000
AFIX   0
C12   1    0.466284    0.591902   -0.083250    11.00000    0.06123    0.12083 =
         0.05356   -0.02695    0.00883   -0.03042
AFIX  43
H12   2    0.428782    0.564416   -0.100848    11.00000   -1.20000
AFIX   0
C13   1    0.510772    0.534875   -0.057350    11.00000    0.09027    0.07785 =
         0.05816   -0.01583    0.02182   -0.03183
AFIX  43
H13   2    0.503865    0.468542   -0.057580    11.00000   -1.20000
AFIX   0
C14   1    0.566040    0.575589   -0.030798    11.00000    0.06996    0.06569 =
         0.04925    0.00230    0.01007   -0.01230
AFIX  43
H14   2    0.596814    0.536901   -0.013394    11.00000   -1.20000
AFIX   0
C15   1    0.647952    0.798728    0.109698    11.00000    0.05038    0.06566 =
         0.04254   -0.00445    0.00092    0.00253
AFIX  43
H15   2    0.598229    0.782220    0.118566    11.00000   -1.20000
AFIX   0
C16   1    0.697761    0.841595    0.140315    11.00000    0.05937    0.05558 =
         0.04743    0.00198    0.00133    0.00339
C17   1    0.666219    0.855808    0.183878    11.00000    0.06201    0.06765 =
         0.04384   -0.00139   -0.00038   -0.00531
AFIX  43
H17   2    0.615563    0.835965    0.188951    11.00000   -1.20000
AFIX   0
C18   1    0.704548    0.894574    0.216157    11.00000    0.05706    0.05567 =
         0.05121    0.00151   -0.00315   -0.00398
AFIX  43
H18   2    0.753641    0.918502    0.209996    11.00000   -1.20000
AFIX   0
C19   1    0.678253    0.904014    0.260561    11.00000    0.05890    0.05635 =
         0.04018   -0.00060   -0.00142    0.00025
C20   1    0.601481    0.888193    0.272220    11.00000    0.06149    0.10300 =
         0.04964   -0.00569   -0.00791   -0.00974
AFIX  43
H20   2    0.565003    0.874438    0.251104    11.00000   -1.20000
AFIX   0
C21   1    0.578658    0.892595    0.314596    11.00000    0.06399    0.13374 =
         0.05368    0.00308    0.00611   -0.00747
AFIX  43
H21   2    0.527016    0.882343    0.321827    11.00000   -1.20000
AFIX   0
C22   1    0.631556    0.911926    0.345921    11.00000    0.07682    0.12612 =
         0.04198    0.00589    0.00449    0.00511
AFIX  43
H22   2    0.616057    0.914110    0.374514    11.00000   -1.20000
AFIX   0
C23   1    0.706945    0.928025    0.335461    11.00000    0.07733    0.10494 =
         0.04464   -0.00599   -0.01384    0.00472
AFIX  43
H23   2    0.743040    0.940824    0.356897    11.00000   -1.20000
AFIX   0
C24   1    0.729975    0.925354    0.292843    11.00000    0.05502    0.07330 =
         0.05226   -0.00401   -0.00450   -0.00039
AFIX  43
H24   2    0.781371    0.938229    0.285917    11.00000   -1.20000
AFIX   0
N1    3    0.737461    0.802488    0.051651    11.00000    0.04264    0.06055 =
         0.04327   -0.00211   -0.00401   -0.00299
H1    2    0.771937    0.833251    0.072879    11.00000    0.08896
N2    3    0.631673    0.716444   -0.002055    11.00000    0.03645    0.05746 =
         0.03717   -0.00015    0.00370   -0.00404
O1    4    0.545850    0.710049    0.053062    11.00000    0.04662    0.11469 =
         0.05443   -0.01646    0.01353   -0.01637
O2    4    0.766605    0.863967    0.131722    11.00000    0.06327    0.07822 =
         0.05109   -0.00652   -0.00174   -0.00898

C1A   1    0.694066    0.110158    0.147764    11.00000    0.05283    0.06055 =
         0.05704   -0.00144   -0.00460   -0.00661
C2A   1    0.647466    0.144903    0.184451    11.00000    0.04634    0.07857 =
         0.06081   -0.01117   -0.01005   -0.00158
C3A   1    0.766063    0.144513    0.227453    11.00000    0.04166    0.05067 =
         0.05289    0.00209   -0.00413   -0.00390
C4A   1    0.806898    0.107664    0.192441    11.00000    0.04894    0.05515 =
         0.05150    0.00611   -0.00430   -0.00537
C5A   1    0.885492    0.087863    0.196619    11.00000    0.04865    0.08779 =
         0.06632    0.00051    0.00499    0.00432
AFIX  43
H5A   2    0.912840    0.062369    0.173534    11.00000   -1.20000
AFIX   0
C6A   1    0.922850    0.105774    0.234646    11.00000    0.04409    0.09893 =
         0.07402    0.00895   -0.00612    0.00094
AFIX  43
H6A   2    0.975371    0.091928    0.237280    11.00000   -1.20000
AFIX   0
C7A   1    0.883256    0.144010    0.268860    11.00000    0.05397    0.08285 =
         0.05799    0.00998   -0.01403   -0.00709
AFIX  43
H7A   2    0.909229    0.157142    0.294369    11.00000   -1.20000
AFIX   0
C8A   1    0.804981    0.163005    0.265485    11.00000    0.05142    0.06448 =
         0.05384    0.00048   -0.00873   -0.00254
AFIX  43
H8A   2    0.778256    0.188318    0.288833    11.00000   -1.20000
AFIX   0
C9A   1    0.641399    0.202804    0.257495    11.00000    0.03941    0.06878 =
         0.06628   -0.02199   -0.00923    0.00418
C10A  1    0.628592    0.149493    0.293478    11.00000    0.06582    0.08798 =
         0.05974   -0.01689    0.00182    0.00357
AFIX  43
H10A  2    0.646228    0.086371    0.294923    11.00000   -1.20000
AFIX   0
C11A  1    0.589147    0.189489    0.328040    11.00000    0.06730    0.13733 =
         0.07187   -0.03618    0.00005   -0.00208
AFIX  43
H11A  2    0.580628    0.153181    0.352678    11.00000   -1.20000
AFIX   0
C12A  1    0.563191    0.280843    0.325934    11.00000    0.04800    0.15004 =
         0.12032   -0.07443   -0.00444    0.00758
AFIX  43
H12A  2    0.537233    0.307729    0.349197    11.00000   -1.20000
AFIX   0
C13A  1    0.575134    0.334091    0.289410    11.00000    0.05411    0.09844 =
         0.15639   -0.05817   -0.02135    0.01858
AFIX  43
H13A  2    0.557145    0.397071    0.288062    11.00000   -1.20000
AFIX   0
C14A  1    0.613843    0.294806    0.254430    11.00000    0.04963    0.08013 =
         0.10611   -0.02209   -0.01604    0.00590
AFIX  43
H14A  2    0.620880    0.330349    0.229429    11.00000   -1.20000
AFIX   0
C15A  1    0.659440    0.096405    0.108548    11.00000    0.06185    0.07572 =
         0.05256   -0.00688   -0.00696   -0.00577
AFIX  43
H15A  2    0.606348    0.107068    0.106553    11.00000   -1.20000
AFIX   0
C16A  1    0.698632    0.067391    0.071310    11.00000    0.06724    0.06362 =
         0.05567    0.00395   -0.00484   -0.01066
C17A  1    0.652572    0.054796    0.031611    11.00000    0.06611    0.07362 =
         0.05578    0.00007   -0.00103   -0.00452
AFIX  43
H17A  2    0.600752    0.073165    0.032196    11.00000   -1.20000
AFIX   0
C18A  1    0.679691    0.019900   -0.003854    11.00000    0.07011    0.06145 =
         0.05571    0.00667    0.00144   -0.00479
AFIX  43
H18A  2    0.731825    0.002907   -0.003800    11.00000   -1.20000
AFIX   0
C19A  1    0.637410    0.004077   -0.044223    11.00000    0.06344    0.05826 =
         0.04623    0.01030   -0.00158   -0.00975
C20A  1    0.563522    0.040113   -0.051330    11.00000    0.07317    0.07207 =
         0.05599    0.00124    0.00366   -0.00216
AFIX  43
H20A  2    0.539481    0.076674   -0.030161    11.00000   -1.20000
AFIX   0
C21A  1    0.525151    0.022272   -0.089581    11.00000    0.06746    0.08409 =
         0.06290    0.01625   -0.00918   -0.00557
AFIX  43
H21A  2    0.475806    0.047281   -0.094027    11.00000   -1.20000
AFIX   0
C22A  1    0.559807   -0.032310   -0.121000    11.00000    0.08456    0.09597 =
         0.04820    0.00984   -0.00557   -0.01729
AFIX  43
H22A  2    0.533992   -0.045132   -0.146590    11.00000   -1.20000
AFIX   0
C23A  1    0.632621   -0.067406   -0.114107    11.00000    0.07987    0.09858 =
         0.05219   -0.00786    0.00079   -0.00422
AFIX  43
H23A  2    0.656531   -0.104122   -0.135269    11.00000   -1.20000
AFIX   0
C24A  1    0.671100   -0.049226   -0.076313    11.00000    0.06486    0.07245 =
         0.05659    0.00342    0.00006   -0.00453
AFIX  43
H24A  2    0.720843   -0.073462   -0.072406    11.00000   -1.20000
AFIX   0
N1A   3    0.769821    0.093025    0.153709    11.00000    0.05432    0.06478 =
         0.05104   -0.00281   -0.00008   -0.00510
H1A   2    0.796214    0.072178    0.126604    11.00000    0.09973
N2A   3    0.685783    0.162934    0.222191    11.00000    0.04201    0.06630 =
         0.05307   -0.00748   -0.00659    0.00005
O1A   4    0.577718    0.157619    0.181121    11.00000    0.04964    0.15162 =
         0.08078   -0.03530   -0.01442    0.00684
O2A   4    0.771045    0.051238    0.070743    11.00000    0.07294    0.08891 =
         0.05695   -0.00337    0.00211   -0.00423
HKLF 4


REM  PSU-777(SK121) in Pbca #61
REM R1 =  0.0684 for    4533 Fo > 4sig(Fo)  and  0.1535 for all    9229 data
REM    513 parameters refined using      0 restraints

END

WGHT      0.0567      1.1862

REM Highest difference peak  0.208,  deepest hole -0.239,  1-sigma level  0.038
Q1    1   0.8243  0.0335  0.0701  11.00000  0.05    0.21
Q2    1   0.7093  0.0254  0.0261  11.00000  0.05    0.15
Q3    1   0.7713  0.8958  0.2060  11.00000  0.05    0.13
Q4    1   0.6886  0.5786 -0.0342  11.00000  0.05    0.13
Q5    1   0.7871  0.0024  0.0371  11.00000  0.05    0.13
Q6    1   0.4981  0.1213 -0.0067  11.00000  0.05    0.13
Q7    1   0.8685  0.8246  0.0348  11.00000  0.05    0.13
Q8    1   0.7702  0.9480  0.0965  11.00000  0.05    0.13
Q9    1   0.6534 -0.1432 -0.0518  11.00000  0.05    0.12
Q10   1   0.6738 -0.1829 -0.1319  11.00000  0.05    0.12
Q11   1   0.8105  0.9133  0.1662  11.00000  0.05    0.12
Q12   1   0.7785  0.8010  0.1260  11.00000  0.05    0.12
Q13   1   0.6001  0.1194  0.3721  11.00000  0.05    0.12
Q14   1   0.5983  0.1373  0.0296  11.00000  0.05    0.12
Q15   1   0.6050  0.1442  0.1523  11.00000  0.05    0.12
Q16   1   0.7022  0.8012  0.0632  11.00000  0.05    0.12
Q17   1   0.6935  1.0038  0.2397  11.00000  0.05    0.12
Q18   1   0.6081  0.2417  0.1798  11.00000  0.05    0.12
Q19   1   0.8116  0.8814  0.1222  11.00000  0.05    0.12
Q20   1   0.5512  0.8583  0.1346  11.00000  0.05    0.11
;
_shelx_res_checksum                6535
_shelx_hkl_file
;
   0   0   5 269.152 47.8193   3
   0   0   6 20217.6 360.082   3
   0   0  -6 19520.9 353.102   3
   0   0   7 240.838 53.5847   3
   0   0  -7 8.75139 17.7018   3
   0   0  -8 56395.9 839.282   3
   0   0   8 57626.0 851.113   3
   0   0  -9 254.974 52.0114   3
   0   0   9 116.996 47.3256   3
   0   0 -10 18710.9 403.673   3
   0   0  10 19649.4 418.464   3
   0   0  11 143.325 49.4878   3
   0   0 -11 15.4008 24.9354   3
   0   0  12 100.066 37.3441   3
   0   0 -12 106.312 34.7174   3
   0   0  13 21.2573 23.0185   3
   0   0 -13 6.56528 22.8739   3
   0   0  14 6970.29 262.261   3
   0   0 -14 6732.39 251.360   3
   0   0  14 6487.37 237.800   1
   0   0  15 31.0645 45.3174   3
   0   0  15 102.421 50.5064   1
   0   0 -15 50.9094 32.8445   3
   0   0 -16 17353.0 458.432   3
   0   0  16 16220.9 428.063   1
   0   0  16 17089.5 471.735   3
   0   0  17 186.424 71.0912   3
   0   0 -17 130.335 52.4892   3
   0   0  17 144.276 61.5782   1
   0   0  18 8234.02 313.550   1
   0   0  18 8338.17 336.920   3
   0   0 -18 8910.94 330.323   3
   0   0  19 54.0871 36.0391   3
   0   0 -19 71.6305 44.3240   3
   0   0  19 56.6079 45.6301   1
   0   0  20 4.01961 21.0399   1
   0   0  20-6.18933 22.8305   3
   0   0  21 7.09299 31.1203   1
   0   0  21 32.2520 47.4601   3
   0   0  22 2749.04 192.555   1
   0   0  22 2418.43 199.178   3
   0   0  23 57.5694 43.8688   3
   0   0  23 55.8243 35.9410   1
   0   0  24 575.223 100.894   3
   0   0  24 546.855 94.0531   1
   0   0  25 21.1308 31.7095   1
   0   0  25 65.8695 61.5175   3
   0   0  26 4515.16 301.064   3
   0   0  26 4601.70 283.766   1
   0   0  27-32.7724 42.7990   3
   0   0  27 28.2804 19.7866   1
   0   0  28 164.313 50.0906   3
   0   0  28 160.548 45.7177   1
   0   0  29-7.22901 26.5982   3
   0   0  29 5.87575 24.8063   1
   0   0  30 43.1171 26.6779   3
   0   0  30 0.70079 29.6124   1
   0   0  31-70.9425 66.7024   3
   0   0  31-17.8969 35.6181   1
   0   0  32 5.58358 30.3586   1
   0   0  32 88.5925 67.6131   3
   0   0  33 14.8875 38.1741   3
   0   0  33-94.0833 65.1287   1
   0   0  34 429.410 104.970   1
   0   0  34 527.702 127.542   3
   0   0  35-4.09400 42.4988   1
   0   0  36-36.6113 47.2215   1
   0   0  37 20.4827 32.9958   1
   0   0  38 528.829 139.982   1
   0   0  39 4.14896 44.8865   1
   0   0  40-35.3329 45.6967   1
   0   0  41-83.7360 43.5165   1
   1   0   5 0.06211 8.67363   3
  -1   0   5-11.0385 12.5710   1
  -1   0   5 2.13952 9.73948   3
   1   0  -6 14480.1 274.137   3
  -1   0  -6 13885.2 275.485   3
  -1   0   6 13915.5 249.943   1
  -1   0   6 13590.1 275.253   3
   1   0   6 14033.9 280.122   3
   1   0  -7 24.3307 15.7567   3
  -1   0  -7 37.3649 19.7310   3
  -1   0   7 23.3588 13.1716   1
   1   0   7 24.2623 17.6748   3
  -1   0   7 6.74320 12.7738   3
  -1   0  -8 0.35325 15.8045   3
  -1   0   8-5.25295 13.5994   1
  -1   0   8 16.3817 18.2708   3
   1   0   8-15.3541 22.8551   3
   1   0  -8-2.00775 14.4074   3
   1   0  -9-7.42635 16.6569   3
  -1   0   9 19.2641 12.6832   1
   1   0   9 33.9486 20.0630   3
  -1   0   9 3.57777 11.8648   3
  -1   0  -9-9.06888 15.6173   3
   1   0 -10 2222.91 118.500   3
  -1   0 -10 2152.69 118.468   3
  -1   0  10 2291.73 109.495   1
  -1   0  10 2129.33 121.977   3
   1   0  10 2449.60 125.214   3
  -1   0  11 24.9062 22.7283   1
   1   0 -11 1.59114 15.4145   3
  -1   0 -11-4.50751 23.1195   3
   1   0  11 11.0305 16.8566   3
  -1   0  11-25.5717 30.1438   3
   1   0 -12 78.5961 26.7209   3
  -1   0  12 60.0773 21.5905   1
   1   0  12 75.2837 30.8441   3
  -1   0 -12 44.7547 24.5033   3
  -1   0  12 70.2920 26.3376   3
  -1   0  13-29.1628 38.2938   3
   1   0 -13 79.4242 36.9003   3
  -1   0 -13 71.9617 34.4051   3
  -1   0  13 53.0806 38.5840   1
   1   0  13 26.7444 49.1889   3
  -1   0  14 12206.7 336.007   1
  -1   0 -14 12962.2 364.857   3
   1   0 -14 12721.4 363.712   3
  -1   0  14 13137.1 375.677   3
   1   0  14 12786.6 374.041   3
   1   0  15 153.017 56.6304   3
  -1   0 -15 16.6310 35.0147   3
  -1   0  15 52.0998 36.0673   1
   1   0 -15 50.8434 33.3147   3
  -1   0  15 30.3732 34.8481   3
  -1   0  16 3347.35 174.703   1
   1   0  16 3362.97 197.222   3
  -1   0  16 3509.05 197.927   3
  -1   0 -16 3511.10 193.452   3
   1   0 -16 3667.32 193.362   3
  -1   0  17 12.8323 33.9338   3
  -1   0  17 37.5204 32.3822   1
  -1   0 -17 20.9234 16.1518   3
   1   0 -17 35.6450 30.9674   3
   1   0  17 32.7555 24.0674   3
  -1   0  18 2.78177 22.2400   3
  -1   0 -18 15.3579 15.8857   3
   1   0 -18 31.0846 31.2593   3
   1   0  18 13.4228 27.2162   3
  -1   0  18 14.6954 19.9247   1
  -1   0 -19 7.59382 20.7165   3
  -1   0  19 47.8892 37.9285   3
   1   0 -19 34.6683 21.7842   3
  -1   0  19 3.18320 26.1631   1
   1   0  19 22.8173 25.7705   3
  -1   0  20 1262.10 119.073   1
   1   0  20 1424.15 134.039   1
  -1   0  20 1321.92 137.701   3
   1   0  20 1308.27 133.824   3
  -1   0  21 34.8188 32.9573   3
  -1   0  21 4.30334 15.6050   1
   1   0  21 75.0003 52.3583   1
   1   0  21-10.5086 17.6060   3
   1   0  22 14.3883 21.9886   3
  -1   0  22-4.40902 33.7365   3
  -1   0  22 7.12197 18.8624   1
   1   0  22 60.5318 41.5457   1
   1   0  23-11.4630 20.9701   3
  -1   0  23 9.79155 25.5343   1
  -1   0  23 139.619 65.5073   3
   1   0  23 63.8768 52.6525   1
  -1   0  24 1015.21 129.837   3
  -1   0  24 914.915 116.905   1
   1   0  24 995.253 137.840   3
   1   0  24 1032.28 133.688   1
   1   0  25 117.835 71.7437   3
   1   0  25 71.5667 59.0316   1
  -1   0  25 63.2464 76.2750   3
  -1   0  25 50.9494 50.6834   1
   1   0  26 9540.76 447.265   3
   1   0  26 10766.4 438.436   1
  -1   0  26 9528.19 448.357   3
  -1   0  26 10553.7 430.606   1
  -1   0  27 271.960 87.3917   1
  -1   0  27 179.594 75.7255   3
   1   0  27 263.526 95.7641   3
   1   0  27 247.916 96.2997   1
  -1   0  28 1542.21 167.121   1
   1   0  28 1777.96 180.436   1
  -1   0  28 1205.28 162.028   3
   1   0  28 1354.79 169.717   3
  -1   0  29 27.8199 31.6328   1
  -1   0  29 105.089 75.6736   3
   1   0  29 126.398 74.2195   1
   1   0  29 49.3944 27.9515   3
  -1   0  30 218.641 75.6081   1
  -1   0  30 113.952 64.5597   3
   1   0  30 271.690 82.4214   1
   1   0  31 17.5418 42.3043   1
  -1   0  31 49.9515 51.1149   1
  -1   0  31 50.6897 38.2997   3
   1   0  32 704.033 126.347   1
  -1   0  32 723.687 128.458   1
  -1   0  32 470.826 119.228   3
  -1   0  33-18.3755 40.0185   1
  -1   0  33 26.3160 52.9044   3
   1   0  33-14.0392 33.1775   1
   1   0  34-50.2388 37.3038   1
  -1   0  34 36.1201 35.8773   1
  -1   0  34 66.2446 48.2177   3
  -1   0  35 45.6164 33.2442   3
   1   0  35-23.4932 33.9449   1
  -1   0  35-68.9132 70.4943   1
  -1   0  36 61.1051 84.6999   3
   1   0  36 136.021 75.9112   1
  -1   0  36 68.5300 62.1445   1
   1   0  37-103.829 86.1590   1
  -1   0  37 77.0663 74.7785   3
  -1   0  37-8.43551 29.5990   1
   1   0  38 70.2715 54.8831   1
   1   0  39-105.995 86.9748   1
   1   0  40 90.2271 61.3574   1
   1   0  41 18.8415 45.0703   1
   1   0  42-85.8093 93.2731   1
  -2   0   3 12.0078 7.30920   3
  -2   0   4 5260.20 140.852   3
   2   0  -5 28.0650 10.4380   3
  -2   0   5-10.0077 12.8823   3
   2   0  -6 7815.02 198.958   3
  -2   0   6 7681.97 200.095   3
  -2   0  -6 7753.49 204.658   3
   2   0  -6 7014.21 173.181   1
  -2   0   7 72.7916 32.6225   3
   2   0  -7 18.2815 7.51642   1
   2   0  -7 7.92936 18.0982   3
  -2   0  -7 12.9461 11.3872   3
   2   0  -8 25471.2 467.912   3
   2   0  -8 24883.7 422.361   1
  -2   0  -8 25719.9 474.930   3
  -2   0   8 26207.7 475.635   3
  -2   0   9 3.20177 14.1533   1
   2   0  -9 0.56913 15.6130   3
   2   0  -9 34.6095 21.1004   1
  -2   0  -9 8.75005 16.6460   3
  -2   0   9-20.7038 20.7930   3
   2   0 -10 27.1751 22.5611   1
   2   0 -10 45.2162 21.5844   3
  -2   0 -10 10.9069 15.2049   3
  -2   0  10 44.3208 20.0056   3
  -2   0  10 11.7326 12.0992   1
  -2   0 -11 4.86420 20.5251   3
  -2   0  11-18.1994 22.4938   1
   2   0 -11-16.9963 24.4674   3
  -2   0  11-30.3930 26.7075   3
  -2   0  12 902.556 71.5233   1
   2   0 -12 782.250 81.8497   3
  -2   0  12 766.691 78.8796   3
  -2   0 -12 857.798 84.1304   3
  -2   0 -13 34.1566 23.7544   3
   2   0  13 327.431 117.365   3
  -2   0  13 142.266 59.3321   1
   2   0 -13 148.645 54.0486   3
  -2   0  13 20.8704 24.3983   3
  -2   0  14 70029.3 1150.50   3
   2   0  14 70055.3 1159.99   3
  -2   0  14 71875.6 1087.28   1
   2   0 -14 70620.2 1131.46   3
  -2   0 -14 71392.0 1147.08   3
   2   0 -15 285.356 70.5017   3
  -2   0  15 278.248 73.1117   1
   2   0  15 269.324 81.1349   3
  -2   0  15 0.48603 34.9875   3
  -2   0 -15 114.321 68.8729   3
   2   0 -16 1432.49 119.835   3
  -2   0  16 1103.27 114.897   1
  -2   0 -16 1397.61 121.031   3
  -2   0  16 1512.10 126.775   3
   2   0  16 1431.37 129.376   3
  -2   0 -17-3.99318 26.8922   3
  -2   0  17-16.7131 18.9296   1
  -2   0  17-5.55151 24.1189   3
   2   0 -17 35.7519 29.4030   3
   2   0  17 30.6971 28.0165   3
  -2   0  18 918.951 108.254   3
   2   0 -18 952.239 104.402   3
   2   0  18 935.601 110.165   3
  -2   0  18 795.672 92.9965   1
  -2   0 -18 972.398 106.983   3
  -2   0  19 22.5032 17.0877   1
   2   0  19 12.1100 30.1245   3
   2   0 -19 3.50073 17.1277   3
  -2   0  19 4.56276 19.5225   3
   2   0  20 52.5395 19.3104   3
  -2   0  20 125.421 43.4612   3
  -2   0  20 55.4555 23.3023   1
  -2   0  21 2.32046 16.2362   1
  -2   0  21-36.6752 32.4881   3
   2   0  21 24.3543 33.5633   3
   2   0  22 2026.11 182.924   3
  -2   0  22 2244.57 189.201   3
  -2   0  22 2191.70 172.434   1
  -2   0  23 21.3062 31.3101   3
  -2   0  23-17.9259 28.3401   1
   2   0  24 1247.66 146.607   1
  -2   0  24 1249.69 147.718   3
  -2   0  24 981.008 125.655   1
   2   0  25-0.64746 38.1288   1
  -2   0  25-34.2976 53.0243   1
  -2   0  25 51.6118 48.1914   3
   2   0  26 652.726 111.724   1
  -2   0  26 654.143 117.340   3
  -2   0  26 512.449 88.5677   1
  -2   0  27 50.8149 52.8861   1
  -2   0  27 127.903 74.2005   3
   2   0  27 171.736 84.5569   1
  -2   0  28 1651.85 189.077   3
  -2   0  28 1841.75 179.479   1
   2   0  28 2012.44 206.955   1
   2   0  29 90.0963 57.2685   1
  -2   0  29 28.1667 28.7552   3
  -2   0  29 56.2328 42.7238   1
  -2   0  30 563.174 121.316   3
  -2   0  30 526.135 102.825   1
   2   0  30 630.979 126.912   1
  -2   0  31-50.7831 45.6297   1
   2   0  31 15.6037 51.5473   1
  -2   0  31 63.5776 30.4661   3
  -2   0  32 121.135 58.7625   3
   2   0  32 225.951 86.8295   1
  -2   0  32 171.180 62.7259   1
  -2   0  33 44.5849 53.4368   3
   2   0  33 6.67734 37.2369   1
  -2   0  34 1475.05 220.729   3
   2   0  34 1670.61 219.371   1
   2   0  35 143.714 82.2636   1
  -2   0  35 75.8939 76.8671   3
   2   0  36 440.827 126.479   1
  -2   0  36 365.575 129.658   3
  -2   0  37-47.9178 32.9502   3
   2   0  37 96.8639 70.8199   1
   2   0  38 6.24361 47.8756   1
  -2   0  38 23.8326 53.4877   3
  -2   0  39-1.29484 56.0225   3
   2   0  39 24.5947 43.5095   1
   2   0  40 37.5602 50.4095   1
  -2   0  40 104.773 90.9288   3
   2   0  41-23.0008 45.0506   1
   2   0  42 43.6229 51.6842   1
  -3   0   0-25.6834 16.8349   3
   3   0  -1-20.8109 11.7593   3
  -3   0   1-8.62329 11.8831   3
  -3   0   2 101789. 1282.67   2
   3   0  -2 99296.0 1300.22   3
  -3   0   2 100638. 1299.53   3
   3   0  -3 28.7775 18.8975   3
  -3   0   3 11.5023 8.86774   2
   3   0  -3 20.6761 13.5377   2
  -3   0   3 16.1772 15.7034   3
   3   0  -4 3901.12 119.402   2
  -3   0   4 3733.59 128.549   3
   3   0  -4 3917.83 130.011   3
  -3   0   5-0.10720 13.8932   3
   3   0  -5-21.3609 17.4438   2
   3   0  -5-10.0021 14.1776   3
  -3   0   6 5736.98 175.340   3
   3   0  -6 5741.57 176.716   3
  -3   0   7-12.6161 19.4034   3
   3   0  -7 10.1251 14.4094   3
   3   0  -8 10530.8 261.284   3
  -3   0   8 10137.0 262.416   3
   3   0  -9-28.2469 24.0533   3
   3   0  -9 1.32496 12.9442   1
  -3   0  -9-1.14970 13.0352   3
  -3   0   9-5.28967 16.7780   3
   3   0 -10 28880.0 549.360   3
  -3   0  10 27984.2 554.403   3
  -3   0 -10 29254.1 562.024   3
   3   0 -10 27917.0 493.359   1
  -3   0  11 17.6381 18.0443   3
   3   0 -11-6.90490 13.4504   1
  -3   0 -11 26.6932 25.9037   3
   3   0 -11-11.1066 20.9354   3
   3   0 -12 23363.3 472.616   1
   3   0 -12 25700.8 533.342   3
  -3   0  12 24995.0 535.651   3
  -3   0 -12 25276.2 538.279   3
   3   0 -13 15.8594 20.8711   3
  -3   0  13-29.1966 22.2288   3
  -3   0 -13-13.0430 28.9324   3
   3   0 -13-5.54661 13.1922   1
  -3   0  14 47.2377 35.0953   3
  -3   0 -14 78.7576 34.5274   3
   3   0 -14 127.090 36.9638   3
  -3   0 -15-1.81205 13.0815   3
   3   0 -15-53.1882 35.6199   3
  -3   0  15-32.9046 44.3587   3
  -3   0 -16 3.61149 21.4612   3
   3   0 -16 8.89275 16.9399   3
  -3   0  16-6.70479 15.9128   3
  -3   0 -17 7.09498 23.6667   3
   3   0 -17 47.5100 28.8580   3
  -3   0  17-4.51749 23.8124   3
  -3   0 -18 57.9731 35.4057   3
   3   0 -18 102.046 42.2299   3
  -3   0  18 76.7784 46.6429   3
   3   0 -19 11.2082 30.5035   3
  -3   0  19 46.5263 35.5583   3
  -3   0  20 145.736 47.8767   3
  -3   0  21 49.5615 23.3929   3
  -3   0  22 29.4153 23.2301   3
  -3   0  23-60.2330 56.5273   3
  -3   0  24 161.867 52.3748   3
  -3   0  25-50.3154 49.2915   3
  -3   0  26 208.093 59.1155   3
   3   0  27 119.419 75.3722   1
  -3   0  27 20.9117 38.0641   3
   3   0  28 345.546 102.974   1
  -3   0  28 211.075 76.5537   3
   3   0  29 79.7370 71.8570   1
  -3   0  29 7.27775 44.3250   3
   3   0  30 316.964 96.4988   1
  -3   0  30 282.691 86.0181   3
  -3   0  31 28.2101 38.0058   3
   3   0  31 37.0410 34.7238   1
   3   0  32 119.777 52.4019   1
  -3   0  32 20.0903 50.3223   3
  -3   0  33-40.8943 42.4807   3
   3   0  33 94.2318 64.9371   1
   3   0  34 50.6135 51.5020   1
  -3   0  34 148.509 97.3354   3
  -3   0  35-1.92501 50.2164   3
   3   0  35 64.5593 64.9236   1
  -3   0  36-60.7848 41.4286   3
   3   0  36 27.5979 45.0392   1
  -3   0  37 25.4905 63.7590   3
   3   0  37 0.13736 30.6592   1
   3   0  38 20.2779 49.1130   1
  -3   0  38 99.7518 81.3521   3
  -3   0  39 122.058 107.905   3
   3   0  39 71.1178 42.9933   1
   3   0  40 27.8980 47.5451   1
   3   0  41-27.8372 61.4526   1
   3   0  42 219.536 113.496   1
  -4   0   0 19600.6 372.729   3
  -4   0   1-9.79332 15.9127   3
   4   0  -1-1.32429 15.1606   3
   4   0  -2 47647.4 724.084   3
  -4   0   2 48781.3 712.817   2
  -4   0   2 47400.1 725.049   3
   4   0  -3 10.6377 13.0276   3
  -4   0   3 1.74242 10.0319   2
  -4   0   3-5.94643 11.9452   3
   4   0  -4 41153.6 630.160   2
  -4   0   4 42606.7 633.458   2
  -4   0   4 40832.3 652.552   3
   4   0  -4 41612.9 655.583   3
   4   0  -5 28.0560 17.5554   2
  -4   0   5-7.13961 15.2260   3
   4   0  -5 11.0046 15.7913   3
  -4   0  -5 9.82941 6.17265   4
  -4   0   6 17411.1 367.005   3
   4   0  -6 17835.2 370.714   3
   4   0  -6 17261.0 343.494   2
   4   0  -7 13.1358 13.9788   3
  -4   0   7 13.3898 12.9587   3
   4   0  -7-4.88838 15.9654   2
  -4   0   8 21473.7 445.660   3
   4   0  -8 21483.3 444.007   3
  -4   0   9 3.84165 14.3260   3
   4   0  -9-17.3886 19.6166   3
   4   0 -10 11952.5 318.335   3
  -4   0  10 11510.9 317.343   3
   4   0 -10 9143.80 255.387   1
  -4   0 -11 14.4305 16.7071   3
  -4   0  11 13.3420 15.5543   3
   4   0 -11-19.5055 24.8419   1
   4   0 -11-1.92533 21.2508   3
   4   0 -12 452.314 52.9689   1
  -4   0  12 351.805 62.1011   3
   4   0 -12 426.192 66.6155   3
  -4   0 -12 535.115 72.8521   3
   4   0 -13-15.8767 15.4485   1
  -4   0 -13 23.7939 22.5499   3
  -4   0  13-6.56554 24.3149   3
   4   0 -13 3.69973 18.1149   3
  -4   0  14 59397.7 1038.30   3
   4   0 -14 61023.9 944.400   1
   4   0 -14 60615.9 1027.73   3
  -4   0 -14 60118.1 1042.68   3
  -4   0 -15 38.8714 29.4920   3
   4   0 -15 24.6360 21.8283   1
   4   0 -15 17.8919 36.4138   3
  -4   0  15 24.6503 22.8579   3
   4   0 -16 278.812 58.2115   3
  -4   0  16 211.993 53.7510   3
  -4   0 -16 283.323 61.2599   3
  -4   0 -17-1.65390 22.8601   3
  -4   0  17 57.8357 40.2347   3
   4   0 -17 26.4558 34.3605   3
  -4   0  18 22.7560 24.0205   3
   4   0 -18 39.0101 31.6380   3
  -4   0  19-9.17496 30.7879   3
  -4   0  20 451.543 87.8613   3
  -4   0  21 43.8201 30.3186   3
  -4   0  22 12.3466 28.0346   3
  -4   0  23-19.4074 32.2103   3
  -4   0  24-19.0025 50.1889   3
  -4   0  25-39.8195 35.6924   3
  -4   0  26 7017.40 381.305   3
  -4   0  27 48.4198 51.5994   3
  -4   0  28 2950.02 263.782   3
   4   0  29 173.461 92.9271   1
  -4   0  29 31.6150 50.8631   3
   4   0  30 393.884 118.675   1
  -4   0  30 317.935 102.352   3
   4   0  31 170.383 87.4726   1
  -4   0  31-115.406 59.0471   3
   4   0  32 76.1032 68.5079   1
  -4   0  32 50.5562 54.9521   3
  -4   0  33 8.83815 27.3731   3
   4   0  33-18.1964 47.2817   1
  -4   0  34 42.4436 49.1875   3
   4   0  34 164.063 90.4064   1
  -4   0  35 37.0620 31.8167   3
   4   0  35 38.8013 58.5759   1
   4   0  36 150.681 96.3020   1
  -4   0  36 96.4194 70.0571   3
   4   0  37 141.205 90.2260   1
  -4   0  37 94.1487 84.5082   3
   4   0  38-21.2070 61.6291   1
  -4   0  38 48.4989 53.9990   3
  -4   0  39 52.1632 64.7171   3
   4   0  39 104.957 92.3431   1
   4   0  40 55.3473 76.5641   1
   4   0  41 136.191 87.7740   1
  -5   0   0 25.6053 15.2182   3
  -5   0   1-0.59495 13.6623   3
   5   0  -2 98.3551 26.7063   3
  -5   0   2 93.2850 27.0867   3
  -5   0   3 2.36563 11.9473   2
  -5   0   3-9.36401 12.1356   3
   5   0  -3-15.2268 14.2411   3
  -5   0   4 9862.87 245.240   2
  -5   0   4 9411.33 256.393   3
   5   0  -4 9360.41 260.447   3
  -5   0   5-17.1453 17.1694   2
  -5   0   5-3.20201 18.4676   3
   5   0  -5 6.88907 15.7061   2
   5   0  -5 14.1463 15.1278   3
  -5   0   6 1603.74 104.110   3
  -5   0  -6 1590.35 57.7421   4
   5   0  -6 1035.13 103.263   2
   5   0  -6 1638.80 103.915   3
  -5   0   7 6.02224 19.2531   3
   5   0  -7 8.72921 12.3587   3
   5   0  -7 1.55269 20.7874   2
  -5   0   8 1816.03 113.714   3
   5   0  -8 1820.50 102.973   2
   5   0  -8 1862.56 116.059   3
  -5   0   9 34.7552 22.3036   3
   5   0  -9-2.23199 13.5868   3
   5   0  -9 0.07194 16.7392   2
   5   0 -10 1069.07 94.5223   3
   5   0 -10 937.938 83.4483   2
  -5   0  10 1145.35 93.8448   3
   5   0  11 5.60001 6.52347   4
  -5   0  11 18.3073 33.6552   3
   5   0 -11 3.72391 12.7286   3
   5   0  12 41035.3 575.750   4
   5   0 -12 43957.3 800.043   3
  -5   0  12 42845.3 800.046   3
   5   0 -12 42790.2 716.549   1
  -5   0  13 59.5408 39.7259   3
   5   0 -13-25.9413 21.0201   1
  -5   0 -13 13.9333 21.6573   3
   5   0 -13 23.0649 22.2717   3
  -5   0 -14 8088.26 308.212   3
  -5   0  14 7754.44 302.991   3
   5   0 -14 8160.19 303.459   3
   5   0 -14 8237.40 257.658   1
  -5   0  15-11.2465 25.6645   3
  -5   0 -15 49.7267 29.6403   3
   5   0 -15 0.51533 21.4926   3
   5   0 -15 2.69601 16.3501   1
  -5   0  16 427.264 70.0098   3
  -5   0 -16 506.046 80.0336   3
   5   0 -16 503.957 65.8874   1
   5   0 -16 453.551 71.9006   3
  -5   0  17 39.8858 27.5862   3
   5   0 -17-3.31859 24.4049   3
   5   0 -17 53.8598 30.7153   1
  -5   0  18 795.844 106.190   3
   5   0 -18 826.129 103.866   3
  -5   0  19 14.6548 20.9105   3
  -5   0  20 513.322 85.8246   3
  -5   0  21 20.3266 23.2343   3
  -5   0  22 1613.23 160.809   3
  -5   0  23-48.4795 30.5770   3
  -5   0  24 476.833 95.0227   3
  -5   0  25 89.2763 64.6605   3
  -5   0  26 7525.61 395.476   3
  -5   0  27 81.7672 66.2047   3
  -5   0  28 1452.09 185.378   3
  -5   0  29 33.6875 37.1793   3
  -5   0  30 866.789 152.192   3
  -5   0  31 43.5130 23.9591   3
   5   0  32 175.306 88.8352   1
  -5   0  32 134.952 72.8090   3
   5   0  33 181.415 90.2950   1
  -5   0  33-110.952 76.1507   3
   5   0  34 92.6655 81.4268   1
  -5   0  34 22.6151 34.5541   3
  -5   0  35 45.0552 64.0453   3
   5   0  35 75.6499 83.1381   1
   5   0  36 300.716 120.754   1
  -5   0  36 100.039 91.1280   3
  -5   0  37 37.2715 71.2303   3
   5   0  37 129.083 81.7996   1
   5   0  38 295.405 118.395   1
  -5   0  38 135.412 110.219   3
  -5   0  39 102.323 79.0727   3
   5   0  39 188.443 104.636   1
   5   0  40 150.829 103.584   1
  -6   0   0 4985.31 191.015   3
  -6   0   1-30.2882 25.9191   3
  -6   0  -1-7.21757 13.3831   3
  -6   0   2 19217.1 427.032   3
   6   0  -2 19598.5 423.506   3
  -6   0   3-28.5112 17.6054   2
  -6   0   3-16.3527 12.2221   3
   6   0  -3 13.3959 12.1995   3
  -6   0   4 2366.06 120.940   2
  -6   0   4 2112.46 124.787   3
   6   0  -4 2181.40 127.324   3
  -6   0   5 6.43970 13.1529   2
   6   0  -5-23.7671 21.1532   3
  -6   0   5-14.5452 15.8686   3
  -6   0   6 16716.7 405.866   3
  -6   0  -6 17553.0 291.861   4
  -6   0   6 17828.3 389.009   2
   6   0  -6 18255.3 416.336   3
   6   0  -7 19.4005 21.1353   2
  -6   0   7 5.30631 13.8530   3
  -6   0  -7 2.70813 4.85536   4
   6   0  -7 4.18551 15.5319   3
  -6   0   8 2317.51 139.030   3
   6   0  -8 2632.55 147.348   3
   6   0  -8 2452.33 129.017   2
   6   0  -9-18.6299 18.1308   3
  -6   0   9 12.8449 18.7830   3
   6   0  -9-28.3039 23.1491   2
   6   0 -10 6061.07 239.650   3
  -6   0  10 5464.21 230.415   3
   6   0 -10 5467.84 212.563   2
  -6   0  11 25.2243 29.1032   3
   6   0 -11 48.9410 29.5825   3
   6   0 -11 13.8151 18.0636   2
   6   0 -12 11116.9 354.933   3
  -6   0  12 11101.8 354.722   3
   6   0 -12 10482.7 317.184   2
   6   0 -13 11.5568 17.7832   2
   6   0 -13-6.76231 29.3588   1
  -6   0  13-21.0148 20.2433   3
   6   0 -13 18.8854 21.8516   3
  -6   0 -14 1535.41 136.386   3
   6   0  14 1243.16 52.6830   4
   6   0 -14 1525.21 131.799   3
  -6   0  14 1407.37 126.259   3
   6   0 -14 934.707 107.764   1
  -6   0 -15-10.0551 27.5617   3
  -6   0  15 2.44689 21.1369   3
   6   0 -15 3.25986 11.1173   1
   6   0 -15 7.07036 21.4517   3
   6   0  15 1.89347 4.42549   4
   6   0 -16 480.241 71.5382   1
  -6   0  16 500.791 78.6208   3
   6   0  16 495.789 37.8565   4
   6   0 -16 610.491 87.8296   3
   6   0 -17 73.0969 42.5798   3
  -6   0  17 17.1498 27.4401   3
   6   0 -17 23.7743 24.7854   1
  -6   0  18 139.861 51.1324   3
   6   0 -18 107.200 43.4000   1
   6   0 -19 17.4191 30.6680   1
  -6   0  19 65.8383 39.4870   3
  -6   0  20 1760.69 166.462   3
  -6   0  21-35.9786 26.9688   3
  -6   0  22 57.6434 26.1519   3
  -6   0  23-39.5874 41.7555   3
  -6   0  24 36.3033 42.0454   3
  -6   0  25 91.1809 74.0668   3
  -6   0  26 1583.95 190.642   3
  -6   0  27 78.8509 58.6234   3
  -6   0  28 1056.47 155.356   3
  -6   0  29 54.6889 46.0528   3
  -6   0  30 145.889 73.3917   3
  -6   0  31 79.6393 60.4622   3
  -6   0  32 28.6393 38.3450   3
   6   0  33 124.073 87.3217   1
  -6   0  33 23.4611 27.0246   3
  -6   0  34 41.5254 43.1996   3
   6   0  34 283.371 112.627   1
  -6   0  35 26.8358 56.6503   3
   6   0  35 259.224 110.709   1
   6   0  36 175.338 111.344   1
  -6   0  36 218.633 103.923   3
   6   0  37 84.0632 80.2088   1
  -6   0  37 0.69629 55.7167   3
   6   0  38 172.407 92.8353   1
  -6   0  38 11.8214 57.2913   3
   6   0  39 94.6939 62.6234   1
  -6   0  39 11.7826 59.7770   3
   6   0  40 204.920 106.850   1
  -7   0   0-37.1649 29.7943   3
  -7   0   1 32.7619 21.6954   3
  -7   0  -1-0.97867 21.9442   3
  -7   0   2 283.786 50.9757   3
  -7   0   3 12.1985 14.4450   2
   7   0  -3 4.43459 13.0117   3
  -7   0   3 4.77729 18.3181   3
  -7   0   4 11988.3 343.153   3
   7   0  -4 12776.9 348.935   3
  -7   0   4 12503.0 328.488   2
   7   0  -5 26.7988 24.9808   3
  -7   0   5 15.8863 14.5667   3
  -7   0   5-4.79877 12.6074   2
   7   0  -6 101.396 25.0063   3
  -7   0   6 103.111 33.5117   3
  -7   0   6 133.060 33.6069   2
  -7   0   7-9.65061 11.3851   2
   7   0  -7-0.48160 14.0510   3
  -7   0   7 6.13111 19.8428   3
  -7   0  -7 13.9686 14.3062   4
  -7   0  -8 11042.2 209.862   4
  -7   0   8 10700.5 333.027   3
   7   0  -8 9477.93 307.455   2
   7   0  -8 11616.2 344.224   3
  -7   0   9-4.72562 24.1179   3
   7   0  -9-3.34762 18.8202   2
   7   0  -9-25.2998 30.0651   3
   7   0 -10 108.566 37.6643   2
  -7   0  10 71.4322 26.9926   3
   7   0 -10 130.744 42.7498   3
   7   0 -11-0.83041 13.9018   2
   7   0 -11 17.9019 24.4536   3
  -7   0  11 32.1655 29.3073   3
   7   0 -12 144.251 52.9935   3
   7   0 -12 158.579 47.0315   2
  -7   0  12 74.8680 41.5527   3
   7   0 -13 39.6571 22.7321   3
   7   0 -13 14.3069 25.7428   2
  -7   0  13 72.4682 36.8891   3
   7   0 -14-0.21420 15.7509   3
   7   0 -14-8.78367 24.3803   2
  -7   0  14 8.94889 23.8690   3
   7   0 -15 84.4276 41.3879   3
   7   0 -15 12.5246 16.9441   2
   7   0 -15 0.44765 17.6748   1
  -7   0  15 64.5921 42.6589   3
   7   0 -16-33.1791 29.2376   1
   7   0 -16 17.9965 26.0546   3
  -7   0  16 9.65422 27.7364   3
   7   0 -16-15.9991 26.7605   2
   7   0 -17 4.65630 15.8534   1
   7   0 -17-3.47127 25.6467   2
  -7   0  17-11.7615 24.5452   3
   7   0  18 599.586 35.8259   4
  -7   0  18 786.608 105.175   3
   7   0 -18 947.296 94.9386   1
   7   0  19 12.0110 8.86232   4
   7   0 -19 6.22384 15.0549   1
  -7   0  19-3.22526 23.5212   3
  -7   0  20-17.4924 21.9973   3
   7   0  20-5.29985 6.58919   4
   7   0 -20-5.53369 22.9139   1
  -7   0  21-21.9351 32.1681   3
   7   0 -21 25.0792 20.4986   1
   7   0  21-6.49876 6.60333   4
  -7   0  22 391.070 77.6458   3
   7   0  22 395.386 38.1003   4
  -7   0  23-86.2321 57.2829   3
  -7   0  24-56.2631 54.4171   3
  -7   0  25-29.7781 34.4014   3
  -7   0  26 2782.95 245.248   3
  -7   0  27 20.3490 30.1860   3
  -7   0  28 46.7979 51.5211   3
  -7   0  29 51.9466 48.5127   3
  -7   0  30 49.3691 47.3404   3
  -7   0  31 24.1265 37.1689   3
  -7   0  32 353.602 105.840   3
  -7   0  33 62.0281 58.6538   3
  -7   0  34 174.644 81.7659   3
   7   0  35 194.583 115.825   1
  -7   0  35 36.0629 56.3341   3
   7   0  36 209.389 94.4871   1
  -7   0  36 127.091 92.7897   3
  -7   0  37-43.2705 36.1013   3
   7   0  37 46.4100 77.9090   1
  -7   0  38 31.4791 61.9844   3
   7   0  38 41.7405 65.8047   1
   7   0  39 68.2867 90.6693   1
  -8   0   0 5586.69 240.072   3
  -8   0   1 36.1247 22.1408   3
  -8   0  -1-7.50934 21.4506   3
  -8   0   2 2376.66 146.910   3
  -8   0  -2 2192.36 147.190   3
   8   0  -3 41.9920 24.7623   3
  -8   0   3 35.3390 22.4566   2
  -8   0   3 26.8088 26.9530   3
  -8   0   4 268.979 48.0837   2
  -8   0   4 259.538 52.9685   3
   8   0  -4 278.705 51.9182   3
  -8   0   5-1.73852 13.7200   3
   8   0  -5-17.6005 18.8934   3
  -8   0   5 5.79412 16.9487   2
   8   0  -6 755.265 86.3182   3
  -8   0   6 767.504 78.4104   2
  -8   0   6 682.444 79.7049   3
   8   0  -7-0.67994 22.6945   3
  -8   0   7 1.20974 18.5090   3
  -8   0   7 13.2238 15.6454   2
  -8   0  -8 4033.21 127.393   4
   8   0  -8 4420.37 216.325   3
  -8   0   8 4115.13 208.917   3
  -8   0   8 4461.50 200.035   2
  -8   0  -9 3.87182 6.75989   4
   8   0  -9-27.1598 21.2853   3
  -8   0   9-29.0104 29.8479   3
  -8   0  10 70.3142 26.0747   3
   8   0 -10 32.8956 25.3542   2
   8   0 -10 44.8905 21.9375   3
   8   0 -11-4.24967 24.6135   2
   8   0 -11 15.0894 14.4779   3
  -8   0  11-50.5942 29.7114   3
   8   0 -12 1586.09 137.840   3
  -8   0  12 1459.69 134.152   3
   8   0 -12 1057.02 118.981   2
   8   0 -13 4.37309 16.6595   2
  -8   0  13 32.2468 30.1745   3
   8   0 -13 21.3878 25.3579   3
   8   0 -14 99.9372 28.0023   2
  -8   0  14 195.964 51.9476   3
   8   0 -14 157.905 48.0394   3
   8   0 -15 49.9326 29.8201   2
  -8   0  15 17.3623 28.3793   3
   8   0 -16 9.27822 14.9473   1
   8   0 -16 59.4176 30.2625   2
  -8   0  16 111.355 46.5805   3
   8   0 -17-19.4811 21.1591   2
   8   0 -17-9.27156 26.4109   1
  -8   0  17-3.61138 36.7685   3
  -8   0  18 821.820 116.578   3
   8   0 -18 804.516 101.011   2
   8   0 -18 665.679 95.6572   1
   8   0 -19-24.3853 39.0156   2
   8   0 -19-38.5779 28.2137   1
  -8   0  19 20.4880 31.9075   3
   8   0 -20 5145.15 264.397   2
   8   0 -20 6638.91 268.870   1
  -8   0  20 5616.29 314.906   3
  -8   0  21 24.1841 28.4010   3
   8   0 -21-73.7602 52.3646   2
   8   0 -21-19.5479 25.8036   1
   8   0 -22 10.7936 17.6738   1
  -8   0  22-5.68058 19.4248   3
   8   0 -22-113.523 63.2241   2
  -8   0  23-58.6103 53.3388   3
  -8   0  24 1135.74 149.184   3
  -8   0  25 19.7609 37.4748   3
  -8   0  26 27.4759 22.4041   3
  -8   0  27 64.4945 40.6514   3
  -8   0  28 360.636 95.8275   3
  -8   0  29 63.5746 55.6132   3
  -8   0  30 8.76136 33.0408   3
  -8   0  31 8.77771 51.3025   3
  -8   0  32 62.4525 52.0513   3
  -8   0  33-4.85521 38.8824   3
  -8   0  34 0.57196 48.7366   3
  -8   0  35-63.0841 72.6030   3
   8   0  36 166.517 103.522   1
  -8   0  36 3.88756 40.7228   3
  -8   0  37 36.8464 56.8875   3
   8   0  37 211.935 115.921   1
  -8   0  38-1.26158 41.3679   3
  -9   0   0 14.9094 15.6816   3
  -9   0  -1 23.0875 31.7554   3
  -9   0   1 33.7105 28.1445   3
  -9   0   2 522.735 71.3725   3
  -9   0  -2 441.023 71.3061   3
  -9   0   3 45.7543 32.5186   2
  -9   0   3 82.3399 42.8558   3
  -9   0   4 5253.58 228.082   2
   9   0  -4 5244.01 238.408   3
  -9   0   4 4845.23 233.550   3
   9   0  -5-2.04786 15.4347   3
  -9   0   5 35.2536 26.0803   2
  -9   0   5 12.0096 16.9424   3
  -9   0   6 300.962 56.1590   3
  -9   0   6 359.132 54.5536   2
   9   0  -6 418.331 67.9907   3
  -9   0   7 2.31537 22.8322   3
  -9   0   7-40.8287 27.6309   2
   9   0  -7 54.8889 33.2602   3
  -9   0  -8 379.815 42.7215   4
  -9   0   8 380.881 69.1068   3
   9   0  -8 378.848 66.3299   3
  -9   0   8 478.647 65.2411   2
  -9   0  -9-9.43790 8.33756   4
  -9   0   9 0.63062 27.3272   3
   9   0  -9 7.88459 27.0874   3
  -9   0  10 83.3183 35.4740   3
   9   0 -10 68.7624 27.5949   3
   9   0 -11-8.26818 14.5288   3
  -9   0  11-10.3144 27.5932   3
   9   0 -12 5202.24 262.299   3
   9   0 -12 4679.11 227.941   2
  -9   0  12 4573.25 246.836   3
  -9   0  13 7.62006 26.0450   3
   9   0 -13-14.3975 20.5582   2
  -9   0  14 3695.05 226.214   3
   9   0 -14 3175.25 201.044   2
  -9   0  15 110.416 52.8162   3
   9   0 -15 17.3259 18.7377   2
  -9   0  16 31.9177 18.2851   3
   9   0 -16 30.5128 17.2448   2
   9   0 -17-11.9092 18.9914   1
  -9   0  17 43.1489 35.1801   3
   9   0 -17-4.75369 17.5749   2
   9   0 -18 3395.47 212.138   2
   9   0 -18 2121.62 184.267   1
  -9   0  18 3778.22 246.152   3
   9   0 -19-83.1020 39.1261   2
   9   0 -19-30.5874 26.3530   1
  -9   0  19-16.9612 34.9170   3
  -9   0  20 10.5148 43.3970   3
   9   0 -20 7.59943 19.3225   1
   9   0 -20-1.99597 35.0820   2
   9   0 -21 15.8394 23.4028   1
   9   0 -21-22.8346 38.7341   2
  -9   0  21 58.0339 40.0371   3
  -9   0  22 605.670 106.018   3
   9   0 -22 475.801 81.4207   1
   9   0 -22 471.889 81.0032   2
  -9   0  23-34.1150 58.2512   3
   9   0 -23 23.5505 34.7638   1
   9   0 -23-55.8564 42.5199   2
   9   0 -24 210.446 59.9088   2
  -9   0  24 263.659 75.2449   3
  -9   0  25-12.8276 25.2011   3
   9   0 -25-5.56095 27.8851   2
  -9   0  26 142.935 63.7239   3
   9   0 -26 10.4777 27.8655   2
   9   0 -27-79.2720 52.8671   2
  -9   0  27-54.9984 51.8540   3
   9   0 -28-18.4888 28.8379   2
  -9   0  28 42.2955 46.1236   3
   9   0 -29 34.5158 24.6849   2
  -9   0  29-16.1715 37.8663   3
   9   0 -30-32.5797 43.5114   2
  -9   0  30 31.3743 36.1366   3
  -9   0  31 49.0394 63.3060   3
   9   0 -31-38.8221 32.7897   2
  -9   0  32 182.014 88.9492   3
   9   0 -32 71.7952 39.6407   2
   9   0 -33-69.4331 58.0343   2
  -9   0  33-10.5542 51.8910   3
   9   0 -34 89.4083 29.6124   2
  -9   0  34 70.1574 76.9398   3
   9   0 -35-85.7907 56.3087   2
  -9   0  35-97.3671 54.1376   3
  -9   0  36 71.8442 93.6152   3
   9   0 -36 16.3597 39.4436   2
   9   0 -37-23.4387 50.3089   2
  -9   0  37 111.951 77.4643   3
   9   0 -38-202.922 74.9001   2
 -10   0   0 2503.74 172.985   3
 -10   0   1-27.1068 31.9035   3
 -10   0  -1 60.3506 34.3969   3
 -10   0   2 20035.2 538.099   3
 -10   0  -2 19803.3 545.900   3
 -10   0   3 60.1610 46.4880   3
 -10   0  -3-27.9572 33.5200   3
 -10   0   3 78.0938 45.9500   2
 -10   0   4 712.826 92.1230   3
 -10   0   4 845.112 98.5780   2
  10   0  -5 14.1196 23.6112   3
 -10   0   5-22.7139 19.3671   3
 -10   0   5 8.87097 24.7971   2
 -10   0   6 19.9378 24.7266   2
 -10   0   6-5.59135 19.3347   3
  10   0  -6 58.7994 36.6077   3
  10   0  -7 37.9147 37.4769   3
 -10   0   7-6.06039 19.5571   2
 -10   0   7 3.86813 27.8339   3
 -10   0   8 103.170 29.6826   2
 -10   0   8 123.890 45.4787   3
  10   0  -8 96.0069 31.3334   3
 -10   0  -8 150.731 30.8133   4
 -10   0  -9-1.20062 8.07316   4
 -10   0   9 7.12258 25.8136   2
  10   0  -9 41.3350 32.8639   3
 -10   0   9-18.0275 21.2860   3
 -10   0  10 13.5308 30.2310   3
  10   0 -10 44.0205 28.0371   3
 -10   0 -10 42.6892 12.1261   4
 -10   0  11 23.4141 17.6233   3
 -10   0  12 2273.29 178.542   3
 -10   0  13 20.7225 20.2617   3
  10   0 -14 2914.18 196.634   2
 -10   0  14 3251.81 219.754   3
  10   0 -15 0.54530 22.1627   2
 -10   0  15 15.2056 21.7433   3
 -10   0  16 2436.90 196.717   3
  10   0 -16 2204.61 168.810   2
 -10   0  17 14.1985 27.0617   3
  10   0 -17 5.73344 31.1896   2
  10   0 -18 1933.93 147.827   1
 -10   0  18 1793.03 176.568   3
  10   0 -18 1555.29 154.919   2
  10   0 -19-18.2379 23.8437   1
  10   0 -19-26.9282 29.0426   2
 -10   0  19-101.066 60.1916   3
 -10   0  20 2710.42 227.162   3
  10   0 -20 2842.15 202.912   2
  10   0 -20 3115.64 196.246   1
  10   0 -21-8.95835 14.9953   1
  10   0 -21-10.5466 42.0313   2
 -10   0  21 14.8675 30.9061   3
 -10   0  22 104.159 44.1357   3
  10   0 -22 88.0286 35.1260   1
  10   0 -22 38.7278 19.7544   2
  10   0 -23-16.9171 34.9619   2
 -10   0  23-43.8694 44.1296   3
  10   0 -23-16.9322 24.3609   1
 -10   0  24 372.051 94.3912   3
  10   0 -24 394.247 80.0498   2
 -10   0  25-61.8223 42.0777   3
  10   0 -25 14.4221 22.0141   2
 -10   0  26-7.16320 37.8380   3
  10   0 -26-11.8057 29.4247   2
  10   0 -27-23.4458 22.3007   2
 -10   0  27 40.5567 39.6206   3
 -10   0  28 17.9657 40.5346   3
  10   0 -28 36.2490 24.9899   2
 -10   0  29-35.5745 43.6510   3
  10   0 -29-55.7001 51.2802   2
 -10   0  30 386.848 113.041   3
  10   0 -30 349.664 84.0645   2
  10   0 -31 18.4672 27.1854   2
 -10   0  31 124.234 70.9107   3
 -10   0  32 76.5774 75.7630   3
  10   0 -32 9.09877 29.3659   2
  10   0 -33 12.4755 36.1833   2
 -10   0  33-20.3182 34.0386   3
 -10   0  34 232.699 106.231   3
  10   0 -34 8.65941 35.5017   2
 -10   0  35-55.0195 50.9941   3
  10   0 -35 33.3186 29.0226   2
 -10   0  36 29.5190 37.9433   3
  10   0 -36 43.1842 37.0540   2
 -11   0   0 52.4572 32.9320   3
 -11   0   1-7.72685 22.3524   3
 -11   0  -1-24.2631 23.6171   3
 -11   0  -2 117.120 52.2326   3
 -11   0   2 175.047 50.8975   3
 -11   0  -3 4.64467 17.8645   3
 -11   0   3 31.9283 36.9552   3
 -11   0   3 26.5910 31.2602   2
 -11   0  -4-20.7102 34.5178   3
 -11   0   4-25.9448 25.8592   3
 -11   0   4 44.3400 37.5534   2
 -11   0   5 53.4402 33.5191   2
 -11   0   5-25.4457 19.5411   3
 -11   0   6 126.948 44.4609   3
 -11   0   6 228.001 57.9404   2
 -11   0   7-12.4884 14.8416   2
 -11   0   7 26.2033 28.4193   3
 -11   0  -8 770.763 69.5839   4
 -11   0   8 615.518 87.5027   2
 -11   0   8 632.005 93.8519   3
 -11   0   9-15.4636 25.2886   2
 -11   0   9-24.6642 21.4614   3
 -11   0  -9 24.8180 16.8246   4
 -11   0  10-22.7022 29.4723   3
 -11   0 -10-4.39749 6.61365   4
 -11   0  11-70.6979 44.6103   3
 -11   0  12 159.038 50.6309   3
 -11   0  13 40.3400 44.5311   3
 -11   0  14 1469.97 150.002   3
 -11   0  15-70.9632 43.0831   3
  11   0 -16 2846.04 203.390   2
 -11   0  16 3073.67 228.325   3
 -11   0  17 65.5126 41.1015   3
  11   0 -17 89.4256 55.2449   2
 -11   0  18 4048.87 268.042   3
  11   0 -18 3968.16 249.210   2
  11   0 -19 23.8723 38.1677   2
  11   0 -19-25.9087 41.6973   1
 -11   0  19-79.6014 67.4518   3
  11   0 -20 966.905 128.242   2
 -11   0  20 880.253 128.930   3
  11   0 -20 1041.19 118.089   1
 -11   0  21-21.9544 31.6253   3
  11   0 -21-15.3993 22.3155   1
  11   0 -21 9.54486 24.1317   2
  11   0 -22 1849.32 177.821   2
 -11   0  22 1803.67 199.701   3
 -11   0  23-24.7423 22.6747   3
  11   0 -23 7.78373 28.1728   2
 -11   0  24 100.575 55.8974   3
  11   0 -24 51.7465 31.3880   2
 -11   0  25 10.4589 24.7206   3
  11   0 -25 17.8529 38.6737   2
 -11   0  26 7.43318 29.1846   3
  11   0 -26-27.4810 33.0624   2
 -11   0  27 15.6187 32.4934   3
  11   0 -27 48.2327 28.4658   2
  11   0 -28-12.7980 26.6038   2
 -11   0  28 54.5131 41.1805   3
  11   0 -29-31.3196 47.4403   2
 -11   0  29-25.9314 35.6911   3
  11   0 -30-6.56869 25.9862   2
 -11   0  30 157.146 70.3361   3
  11   0 -31-31.0373 33.8143   2
 -11   0  31-9.74896 40.6910   3
  11   0 -32 62.7481 32.9108   2
 -11   0  32 67.8712 56.1916   3
 -11   0  33-6.93290 27.6543   3
  11   0 -33 5.29859 43.7311   2
 -11   0  34 121.065 88.2744   3
  11   0 -34 16.4626 29.4942   2
  11   0 -35 67.8716 66.2925   2
 -11   0  35-15.1440 36.9072   3
 -11   0  36 53.6041 88.1860   3
 -12   0   0 130.934 46.2052   3
 -12   0  -1-12.8608 29.5094   3
 -12   0   1-14.7188 36.1482   3
 -12   0  -2-4.70300 20.3443   3
 -12   0   2 51.0581 33.1967   3
 -12   0   3-46.8112 32.4147   3
 -12   0  -3-64.0448 37.8518   3
 -12   0  -4 51.4858 27.0134   3
 -12   0   4 15.9959 22.7566   3
 -12   0   4 92.7606 36.9251   2
 -12   0   5-0.29728 15.7428   2
 -12   0   5-4.20572 20.5449   3
 -12   0  -5-0.86129 19.2378   3
 -12   0   6 1168.60 131.320   3
 -12   0   6 1315.79 133.055   2
 -12   0   7 73.6594 39.7516   3
 -12   0   7 13.3946 24.7455   2
 -12   0   8 155.696 57.5677   3
 -12   0  -9 12.7128 18.4757   4
 -12   0   9-3.96186 21.2061   3
 -12   0  10 606.710 96.5190   3
 -12   0 -10 704.081 63.1318   4
 -12   0 -11-1.55068 8.70553   4
 -12   0  11-67.7575 42.0817   3
 -12   0  12 360.994 77.6358   3
 -12   0  13 17.0910 35.1227   3
 -12   0  14 1532.95 163.397   3
 -12   0  15-23.9956 45.5174   3
 -12   0  16 629.581 106.127   3
 -12   0  17-37.8356 38.8325   3
 -12   0  18-35.2494 42.6327   3
  12   0 -19 29.2405 39.8013   2
 -12   0  19-31.6711 24.1924   3
  12   0 -19-46.0137 45.2756   1
  12   0 -20 741.518 127.452   2
 -12   0  20 971.577 142.218   3
 -12   0  21-45.6196 34.1222   3
  12   0 -21 25.3989 38.3869   2
  12   0 -22 212.857 65.4585   2
 -12   0  22 208.948 73.3742   3
  12   0 -23 76.0042 52.7891   2
 -12   0  23 29.4780 39.4069   3
 -12   0  24 337.857 92.2447   3
  12   0 -24 277.590 77.8318   2
 -12   0  25-5.16601 22.9436   3
  12   0 -25 41.6409 40.6869   2
  12   0 -26 43.2816 52.9431   2
 -12   0  26 91.9228 64.1168   3
 -12   0  27 46.5160 27.4681   3
  12   0 -27 14.9504 41.7583   2
 -12   0  28 253.257 96.3384   3
  12   0 -28 212.382 74.8042   2
 -12   0  29-38.3167 28.2340   3
  12   0 -29-13.1268 24.2687   2
 -12   0  30 98.2197 65.8164   3
  12   0 -30 75.0882 50.6769   2
 -12   0  31 35.3302 40.0986   3
  12   0 -31-62.5601 63.7423   2
 -12   0  32 64.1142 67.2429   3
  12   0 -32 184.447 73.0520   2
  12   0 -33-44.7173 41.8967   2
 -12   0  33 62.4091 82.9601   3
 -12   0  34 61.5631 88.0809   3
 -12   0  35 7.37274 36.3356   3
 -13   0   0-22.1124 42.4471   3
 -13   0   1-1.15784 23.8293   3
 -13   0  -1-40.6034 40.3213   3
 -13   0   2 2080.36 184.172   3
 -13   0  -2 2115.14 187.370   3
 -13   0  -3-27.4772 40.6667   3
 -13   0   3-65.0724 34.3762   3
 -13   0   4 97.6015 42.1867   3
 -13   0  -4 128.721 49.8380   3
 -13   0   5-33.3560 21.5680   3
 -13   0  -5-31.9672 36.8033   3
 -13   0   6 710.070 104.252   3
 -13   0  -6 646.713 114.667   3
 -13   0   7-21.5269 27.8575   3
 -13   0   8 699.962 104.841   3
 -13   0   9 77.5857 50.6486   3
 -13   0  -9 31.9529 23.6860   4
 -13   0  10 334.682 86.6161   3
 -13   0 -10 360.871 49.2341   4
 -13   0 -11-8.17285 11.9317   4
 -13   0  11 55.1262 32.2503   3
 -13   0  12 339.609 93.4737   3
 -13   0  13 174.613 82.2436   3
 -13   0  14 99.9473 67.3283   3
 -13   0  15-37.1569 41.5445   3
 -13   0  16 35.4307 31.2217   3
 -13   0  17-47.1135 48.9247   3
 -13   0  18 57.3807 30.9779   3
 -13   0  19-50.9863 52.0632   3
 -13   0  20 15.9264 31.4934   3
 -13   0  21-32.3031 30.8838   3
 -13   0  22 412.530 101.451   3
 -13   0  23-2.20706 24.5630   3
  13   0 -23 78.0595 48.2763   2
  13   0 -24 180.259 78.0754   2
 -13   0  24 260.223 89.6956   3
  13   0 -25 5.66215 24.0917   2
 -13   0  25-4.74820 29.1535   3
  13   0 -26 181.286 68.3763   2
 -13   0  26 257.294 85.7796   3
  13   0 -27 30.6377 50.3077   2
 -13   0  27 16.1000 31.1282   3
  13   0 -28 251.909 88.4784   2
 -13   0  28 176.463 84.1547   3
  13   0 -29 48.4336 45.5565   2
 -13   0  29 65.7957 52.9803   3
  13   0 -30 41.5581 51.1219   2
 -13   0  30-67.3061 65.2786   3
 -13   0  31 90.0607 74.5602   3
  13   0 -31 2.29618 32.4895   2
  13   0 -32 12.3827 31.5112   2
 -13   0  32 90.4009 78.1825   3
 -13   0  33 57.6038 74.8967   3
 -13   0  34 98.0619 86.9218   3
 -14   0   0 618.231 100.221   3
 -14   0   1-24.7431 44.2596   3
 -14   0  -1-17.6447 25.6450   3
 -14   0  -2 97.7675 38.9907   3
 -14   0   2 29.9499 36.5151   3
 -14   0  -3-37.3485 49.9765   3
 -14   0   3-25.3338 44.9854   3
 -14   0   4 99.4851 34.4808   3
 -14   0  -4 157.403 58.6378   3
 -14   0  -5 84.9468 58.8444   3
 -14   0   5-11.1888 19.4225   3
 -14   0   6 2458.57 206.437   3
 -14   0  -6 2754.10 231.635   3
 -14   0  -7 147.527 73.7387   3
 -14   0   7 56.2376 44.0755   3
 -14   0   8 357.863 82.4146   3
 -14   0  -9-0.11278 15.7191   4
 -14   0   9 20.6473 47.0980   3
 -14   0 -10 28.5838 18.4106   4
 -14   0  10 157.589 67.0239   3
 -14   0  11 75.2010 44.5831   3
 -14   0 -11-5.72030 15.1218   4
 -14   0  12 886.161 131.942   3
 -14   0  13 27.2019 41.2249   3
 -14   0  14 2107.24 210.124   3
 -14   0  15 119.370 66.7308   3
 -14   0  16 84.2704 60.7538   3
 -14   0  17-26.1126 26.8132   3
 -14   0  18 14.0926 42.8176   3
 -14   0  19-81.7001 53.5797   3
 -14   0  20-29.3493 26.4795   3
 -14   0  21-80.8229 62.0708   3
 -14   0  22 515.833 119.446   3
 -14   0  23 0.92648 36.3279   3
 -14   0  24 52.6211 33.2913   3
 -14   0  25-9.99617 42.1967   3
 -14   0  26 43.8277 49.2420   3
  14   0 -27 145.593 68.9834   2
 -14   0  27 97.5428 51.7250   3
  14   0 -28 172.074 74.3711   2
 -14   0  28 238.580 100.754   3
  14   0 -29 67.3952 65.5679   2
 -14   0  29-76.5495 54.3993   3
  14   0 -30 103.939 66.0098   2
 -14   0  30 23.7258 52.2592   3
 -14   0  31-45.9979 67.5327   3
 -14   0  32 5.57429 36.2288   3
 -15   0   0-31.6192 46.9115   3
 -15   0  -1-24.3427 54.1442   3
 -15   0   1-73.3872 66.3452   3
 -15   0  -2-4.39174 41.1765   3
 -15   0   2 23.6539 36.8254   3
 -15   0  -3-88.3588 56.7384   3
 -15   0   3-83.5494 51.0805   3
 -15   0  -4 501.984 102.170   3
 -15   0   4 411.967 78.9184   3
 -15   0  -5 115.531 66.6935   3
 -15   0   5 77.9349 38.1776   3
 -15   0  -6 2611.44 236.941   3
 -15   0   6 2393.97 213.120   3
 -15   0  -7 97.4507 79.7162   3
 -15   0   7 34.7374 48.9976   3
 -15   0  -8 1355.38 177.948   3
 -15   0  -8 1619.60 128.139   4
 -15   0   8 1507.58 173.620   3
 -15   0  -9 15.8154 23.6475   4
 -15   0  -9 115.235 84.6082   3
 -15   0   9 57.3557 53.4015   3
 -15   0  10 49.3456 47.4715   3
 -15   0  11 4.89964 33.7600   3
 -15   0  12 93.0855 46.4574   3
 -15   0  13 25.0947 39.1643   3
 -15   0  14 723.923 126.508   3
 -15   0  15 31.5135 34.1226   3
 -15   0  16 215.119 77.5593   3
 -15   0  17-1.34768 26.1789   3
 -15   0  18 659.627 128.759   3
 -15   0  19-31.2341 39.9725   3
 -15   0  20 82.3607 45.5817   3
 -15   0  21 25.9373 46.2504   3
 -15   0  22-38.0778 45.7990   3
 -15   0  23-34.7362 32.5908   3
 -15   0  24 568.757 127.497   3
 -15   0  25 104.111 56.6661   3
 -15   0  26 135.549 70.6941   3
 -15   0  27 189.155 83.4425   3
 -15   0  28 18.7967 40.3643   3
 -15   0  29-1.11245 60.7727   3
 -15   0  30 85.3180 90.8574   3
 -15   0  31 97.3248 74.3498   3
 -16   0   0 267.935 73.3362   3
 -16   0  -1-58.2782 55.7638   3
 -16   0   1-111.934 64.6270   3
 -16   0  -2 592.634 108.439   3
 -16   0   2 530.126 102.070   3
 -16   0  -3-18.0864 47.1817   3
 -16   0   3-74.7923 60.3289   3
 -16   0  -4 1121.40 158.529   3
 -16   0   4 1148.46 152.641   3
 -16   0   5 27.5488 26.1339   3
 -16   0  -5-28.7610 46.4257   3
 -16   0  -6 330.659 88.3440   3
 -16   0   6 388.368 86.7894   3
 -16   0   7 114.631 77.5215   3
 -16   0  -7 21.5315 51.6432   3
 -16   0  -8 816.396 150.475   3
 -16   0   8 796.206 138.523   3
 -16   0   9 122.545 68.3893   3
 -16   0  -9 116.841 73.2766   3
 -16   0 -10-0.97023 24.3846   3
 -16   0  10 119.398 61.4937   3
 -16   0  11 24.2033 36.9180   3
 -16   0  12 74.6591 57.4946   3
 -16   0  13-55.4403 42.4736   3
 -16   0  14 256.447 81.5816   3
 -16   0  15 59.7328 60.6926   3
 -16   0  16 111.972 68.2216   3
 -16   0  17 134.347 71.4513   3
 -16   0  18-22.9064 26.9171   3
 -16   0  19-85.9506 53.5816   3
 -16   0  20 119.961 66.5470   3
 -16   0  21 58.4503 52.3952   3
 -16   0  22 68.9084 47.2721   3
 -16   0  23-17.9069 35.2190   3
 -16   0  24-42.1435 48.3954   3
 -16   0  25 53.1770 53.5950   3
 -16   0  26 189.744 87.6715   3
 -16   0  27-11.5963 32.1033   3
 -16   0  28 6.02229 40.4582   3
 -16   0  29 56.6836 87.8966   3
 -16   0  30 112.986 83.6600   3
 -17   0   0-28.1494 37.9185   3
 -17   0   1-44.4884 33.1949   3
 -17   0  -1-72.4610 55.1846   3
 -17   0  -2 461.742 104.210   3
 -17   0   2 460.863 98.3559   3
 -17   0   3-81.7226 50.9116   3
 -17   0  -3 70.2219 46.3909   3
 -17   0   4 922.492 142.965   3
 -17   0  -4 900.745 149.031   3
 -17   0  -5-21.3603 43.6506   3
 -17   0   5-26.9147 39.3200   3
 -17   0   6 177.091 58.7792   3
 -17   0  -6 227.147 92.6553   3
 -17   0   7 16.5498 22.8518   3
 -17   0  -7 67.6877 52.7949   3
 -17   0   8 287.321 80.2209   3
 -17   0  -8 229.495 92.0659   3
 -17   0   9 57.3576 51.9514   3
 -17   0  -9 107.402 69.8432   3
 -17   0  10-19.8323 35.3863   3
 -17   0 -10 37.5913 45.5297   3
 -17   0  11-15.7553 33.3131   3
 -17   0 -11 54.9218 32.5787   3
 -17   0 -12 68.5126 43.4475   3
 -17   0  12 106.716 47.9385   3
 -17   0  13 5.61538 46.1335   3
 -17   0  14 158.350 57.8039   3
 -17   0  15 3.98761 20.8073   3
 -17   0  16 236.362 89.3865   3
 -17   0  17 67.6485 53.8074   3
 -17   0  18 204.416 89.7385   3
 -17   0  19 46.5132 35.9964   3
 -17   0  20-19.8527 36.1893   3
 -17   0  21-2.07559 45.7299   3
 -17   0  22 172.598 94.1561   3
 -17   0  23 50.5247 56.9223   3
 -17   0  24 221.144 99.1314   3
 -17   0  25-71.8470 74.4520   3
 -17   0  26 33.7372 42.7258   3
 -17   0  27 71.0797 65.9123   3
 -17   0  28 24.1353 71.7188   3
 -18   0   0 859.074 148.839   3
 -18   0   1 27.1682 44.8388   3
 -18   0  -1 84.1526 64.1728   3
 -18   0  -2 9.89537 41.5841   3
 -18   0   2 87.9137 68.5190   3
 -18   0   3 8.53633 35.8738   3
 -18   0  -3 42.6011 29.1781   3
 -18   0   4-38.0733 35.8930   3
 -18   0  -4 3.77965 41.1364   3
 -18   0   5-29.9909 25.4648   3
 -18   0  -5-3.39414 45.6798   3
 -18   0  -6 22.5931 28.6255   3
 -18   0   6 62.0550 37.6056   3
 -18   0   7 32.7357 33.3221   3
 -18   0  -7-22.7760 34.3328   3
 -18   0   8 30.5297 42.2519   3
 -18   0  -8 36.5331 39.6325   3
 -18   0  -9 2.91059 40.8093   3
 -18   0   9 16.1589 45.6330   3
 -18   0 -10 133.612 70.5279   3
 -18   0  10 66.3975 59.0011   3
 -18   0  11 35.2765 54.9861   3
 -18   0 -11 19.1231 49.2184   3
 -18   0 -12 124.996 63.5577   3
 -18   0  12-1.34106 32.3065   3
 -18   0  13 24.8640 55.1472   3
 -18   0 -13 109.051 71.3848   3
 -18   0 -14 27.3114 40.5961   3
 -18   0  14 52.8777 58.9562   3
 -18   0  15 26.6908 52.8937   3
 -18   0  16 64.7691 69.2070   3
 -18   0  17 17.5800 43.4429   3
 -18   0  18 56.8055 59.7732   3
 -18   0  19-41.5290 44.6528   3
 -18   0  20 37.6899 56.8578   3
 -18   0  21 18.5481 36.2364   3
 -18   0  22 198.066 105.897   3
 -18   0  23-20.3515 33.3525   3
 -18   0  24 108.741 71.5914   3
 -18   0  25-17.1918 44.7434   3
 -18   0  26 26.3323 34.4530   3
 -19   0   0 37.3795 37.3961   3
 -19   0  -1 127.715 60.7566   3
 -19   0   1 3.30941 24.9605   3
 -19   0   2 159.929 73.8908   3
 -19   0  -2 185.236 73.7119   3
 -19   0   3 37.7409 43.5618   3
 -19   0  -3 20.7737 47.2512   3
 -19   0  -4 125.929 70.8901   3
 -19   0   4 45.6327 32.2163   3
 -19   0  -5 12.4978 36.6619   3
 -19   0   5-75.8528 66.2767   3
 -19   0   6 22.1844 24.6851   3
 -19   0  -6 24.9474 35.2157   3
 -19   0   7-61.9453 50.2125   3
 -19   0  -7 62.0115 67.8736   3
 -19   0  -8-46.5377 64.4243   3
 -19   0   8 45.0610 48.5154   3
 -19   0   9-25.8219 52.8365   3
 -19   0  -9-17.7968 31.3820   3
 -19   0 -10 24.1559 55.7296   3
 -19   0  10 39.0749 45.1914   3
 -19   0  11 48.5439 48.1335   3
 -19   0 -11 29.5187 60.7804   3
 -19   0  12 82.2169 60.5103   3
 -19   0 -12 81.6694 72.2726   3
 -19   0 -13-1.74412 57.7697   3
 -19   0  13-13.7899 24.8361   3
 -19   0  14 53.1101 46.4413   3
 -19   0 -14 105.159 93.2413   3
 -19   0  15 22.9160 44.4202   3
 -19   0 -15 108.905 69.6018   3
 -19   0 -16 69.9735 78.3415   3
 -19   0  16 3.29990 39.8410   3
 -19   0  17 90.9672 60.8837   3
 -19   0  18-46.0554 48.8739   3
 -19   0  19-8.38066 57.5013   3
 -19   0  20 15.5772 36.0430   3
 -19   0  21 60.0767 70.4345   3
 -19   0  22 14.7793 46.8948   3
 -19   0  23 36.9579 40.5958   3
 -20   0   0 286.850 99.9240   3
 -20   0   1 14.8199 35.8500   3
 -20   0  -1-37.4631 37.1437   3
 -20   0   2 67.7112 57.1730   3
 -20   0  -2 34.5602 55.8571   3
 -20   0  -3 71.7724 46.2037   3
 -20   0   3-29.8099 34.3770   3
 -20   0   4 14.7572 43.7778   3
 -20   0  -4 103.750 77.6856   3
 -20   0  -5 58.7477 48.8870   3
 -20   0   5-13.2247 42.7932   3
 -20   0   6 11.4984 44.2350   3
 -20   0  -6 40.8561 66.9981   3
 -20   0  -7 14.3436 69.2745   3
 -20   0   7-60.2016 67.9431   3
 -20   0  -8 53.0133 54.3834   3
 -20   0   8 100.777 69.8496   3
 -20   0   9 18.2394 24.8061   3
 -20   0  -9 54.0576 65.6137   3
 -20   0  10 94.3328 54.3753   3
 -20   0 -10 182.855 88.8468   3
 -20   0  11-50.3312 42.4029   3
 -20   0 -11-40.6805 45.6891   3
 -20   0 -12 80.8636 83.8013   3
 -20   0  12 241.442 105.882   3
 -20   0 -13-0.89107 47.4355   3
 -20   0  13-83.8705 41.2974   3
 -20   0  14 154.457 94.5381   3
 -20   0 -14 131.151 86.1557   3
 -20   0 -15-7.63269 49.3830   3
 -20   0  15 67.3676 46.9427   3
 -20   0 -16 10.0292 68.9634   3
 -20   0  16 7.94591 33.3474   3
 -20   0  17-40.9235 60.4202   3
 -20   0  18 63.6985 68.1792   3
 -20   0  19 62.1721 51.8999   3
 -20   0  20 38.8371 65.3125   3
 -21   0   0-79.2147 77.4147   3
 -21   0  -1 132.197 76.4175   3
 -21   0   1 86.5278 47.2249   3
 -21   0   2-12.9825 38.0707   3
 -21   0  -2 53.3970 56.7337   3
 -21   0  -3-0.50081 36.4312   3
 -21   0   3-30.4896 29.7948   3
 -21   0  -4 19.5765 32.9853   3
 -21   0   4 95.5907 62.4461   3
 -21   0  -5-10.8446 34.4046   3
 -21   0   5 72.2868 70.8262   3
 -21   0   6 14.2179 52.4029   3
 -21   0  -6 0.29629 33.2015   3
 -21   0  -7 0.37502 53.9962   3
 -21   0   7 53.3242 47.9738   3
 -21   0   8 43.1492 52.0920   3
 -21   0  -8-12.6112 28.9857   3
 -21   0   9 5.66783 30.7693   3
 -21   0  -9-0.83853 29.7828   3
 -21   0  10-71.4066 44.9329   3
 -21   0 -10 39.9613 43.3102   3
 -21   0  11-37.3943 43.5268   3
 -21   0 -11 41.4531 45.8229   3
 -21   0  12 185.867 93.0701   3
 -21   0 -12 167.413 120.911   3
 -21   0  13 0.28810 33.7645   3
 -21   0  14 67.6053 79.4375   3
 -21   0  15-48.6731 57.7333   3
 -21   0  16 53.3373 80.1851   3
 -21   0  17 129.086 91.9672   3
 -22   0   0 122.242 76.5100   3
 -22   0  -1 84.2114 52.5260   3
 -22   0   1 87.5602 72.4804   3
 -22   0  -2 86.7378 56.2955   3
 -22   0   2 2.22383 47.7712   3
 -22   0  -3 9.61107 43.4812   3
 -22   0   3 55.9809 56.1681   3
 -22   0   4 77.5115 78.7146   3
 -22   0  -4 25.0691 38.3907   3
 -22   0  -5 94.4950 51.6895   3
 -22   0   5-24.4283 47.5077   3
 -22   0  -6 100.595 86.4915   3
 -22   0   6 58.4410 54.9756   3
 -22   0   7 11.1272 39.0053   3
 -22   0   8-1.03896 28.0806   3
 -22   0   9-60.7801 52.6499   3
 -22   0  10 153.519 96.8880   3
 -22   0  11-82.0250 57.4536   3
   0   1   4 3.40369 6.88577   3
   0  -1   5-13.6432 17.5528   3
   0  -1   5-5.24493 10.6058   1
   0   1  -5 1.10520 6.88220   3
   0   1   5-2.00663 9.70404   3
   0  -1   6-3.67473 12.9473   3
   0   1  -6-3.59444 10.3240   3
   0  -1  -6 2.62194 13.3577   3
   0  -1   6 14.5207 13.0016   1
   0   1   6 33.6489 12.6964   3
   0  -1   7 95.3456 23.7939   3
   0  -1  -7 5.17692 15.6159   3
   0   1   7 8.43562 19.5146   3
   0  -1   7 30.1893 15.8222   1
   0   1  -7 38.0321 23.3273   3
   0   1  -8 11.5489 12.0136   3
   0  -1  -8 10.1738 11.6510   3
   0   1   8 32.7908 17.7891   3
   0  -1   8 2.66623 13.4809   3
   0  -1   8 22.3194 16.7026   1
   0   1   9-2.08175 13.7797   3
   0  -1   9-25.5893 22.6393   3
   0   1  -9-10.8102 19.9662   3
   0  -1   9 58.3909 23.2556   1
   0  -1  -9 14.1326 18.1327   3
   0  -1  10 24.8505 22.1724   1
   0   1 -10 19.8057 21.2136   3
   0  -1  10-5.05767 19.1448   3
   0   1  10-20.2497 18.9237   3
   0  -1 -10-3.47036 11.1068   3
   0   1 -11-3.40844 16.0824   3
   0   1  11 6.94913 14.7424   3
   0  -1  11 42.1361 28.5254   1
   0  -1 -11 11.1719 21.1197   3
   0  -1  11-2.05649 21.8173   3
   0  -1 -12-6.67328 16.1682   3
   0  -1  12-4.83391 24.9780   3
   0  -1  12 33.2125 26.8681   1
   0   1 -12-18.9807 14.3666   3
   0   1  12 5.01937 18.5665   3
   0  -1  13-40.9701 31.3380   3
   0  -1 -13-22.6159 19.4863   3
   0   1  13-20.8981 27.9360   3
   0   1 -13 3.19364 18.2930   3
   0  -1  13 14.7933 25.4500   1
   0  -1  14 53.2645 36.9995   1
   0   1 -14 35.4594 30.1476   3
   0   1  14 21.8239 23.3327   3
   0  -1 -14-15.5008 21.7253   3
   0  -1  14 62.4057 18.2359   3
   0   1 -15 3.26748 21.3404   3
   0  -1  15-22.0360 26.6332   3
   0  -1  15-20.6949 22.3616   1
   0   1  15-43.2169 35.5580   3
   0  -1 -15 18.3373 26.5897   3
   0  -1  16 124.897 50.4753   1
   0  -1 -16 19.5629 30.5608   3
   0  -1  16 133.032 53.3842   3
   0   1  16 34.3743 39.1853   3
   0   1 -16 85.2267 44.8946   3
   0  -1 -17 18.0527 26.3968   3
   0  -1  17 32.6813 22.1944   3
   0  -1  17 26.8982 26.5653   1
   0   1 -17 56.9971 40.2160   3
   0   1  17 12.3717 26.4504   3
   0  -1  18 27.4597 29.8946   3
   0  -1  18 38.7870 31.5680   1
   0   1  18-9.36673 31.7526   3
   0  -1 -18 17.2385 25.8485   3
   0   1 -18 17.5910 26.0095   3
   0   1  19 2.20573 22.8156   3
   0  -1  19 3.13990 16.5818   1
   0  -1  19 11.1469 39.8494   3
   0  -1 -19 52.6727 39.4494   3
   0   1  20 50.5210 38.2806   1
   0  -1  20 32.3039 14.7860   1
   0  -1  20 10.3309 19.7557   3
   0   1  20-22.6941 23.0446   3
   0  -1  21 44.4288 33.2645   1
   0  -1  21-32.5184 36.7740   3
   0   1  21-5.33872 17.4241   3
   0   1  21 55.0892 38.5809   1
   0   1  22 72.4485 44.6466   1
   0  -1  22 2.32759 35.1373   3
   0   1  22-26.8374 26.3703   3
   0  -1  22 24.1803 27.3644   1
   0  -1  23 27.2538 39.4808   3
   0  -1  23-4.82546 23.4127   1
   0   1  23 68.4510 47.9879   3
   0   1  23 88.7455 56.5177   1
   0  -1  24 79.4014 43.6850   3
   0  -1  24-31.2005 40.5883   1
   0   1  24 48.0691 34.5419   3
   0   1  24 16.5980 44.9796   1
   0   1  25 140.087 66.3216   3
   0  -1  25-19.0972 21.3646   1
   0   1  25 62.5994 53.2383   1
   0  -1  25 73.0068 48.0949   3
   0   1  26 37.9908 47.1248   1
   0  -1  26 39.8514 55.4097   1
   0   1  26 73.8102 58.7167   3
   0  -1  26 61.0812 40.0311   3
   0   1  27-70.7108 62.1371   3
   0   1  27-1.12767 22.5087   1
   0  -1  27-9.47599 33.7328   1
   0  -1  27 59.4133 35.5929   3
   0  -1  28 5.23817 44.8414   1
   0   1  28-80.7159 61.6617   3
   0   1  28-14.2060 44.4517   1
   0  -1  28-43.9319 58.6004   3
   0   1  29-21.8866 30.5151   1
   0   1  29-27.3986 56.8700   3
   0  -1  29-33.9684 42.7766   1
   0  -1  29 17.6967 29.0221   3
   0  -1  30 1.18547 29.8909   1
   0  -1  30 0.33758 27.3167   3
   0   1  30 13.1079 34.6492   3
   0   1  30 20.4001 45.6951   1
   0   1  31-22.8845 41.7944   1
   0  -1  31-73.6977 65.2355   1
   0   1  31-30.8557 43.2615   3
   0  -1  31-53.0718 54.9022   3
   0  -1  32-54.2127 36.4500   3
   0  -1  32-53.6587 49.0884   1
   0   1  32 24.1157 39.7517   1
   0  -1  33 54.7763 60.1976   3
   0   1  33 43.2236 55.8314   1
   0  -1  33-48.7503 55.1254   1
   0  -1  34-16.0136 68.5520   1
   0  -1  34 20.3923 35.7784   3
   0   1  34 9.66144 37.8186   1
   0  -1  35 77.4653 49.1445   3
   0   1  35-0.11186 26.6363   1
   0  -1  35-83.6498 65.1437   1
   0   1  36-54.5342 55.3684   1
   0  -1  36 7.75175 60.7695   3
   0  -1  36-6.92691 53.3095   1
   0   1  37-63.3157 53.5697   1
   0  -1  37-74.1409 35.7032   1
   0   1  38 99.8989 62.6387   1
   0  -1  38-55.0813 63.6000   1
   0  -1  39-2.76707 33.7630   1
   0   1  39-22.8153 35.5644   1
   0   1  40-48.6138 50.5202   1
  -1   1  -4 2896.55 98.6514   3
  -1   1   4 2997.65 84.9882   3
   1  -1   5 17324.8 320.076   3
   1   1  -5 17273.6 318.549   3
  -1  -1   5 17216.2 324.913   3
  -1   1   5 17681.2 291.846   3
  -1   1  -5 17302.1 316.867   3
   1   1  -5 15346.7 311.617   1
   1   1  -6 2710.46 124.209   1
  -1   1  -6 3866.10 131.277   3
   1  -1  -6 3759.46 119.838   3
   1   1  -6 3681.89 130.235   3
  -1   1   6 4070.83 120.588   3
   1  -1   6 3876.91 137.528   3
  -1  -1   6 2473.49 125.832   1
  -1  -1  -6 3640.01 123.896   3
  -1  -1   6 3966.91 134.967   3
   1  -1  -7 1744.21 86.1025   3
   1   1  -7 1722.10 93.6389   3
  -1  -1  -7 1716.19 87.4242   3
  -1  -1   7 1730.07 96.3431   3
  -1   1  -7 1763.87 93.6318   3
  -1   1   7 1757.44 84.7883   3
   1   1  -7 1755.32 88.1390   1
  -1  -1   7 1685.85 89.9451   1
   1  -1   7 1803.49 96.9530   3
   1  -1   8 937.409 73.5473   3
   1  -1  -8 882.180 64.1771   3
   1   1  -8 821.637 66.2593   3
  -1  -1   8 824.038 66.7239   1
   1   1  -8 623.267 63.8478   1
  -1   1  -8 805.909 64.0635   3
  -1   1   8 862.014 62.8770   3
  -1  -1  -8 844.689 64.6809   3
  -1  -1   8 806.521 70.4729   3
  -1  -1  -9 5363.31 179.520   3
  -1   1   9 5358.78 176.867   3
  -1   1  -9 5154.71 186.413   3
  -1  -1   9 4848.28 185.807   1
   1   1  -9 5535.05 187.267   3
   1   1  -9 4382.99 176.561   1
   1   1   9 5463.07 183.399   3
   1  -1  -9 5147.93 173.824   3
  -1  -1   9 5403.13 193.853   3
   1  -1   9 5417.60 196.485   3
  -1  -1  10 306.055 47.4953   3
  -1  -1 -10 369.514 48.0945   3
   1  -1 -10 327.075 44.0800   3
  -1   1  10 346.790 50.0109   3
  -1   1 -10 358.556 51.3489   3
   1   1 -10 369.564 48.0108   3
   1  -1  10 379.477 55.7890   3
   1   1 -10 366.871 54.0979   1
   1   1  10 364.700 50.2708   3
  -1  -1  10 367.250 45.4362   1
  -1   1  11 149.486 32.6069   3
   1  -1  11 150.197 38.5402   3
   1   1  11 150.222 35.9440   3
  -1  -1  11 75.6788 30.5994   1
  -1   1 -11 129.381 33.4473   3
   1  -1 -11 123.064 29.2042   3
  -1  -1  11 121.440 24.9739   3
   1   1 -11 155.617 37.4019   3
  -1  -1 -11 135.713 26.4176   3
   1   1 -12 1730.98 119.162   3
   1  -1  12 1708.79 125.048   3
  -1   1  12 1807.22 99.3939   1
  -1  -1  12 1846.60 123.706   3
  -1   1 -12 1787.40 120.677   3
   1   1  12 1691.30 117.151   3
   1  -1 -12 1862.52 115.631   3
  -1  -1 -12 1776.18 116.521   3
  -1  -1  12 1838.74 116.589   1
  -1   1  12 1805.39 117.571   3
   1   1 -13 5197.48 218.368   3
  -1  -1 -13 5272.68 214.596   3
  -1   1 -13 5199.83 218.122   3
   1  -1  13 5356.02 230.498   3
  -1   1  13 5063.84 182.979   1
  -1  -1  13 5185.42 213.648   1
  -1  -1  13 5149.35 226.661   3
  -1   1  13 5518.45 218.701   3
   1  -1 -13 5116.87 209.124   3
   1   1  13 5237.61 217.681   3
  -1  -1 -14 8895.27 291.141   3
  -1   1  14 7342.19 240.513   1
   1   1  14 8904.20 297.660   3
  -1  -1  14 8908.87 311.302   3
   1  -1 -14 8651.91 287.399   3
  -1  -1  14 8218.23 290.889   1
   1   1 -14 9094.16 302.932   3
  -1   1  14 9202.34 299.200   3
   1  -1  14 8820.31 295.798   1
   1  -1  14 8843.01 312.815   3
  -1   1 -14 8634.97 296.047   3
  -1  -1 -15 13.6602 13.7942   3
   1  -1 -15 63.2138 37.1153   3
   1  -1  15 106.052 50.3370   1
   1  -1  15 20.2632 33.1173   3
  -1  -1  15 89.5969 37.2729   1
   1   1 -15 41.7507 33.6263   3
  -1  -1  15 56.6927 36.4201   3
  -1   1  15 81.5288 41.3095   1
   1   1  15 123.175 51.8260   3
  -1   1  15 50.3558 40.6098   3
  -1   1 -15 39.7329 36.4339   3
  -1  -1  16 1365.08 131.932   3
   1   1  16 1482.47 124.245   3
  -1  -1  16 1217.70 112.902   1
   1   1 -16 1409.45 122.441   3
  -1   1  16 1452.01 125.613   3
  -1   1 -16 1449.48 125.617   3
   1  -1 -16 1571.04 122.933   3
  -1  -1 -16 1421.12 117.834   3
  -1   1  16 1411.07 110.419   1
   1  -1  16 1345.12 123.846   1
   1  -1  16 1453.71 131.530   3
   1  -1  17 465.941 77.2831   3
  -1   1 -17 595.525 76.6704   3
   1   1 -17 547.083 84.1793   3
   1  -1  17 450.964 77.2254   1
  -1   1  17 427.551 70.2172   1
   1  -1 -17 489.657 74.2744   3
  -1  -1 -17 536.787 73.7795   3
  -1  -1  17 507.086 84.7654   3
  -1  -1  17 527.202 74.6427   1
   1   1  17 488.270 77.3186   3
  -1   1  17 558.510 82.3862   3
   1  -1  18 2062.76 166.798   3
  -1   1 -18 2139.82 160.545   3
  -1  -1  18 2121.81 158.003   1
  -1   1  18 2098.18 143.092   1
  -1  -1 -18 2287.14 161.410   3
   1   1  18 2099.89 164.412   3
   1  -1 -18 2176.19 156.941   3
   1   1 -18 2291.13 165.408   3
  -1   1  18 2142.71 162.749   3
   1  -1  18 2166.97 156.562   1
  -1  -1  18 2177.58 169.637   3
   1  -1  19 316.924 69.1187   1
   1  -1  19 281.807 69.7563   3
   1  -1 -19 289.978 60.0958   3
  -1   1  19 393.705 68.1158   1
  -1   1  19 310.284 67.8148   3
   1   1  19 298.643 63.1287   3
  -1  -1  19 216.290 60.6248   1
  -1  -1  19 237.180 62.5884   3
  -1  -1 -19 277.597 60.7537   3
   1  -1 -20 739.775 94.8341   3
  -1   1  20 790.276 91.5609   1
  -1  -1  20 696.053 96.0840   1
   1   1  20 694.935 99.6581   3
  -1   1  20 746.165 99.0417   3
  -1  -1  20 796.586 107.087   3
   1  -1  20 762.111 103.441   1
   1  -1  20 720.719 105.139   3
  -1   1  21 73.8800 34.1006   3
   1   1  21 51.0495 36.1917   3
  -1  -1  21 74.2847 50.5610   3
   1  -1  21 88.8108 45.9260   1
  -1   1  21 68.2520 30.1582   1
  -1  -1  21 51.9642 31.5762   1
   1  -1  21 94.5370 50.0323   3
  -1   1  22 291.965 69.9507   1
   1  -1  22 259.516 64.6530   1
  -1   1  22 301.902 70.4729   3
   1   1  22 243.854 63.8694   3
  -1  -1  22 239.033 66.9562   3
   1  -1  22 270.288 75.5731   3
  -1  -1  22 289.549 60.1586   1
   1  -1  23 774.432 107.406   1
  -1   1  23 620.931 96.3337   1
  -1  -1  23 824.732 110.907   1
  -1  -1  23 745.682 118.028   3
   1   1  23 874.671 120.772   3
   1  -1  23 762.654 116.831   3
  -1   1  23 821.648 117.672   3
   1  -1  24 132.388 50.1644   1
   1   1  24 152.071 58.6895   3
  -1  -1  24 119.000 56.9868   3
   1   1  24 121.893 62.7602   1
  -1   1  24 61.2747 28.5301   3
  -1   1  24 47.3425 46.4823   1
   1  -1  24 52.7767 40.7554   3
  -1  -1  24 54.4077 34.6438   1
   1   1  25 162.569 65.3172   1
   1  -1  25 76.1574 43.3233   1
   1  -1  25 53.2234 50.6351   3
  -1  -1  25 73.1592 43.5477   3
  -1   1  25 182.432 69.0277   3
  -1   1  25 120.061 60.0283   1
   1   1  25 101.966 64.5988   3
  -1  -1  25 49.5798 30.4870   1
  -1  -1  26 779.955 108.822   1
   1  -1  26 815.353 131.886   3
   1   1  26 921.800 119.639   1
  -1   1  26 836.822 112.500   1
   1  -1  26 970.061 139.533   1
  -1   1  26 939.842 136.817   3
  -1  -1  26 876.652 130.934   3
   1   1  27 850.806 120.680   1
  -1  -1  27 602.198 104.844   1
  -1   1  27 617.179 100.125   3
  -1   1  27 736.295 115.752   1
  -1  -1  27 589.021 113.948   3
   1  -1  27 728.922 121.063   1
   1  -1  27 724.670 143.076   3
   1  -1  28 287.735 78.0191   1
  -1   1  28 139.081 51.0042   3
  -1  -1  28 208.553 74.4798   3
  -1  -1  28 207.735 74.2784   1
   1  -1  28 187.113 65.1494   3
   1   1  28 236.410 79.1366   1
  -1   1  28 232.708 64.0603   1
  -1   1  29 64.5973 52.0292   3
  -1  -1  29-18.1033 33.6086   1
   1   1  29 71.2715 66.5375   1
   1  -1  29 55.5472 48.7436   3
   1  -1  29 115.378 58.7372   1
  -1  -1  29-5.72961 52.4242   3
  -1   1  29 31.1309 29.6812   1
   1  -1  30 1142.98 163.526   1
  -1  -1  30 979.390 164.112   3
  -1  -1  30 1065.96 150.187   1
  -1   1  30 1070.65 141.962   1
  -1   1  30 964.780 144.629   3
   1   1  30 912.042 142.980   1
   1  -1  30 966.066 151.989   3
  -1  -1  31 209.527 64.0190   1
   1  -1  31 260.867 81.1850   3
  -1   1  31 295.749 78.1426   1
   1  -1  31 452.905 105.336   1
  -1  -1  31 257.829 97.3991   3
  -1   1  31 291.033 80.2979   3
   1   1  31 323.388 96.3112   1
  -1   1  32 153.168 55.9333   1
  -1   1  32 43.9221 28.2798   3
   1  -1  32 102.466 28.9940   3
  -1  -1  32 19.7446 35.8556   1
   1   1  32 71.0476 38.5849   1
   1  -1  32 117.944 53.0254   1
  -1  -1  32 105.756 58.9619   3
  -1  -1  33-68.5235 46.6236   1
  -1   1  33 36.8667 44.7391   3
   1   1  33 9.71513 29.5692   1
  -1  -1  33 23.0001 28.0339   3
   1  -1  33 51.0964 36.6749   1
  -1   1  33 5.49402 28.1513   1
  -1  -1  34-65.8357 62.6790   1
   1   1  34 93.5150 54.3887   1
  -1  -1  34-21.9135 52.0597   3
  -1   1  34 34.5717 44.5937   3
   1  -1  34-59.0364 42.8647   1
  -1   1  34-20.4272 40.2168   1
  -1   1  35 64.3096 50.8383   1
   1   1  35 151.556 60.3851   1
   1  -1  35 98.2492 38.4655   1
  -1  -1  35-21.9670 47.0966   1
  -1   1  35 130.647 60.8758   3
  -1  -1  35 50.0039 62.6861   3
  -1   1  36 8.03004 37.3009   1
   1   1  36 45.7074 48.8751   1
   1  -1  36 2.12977 51.4347   1
  -1  -1  36 108.242 83.0782   3
  -1  -1  37 81.0164 82.1769   3
  -1   1  37-0.05782 44.8885   1
   1  -1  37 37.0014 47.6139   1
   1   1  37-22.2252 39.6966   1
   1   1  38-15.0816 43.1038   1
   1  -1  38-36.3433 51.3612   1
  -1   1  38 83.6533 50.9397   1
  -1  -1  38 43.7691 75.8662   3
   1   1  39-22.7948 62.5090   1
  -1  -1  39 128.775 76.6124   3
   1  -1  39-109.385 77.3576   1
   1  -1  40 180.848 97.4858   1
   1   1  40 121.343 86.9843   1
   1   1  41 13.9508 30.7264   1
   1  -1  41-120.082 71.8946   1
   1  -1  42-6.59192 85.2871   1
  -2   1   1 8702.41 156.532   3
  -2  -1  -2 13425.8 230.473   4
  -2   1   2 15038.7 224.051   3
  -2   1   3 6139.83 131.559   3
  -2  -1   3 6047.79 157.473   3
   2   1  -3 5861.24 156.106   3
   2   1  -4 1503.23 73.4577   3
  -2   1   4 1373.70 61.0723   3
  -2  -1   4 1322.33 72.3755   3
  -2  -1   5 9229.64 225.474   3
  -2   1  -5 8896.94 216.499   3
   2   1  -5 9127.86 221.430   3
  -2   1   5 9414.26 198.369   3
   2  -1  -5 9441.05 198.582   3
   2  -1  -6 294.712 28.2815   1
  -2   1   6 465.821 42.2032   3
  -2  -1   6 426.365 47.7199   3
   2   1  -6 471.558 47.1904   3
   2  -1  -6 476.999 40.0089   3
  -2   1  -6 461.812 47.2991   3
   2   1  -7 20128.1 395.495   3
  -2   1   7 18734.6 306.742   1
  -2   1  -7 20123.2 391.857   3
  -2   1   7 20733.0 369.952   3
   2  -1  -7 21030.0 370.906   3
  -2  -1   7 21469.2 402.608   3
   2  -1   7 20199.9 398.477   3
  -2  -1  -8 1985.18 104.516   3
   2   1  -8 1893.52 107.045   3
  -2  -1   8 1888.64 109.781   3
  -2   1   8 1960.30 98.4781   3
  -2   1  -8 1944.39 107.520   3
   2  -1  -8 1844.37 96.7958   3
  -2   1   8 1904.87 74.6885   1
   2  -1   8 1997.32 109.755   3
   2   1  -8 1300.41 97.1269   1
   2  -1   9 2135.11 120.776   3
  -2   1  -9 2262.92 117.803   3
   2   1  -9 1456.54 105.419   1
  -2   1   9 2084.36 106.631   3
   2   1  -9 2084.55 117.426   3
  -2  -1  -9 2090.93 114.161   3
  -2  -1   9 2114.32 119.053   3
   2  -1  -9 2022.32 105.060   3
  -2   1   9 1431.72 82.0909   1
   2  -1 -10 1648.71 99.4501   3
  -2   1  10 1671.83 102.940   3
  -2   1  10 1601.59 83.6575   1
  -2   1 -10 1766.85 108.852   3
   2   1 -10 1652.40 108.275   3
   2  -1  10 1706.77 111.447   3
  -2  -1  10 1773.13 115.898   3
   2   1 -10 1430.43 99.8497   1
  -2  -1 -10 1652.01 106.359   3
   2   1 -11 321.904 50.1470   1
  -2   1 -11 352.887 47.8668   3
  -2   1  11 283.464 40.6694   1
  -2   1  11 263.802 41.2614   3
   2  -1  11 342.281 63.1867   3
   2  -1 -11 375.006 49.8844   3
  -2  -1  11 353.658 51.6691   3
  -2  -1 -11 345.088 49.7005   3
   2   1 -11 325.407 52.0181   3
   2  -1  12 5237.93 224.715   3
   2   1 -12 5312.63 216.267   3
   2   1 -12 5693.47 201.821   1
  -2  -1  12 5630.67 204.221   1
  -2   1  12 5424.18 174.514   1
   2  -1 -12 5564.14 208.387   3
  -2  -1  12 5024.72 217.517   3
  -2   1 -12 5436.46 219.173   3
  -2  -1 -12 5319.24 212.016   3
  -2   1  12 5313.28 208.608   3
  -2  -1  13 5555.62 211.484   1
   2   1 -13 5423.66 207.992   1
   2   1 -13 5340.09 224.998   3
   2  -1 -13 5460.72 216.850   3
  -2   1  13 5319.25 214.427   3
  -2   1  13 5136.40 181.681   1
  -2  -1 -13 5331.31 221.993   3
  -2  -1  13 5336.07 231.869   3
  -2   1 -13 5390.50 223.217   3
   2  -1  13 5680.14 238.893   3
   2  -1 -14 363.037 58.9512   3
  -2   1  14 327.568 49.9891   1
  -2  -1 -14 366.592 58.8791   3
   2  -1  14 1376.10 127.146   3
   2   1 -14 964.973 111.737   3
  -2   1 -14 792.527 107.428   3
  -2  -1  14 940.755 119.532   3
  -2   1  14 315.317 64.1918   3
  -2  -1  14 915.283 104.937   1
   2  -1  15 820.649 94.7987   3
  -2  -1 -15 901.134 91.5179   3
  -2   1  15 741.312 74.5301   1
  -2   1 -15 837.502 92.8736   3
  -2  -1  15 712.822 87.1613   3
  -2   1  15 909.450 94.7745   3
   2   1 -15 758.318 84.2680   3
   2  -1 -15 858.959 91.3835   3
  -2  -1  15 823.334 84.6688   1
  -2   1  16 120.664 37.2323   3
   2  -1 -16 109.697 35.0646   3
  -2  -1 -16 168.640 39.9896   3
  -2  -1  16 147.143 33.0523   1
   2   1 -16 110.189 35.4117   3
  -2  -1  16 155.327 47.2179   3
   2  -1  16 142.157 40.8587   3
  -2   1  16 150.282 39.1647   1
  -2   1 -16 158.714 37.8784   3
   2  -1  17 447.601 76.6926   3
  -2  -1  17 407.330 65.4307   1
  -2   1  17 521.016 68.9956   3
  -2  -1 -17 488.452 71.7928   3
  -2   1  17 521.964 66.7050   1
   2  -1 -17 516.791 70.2253   3
  -2  -1  17 494.321 76.7898   3
   2   1 -17 471.958 73.3514   3
  -2   1 -17 504.989 79.6560   3
  -2  -1  18 509.525 80.6640   3
   2  -1 -18 503.347 77.8967   3
  -2  -1  18 543.197 71.9143   1
   2  -1  18 519.620 86.9187   3
  -2  -1 -18 525.434 76.3490   3
  -2   1  18 518.188 76.5929   3
   2   1 -18 503.806 83.4489   3
  -2   1  18 457.432 65.1076   1
  -2   1 -18 550.417 84.0298   3
  -2  -1 -19-13.5193 16.7471   3
   2  -1  19-63.5116 20.4926   3
  -2   1  19 46.9264 20.6071   3
  -2  -1  19 14.6641 16.0223   1
  -2  -1  19 26.8468 22.5239   3
   2  -1 -19 24.2054 27.0222   3
  -2   1  19-24.8662 25.5162   1
   2  -1  20 85.8582 52.4792   1
  -2   1  20 0.53234 19.2846   1
  -2  -1  20-10.2831 24.0634   1
  -2  -1  20 19.4288 42.8578   3
   2  -1 -20-17.6776 27.9730   3
  -2   1  20 29.1877 24.3624   3
   2  -1  20-6.56362 29.6545   3
  -2   1  21 13.1316 19.0929   1
  -2  -1  21-3.42513 16.0426   3
  -2  -1  21-25.2164 31.7905   1
   2  -1  21-11.4215 27.9346   3
  -2   1  21 24.1196 31.1615   3
  -2   1  22 32.5303 31.0358   3
  -2  -1  22 20.1875 27.7557   3
   2  -1  22-59.7347 53.7854   3
  -2   1  22 3.37349 14.4343   1
  -2  -1  22-11.5792 29.2879   1
   2  -1  22 44.8749 44.6988   1
  -2  -1  23-27.0456 38.3716   1
  -2   1  23 23.5716 30.3844   3
   2  -1  23-19.8746 29.3858   3
  -2   1  23 19.0561 17.6878   1
   2  -1  23 11.5313 36.2923   1
  -2  -1  23-2.81530 34.5444   3
  -2  -1  24 2213.59 180.569   1
  -2  -1  24 2343.18 206.454   3
  -2   1  24 2205.04 172.476   1
  -2   1  24 1982.94 186.893   3
   2  -1  24 2017.05 186.614   3
   2  -1  24 2081.06 195.583   1
  -2  -1  25 1294.77 157.868   3
  -2  -1  25 1134.79 131.567   1
   2  -1  25 1176.86 153.450   3
  -2   1  25 1269.98 151.800   3
   2  -1  25 1263.62 153.606   1
  -2   1  25 1124.19 130.829   1
  -2  -1  26 1952.10 180.970   1
   2  -1  26 1774.80 195.916   1
  -2  -1  26 1907.72 200.867   3
  -2   1  26 2014.94 199.099   3
   2  -1  26 2024.36 215.684   3
  -2   1  26 2291.83 184.295   1
  -2   1  27 3096.71 252.707   3
   2  -1  27 2934.10 258.649   3
   2   1  27 2902.26 231.877   1
  -2   1  27 3241.90 233.328   1
   2  -1  27 3015.45 252.609   1
  -2  -1  27 2997.92 259.301   3
  -2  -1  27 2907.28 231.327   1
  -2  -1  28 264.528 78.3296   1
  -2   1  28 246.728 79.3257   1
  -2   1  28 382.944 89.0933   3
  -2  -1  28 301.680 90.9455   3
   2  -1  28 383.837 95.3029   1
   2   1  28 413.862 110.989   1
   2  -1  29 99.3504 62.2965   1
  -2   1  29 23.3691 35.7821   3
  -2  -1  29 31.2539 37.3574   1
   2   1  29 143.123 74.1411   1
  -2   1  29-20.2718 23.6720   1
  -2  -1  29 18.5180 55.6817   3
  -2   1  30 271.258 86.4553   3
  -2  -1  30 229.405 74.2486   3
   2  -1  30 366.666 100.249   1
  -2   1  30 332.108 81.2903   1
   2   1  30 366.974 93.7287   1
  -2  -1  31 219.551 84.8557   3
   2  -1  31 263.428 92.6802   1
  -2   1  31 173.837 55.3330   1
   2   1  31 180.579 72.6884   1
  -2   1  31 32.4312 36.4611   3
   2  -1  32 39.5003 54.4547   1
  -2  -1  32 120.243 53.9983   3
  -2   1  32 185.340 68.2600   1
  -2   1  32 103.924 61.6427   3
   2   1  32 101.958 62.1512   1
   2  -1  33 123.665 76.7379   1
  -2  -1  33 81.5980 58.0762   3
  -2   1  33 63.2014 48.7463   3
   2   1  33 117.174 72.2892   1
  -2   1  33 42.3796 40.8584   1
  -2   1  34 70.5972 35.1274   1
   2   1  34 167.401 85.1456   1
   2  -1  34 120.123 77.2407   1
  -2   1  34 127.987 62.2811   3
  -2  -1  34 119.391 71.4475   3
   2   1  35 87.1547 67.3329   1
  -2  -1  35 74.0009 64.9726   3
   2  -1  35 116.989 72.5065   1
  -2   1  35 116.675 65.8433   3
  -2   1  36-2.09396 25.6571   3
  -2  -1  36 67.3199 87.5667   3
   2   1  36 91.9451 67.1867   1
   2  -1  36 9.88295 31.8182   1
   2   1  37 119.596 74.6942   1
  -2   1  37 24.7909 79.1494   3
   2  -1  37 57.5452 69.0512   1
  -2  -1  37 37.7902 58.2269   3
   2  -1  38 83.8257 69.1686   1
   2   1  38-15.0829 31.2671   1
  -2   1  38 90.4046 92.0480   3
  -2  -1  38 3.10253 62.7639   3
  -2  -1  39 115.024 114.979   3
   2  -1  39 207.248 93.8318   1
   2   1  39 239.882 120.406   1
   2  -1  40 22.1676 45.0216   1
   2   1  40 54.7535 45.4205   1
   2   1  41-24.3274 31.8345   1
   2  -1  41-6.37249 49.9813   1
   2  -1  42-6.55341 42.7045   1
   2   1  42 9.33274 38.9465   1
  -3  -1   0-0.10680 12.8428   3
   3   1   0-17.2564 14.3677   3
  -3  -1   1 36696.6 573.056   3
  -3   1   1 38349.8 538.997   3
   3   1  -1 37702.9 571.031   3
  -3  -1   1 37606.5 570.602   2
   3   1  -2 8476.52 204.014   3
   3  -1  -2 8263.02 179.319   3
  -3   1   2 8303.78 178.473   3
  -3  -1   2 8278.85 199.604   2
   3   1  -2 7410.79 196.824   2
  -3  -1   2 8114.52 203.272   3
  -3  -1  -2 8277.55 169.261   4
   3   1  -3 11557.7 255.120   2
   3  -1  -3 12357.4 235.770   3
  -3  -1   3 11954.8 263.861   3
  -3  -1  -3 11900.4 217.827   4
  -3  -1   3 12227.4 260.743   2
  -3   1   3 12118.5 233.945   3
  -3   1   3 12418.0 214.788   2
   3   1  -3 11915.4 264.087   3
   3  -1  -4 15292.7 281.467   3
   3  -1  -4 15150.8 254.876   2
  -3   1   4 15066.4 280.948   3
   3   1  -4 15281.2 312.106   3
   3   1  -4 14427.6 299.478   2
  -3  -1  -4 14941.7 254.459   4
  -3  -1   4 14988.4 311.697   3
   3   1   4 14523.3 255.070   4
  -3   1   5 5297.40 148.252   3
   3   1  -5 5107.79 166.244   3
   3  -1  -5 5238.63 149.867   3
   3  -1  -5 4916.33 128.410   2
   3   1   5 4923.32 124.114   4
   3   1  -5 4990.12 161.841   2
  -3  -1   5 5212.34 167.554   3
  -3   1   6 2971.44 114.057   3
   3   1  -6 2981.33 131.001   3
   3  -1  -6 2855.00 112.993   3
  -3  -1   6 2962.37 129.818   3
   3  -1  -7 6264.42 142.606   1
  -3   1  -7 6604.16 205.381   3
   3  -1  -7 6474.04 187.335   3
  -3  -1   7 6281.20 207.746   3
  -3   1   7 6613.99 187.648   3
   3   1  -7 6542.70 207.823   3
  -3   1   8 876.562 68.4282   3
  -3  -1   8 938.936 76.0810   3
   3   1  -8 893.068 75.0537   3
   3  -1  -8 853.100 49.2812   1
   3  -1  -8 915.077 66.5195   3
  -3   1  -8 884.714 75.8280   3
   3  -1  -9 30.0398 14.8662   1
  -3   1   9 24.8192 19.5423   3
   3   1  -9 44.3306 21.4406   3
  -3  -1   9 8.01170 16.4023   3
   3  -1  -9 31.5835 14.5064   3
  -3   1  -9 33.0112 13.2079   3
   3   1  -9 11.6117 18.9325   1
  -3  -1 -10 13523.4 343.606   3
  -3   1  10 12897.2 327.340   3
   3  -1 -10 13309.1 327.361   3
  -3   1 -10 13197.4 344.691   3
  -3  -1  10 13143.1 351.800   3
   3   1 -10 13066.7 323.050   1
   3   1 -10 13354.5 347.147   3
   3  -1 -11 1115.00 88.3358   3
   3   1 -11 1109.48 93.2461   3
  -3  -1 -11 1148.17 93.1836   3
   3   1 -11 1117.62 85.9685   1
  -3   1  11 1199.34 90.2466   3
  -3   1 -11 1197.98 96.2827   3
  -3  -1  11 1173.94 99.3834   3
  -3  -1 -12 921.887 85.0856   3
   3   1 -12 949.041 95.6639   3
  -3   1 -12 910.623 88.0739   3
  -3   1  12 905.132 84.5119   3
   3   1 -12 754.673 77.6118   1
   3  -1 -12 873.336 83.8820   3
  -3  -1  12 923.358 100.404   3
   3   1 -13 105.264 36.6012   1
  -3  -1  13 102.676 30.0011   3
  -3   1  13 166.980 40.5345   3
  -3   1 -13 190.832 45.0887   3
  -3  -1 -13 224.953 44.6188   3
   3  -1 -13 155.930 42.5981   3
   3   1 -13 156.557 29.8789   3
  -3  -1  14 8964.05 318.632   3
  -3   1 -14 9304.89 317.482   3
   3   1 -14 8336.28 291.854   1
   3  -1 -14 8907.13 298.626   3
  -3   1  14 8654.40 246.627   1
   3   1 -14 8888.46 309.983   3
  -3   1  14 9187.52 301.743   3
  -3  -1 -14 9101.61 310.823   3
   3   1 -15 109.829 40.5365   1
  -3   1  15 117.445 36.2691   3
   3   1 -15 85.6586 29.8858   3
  -3   1 -15 52.3317 18.1073   3
  -3   1  15 63.5929 24.5021   1
  -3  -1 -15 124.509 37.8174   3
  -3  -1  15 116.332 40.5393   3
   3  -1 -15 79.1286 33.2563   3
  -3  -1 -16 1438.10 125.720   3
  -3   1 -16 1491.12 131.362   3
  -3  -1  16 1468.23 127.569   3
   3   1 -16 1557.59 131.044   3
   3  -1 -16 1626.81 125.881   3
  -3   1  16 1413.25 124.504   3
  -3   1  16 1316.43 98.4199   1
   3   1 -17 1145.60 116.479   3
  -3  -1 -17 1101.56 114.117   3
  -3  -1  17 986.982 113.273   3
  -3   1 -17 1100.22 114.014   3
  -3   1  17 1152.63 114.906   3
  -3   1  17 1083.36 91.4701   1
   3  -1 -17 1171.41 112.557   3
   3  -1 -18 361.278 66.7482   3
  -3  -1 -18 327.535 66.5534   3
  -3   1  18 333.241 50.7604   1
   3   1 -18 331.508 64.0765   3
  -3  -1  18 349.199 67.8227   3
  -3   1  18 360.171 65.0915   3
  -3   1  19 242.335 44.6357   1
   3  -1 -19 280.481 60.8567   3
  -3  -1  19 290.698 72.8732   3
  -3   1  19 381.141 68.9328   3
  -3   1  20 208.089 42.9792   1
  -3  -1  20 219.620 64.9547   3
  -3   1  20 177.239 53.5616   3
  -3   1  21 142.273 41.4628   3
  -3   1  21 155.691 36.0573   1
  -3  -1  21 194.358 57.1067   3
  -3   1  22 42.6895 21.4274   3
  -3  -1  22 101.319 38.2767   3
  -3   1  22 50.3216 12.2314   1
  -3   1  23 127.671 23.7477   1
  -3  -1  23 194.009 38.4784   3
  -3   1  23 171.616 42.9388   3
   3  -1  24 49.7115 31.2273   1
  -3   1  24 51.9617 31.3377   3
  -3  -1  24 32.7170 42.0082   3
  -3   1  24 52.5864 25.8700   1
  -3   1  25 653.899 91.7009   1
  -3   1  25 866.029 126.269   3
   3  -1  25 745.627 115.708   1
  -3  -1  25 709.272 112.822   3
  -3  -1  26-27.1901 42.6973   3
  -3   1  26 37.6361 38.4958   1
   3  -1  26 109.576 75.0304   1
  -3   1  26 91.4551 48.8802   3
  -3   1  27 3206.84 255.275   3
  -3  -1  27 3285.05 266.224   3
   3  -1  27 3281.08 267.190   1
  -3   1  27 3319.55 227.608   1
  -3   1  28 64.5633 36.6250   3
  -3  -1  28 95.4634 65.0583   3
   3  -1  28 122.647 75.0262   1
   3  -1  29 137.147 72.6300   1
  -3  -1  29 16.2597 43.4397   3
  -3   1  29 49.5374 30.8432   3
  -3  -1  30 339.200 106.259   3
   3  -1  30 356.491 102.632   1
   3   1  30 336.031 115.795   1
  -3   1  30 386.425 88.9967   3
   3   1  31 303.683 99.6880   1
  -3  -1  31 325.051 95.4954   3
   3  -1  31 193.765 89.2251   1
  -3   1  31 179.820 64.2811   3
  -3  -1  32 69.8085 77.9258   3
   3  -1  32 36.7145 55.8135   1
  -3   1  32 16.0954 42.4113   3
   3   1  32 15.9455 70.7714   1
   3  -1  33 38.4419 41.0755   1
  -3  -1  33 12.7919 28.3622   3
  -3   1  33-14.8616 42.9778   3
   3   1  33 73.7737 67.8416   1
   3   1  34 113.714 66.2168   1
  -3   1  34-5.05772 33.7356   3
  -3  -1  34 63.5204 36.1680   3
   3  -1  34 76.8885 72.7405   1
   3  -1  35 159.761 84.9933   1
  -3  -1  35 39.0965 32.1449   3
  -3   1  35 97.2676 81.2538   3
   3   1  35 133.799 71.5367   1
   3   1  36 92.1663 74.9890   1
  -3   1  36 28.9347 35.6500   3
  -3  -1  36-45.5661 41.0266   3
   3  -1  36 22.4414 44.3822   1
  -3   1  37 36.0965 36.2009   3
   3   1  37 65.9246 40.4914   1
  -3  -1  37 15.8009 56.9375   3
   3  -1  37 70.8931 64.1478   1
  -3   1  38 89.9999 92.9788   3
   3   1  38 77.5006 65.4356   1
   3  -1  38 167.694 104.371   1
  -3  -1  38 210.327 121.907   3
  -3   1  39-0.07972 73.9022   3
   3   1  39-85.4703 32.8859   1
  -3  -1  39-4.25025 70.9229   3
   3   1  40 20.3558 56.2805   1
   3  -1  40 9.87987 57.9680   1
  -3   1  40 22.1883 66.7215   3
   3  -1  41 68.3503 35.1149   1
   3   1  41-13.3051 32.7405   1
   3   1  42 81.2913 57.1457   1
  -4  -1   0 6834.05 198.597   3
  -4   1   1 25949.2 440.777   3
  -4  -1  -1 26060.0 470.617   3
  -4  -1   1 26164.6 473.204   3
   4   1  -1 25983.3 467.186   3
  -4  -1   2 33308.1 552.369   2
  -4  -1   2 33056.2 557.917   3
   4  -1  -2 32890.8 523.201   3
  -4   1   2 33436.9 524.888   3
   4   1  -2 32576.2 556.879   3
  -4  -1   3 128.160 22.6764   2
  -4   1   3 127.009 22.7524   3
   4   1  -3 115.155 26.7882   3
   4   1  -3 149.810 32.7109   2
   4  -1  -3 165.427 28.6435   3
  -4  -1  -3 143.224 28.4592   4
  -4   1   3 179.890 26.4496   2
  -4  -1   3 155.170 25.9187   3
  -4   1   4 10668.8 223.124   2
  -4   1   4 10404.8 242.554   3
   4  -1  -4 11132.2 248.174   3
  -4  -1   4 10566.1 269.594   3
   4   1  -4 10766.3 257.338   2
  -4  -1   4 10756.5 265.508   2
   4   1  -4 11310.1 274.903   3
  -4  -1  -4 10777.1 211.999   4
   4  -1  -5 926.476 63.4098   3
   4  -1  -5 607.344 54.3356   2
   4   1  -5 966.224 72.8756   3
   4   1  -5 807.138 65.9669   2
  -4   1   5 849.156 60.0030   3
  -4  -1   5 862.570 70.6343   3
  -4  -1  -5 749.797 46.4260   4
   4   1  -6 2859.62 131.619   2
  -4  -1   6 2916.42 138.118   3
   4   1  -6 2968.22 138.690   3
   4  -1  -6 2751.01 108.676   2
   4   1   6 2920.80 96.3923   4
  -4   1   6 2926.68 123.581   3
   4  -1  -6 3218.22 126.047   3
   4   1   7 8537.63 183.271   4
  -4  -1   7 8351.44 256.454   3
   4   1  -7 8866.58 258.191   3
   4   1  -7 7990.77 237.585   2
   4  -1  -7 8250.69 207.084   2
  -4   1   7 8468.66 233.893   3
   4  -1  -7 8868.62 234.585   3
  -4  -1   8 5304.64 200.144   3
   4   1   8 4914.36 135.232   4
   4   1  -8 5101.75 196.271   3
  -4   1   8 5147.50 183.476   3
   4  -1  -8 5299.78 184.210   3
  -4   1  -9 171.610 39.0731   3
  -4  -1   9 170.265 32.6077   3
   4  -1  -9 85.0840 23.0034   1
   4  -1  -9 197.309 36.5338   3
   4   1  -9 190.818 39.8058   3
  -4   1   9 156.232 33.9752   3
   4  -1 -10 3427.83 122.564   1
   4  -1 -10 3625.99 162.169   3
   4   1 -10 3706.76 176.784   3
  -4   1  10 3821.50 164.031   3
  -4   1 -10 3587.35 173.917   3
  -4  -1  10 3568.19 176.477   3
   4  -1 -11 196.253 34.2930   1
   4   1 -11 89.1952 29.1927   1
  -4   1  11 246.497 41.3505   3
  -4  -1  11 235.790 48.1810   3
  -4   1 -11 330.167 55.2660   3
   4   1 -11 292.761 49.7473   3
   4  -1 -11 302.106 47.1904   3
  -4   1 -12 10699.1 327.032   3
   4  -1 -12 10227.0 307.340   3
   4   1 -12 10203.5 322.547   3
  -4  -1  12 9817.13 325.057   3
  -4   1  12 10197.6 309.964   3
  -4  -1 -12 10402.4 326.799   3
   4   1 -12 9624.12 295.490   1
   4  -1 -12 9230.93 236.670   1
  -4   1 -13 1751.54 128.821   3
  -4  -1  13 1610.27 127.299   3
   4   1 -13 1760.18 129.181   3
  -4  -1 -13 1665.73 126.799   3
  -4   1  13 1764.52 126.302   3
   4   1 -13 1607.97 114.462   1
   4  -1 -13 1623.27 120.819   3
  -4  -1 -14 25.7916 27.5017   3
  -4   1 -14 191.109 85.8397   3
   4  -1 -14 12.7113 22.2032   3
   4   1 -14 535.426 89.7069   3
  -4  -1  14 761.148 108.466   3
   4   1 -14 502.270 80.8351   1
  -4  -1 -15 225.539 51.6539   3
  -4   1  15 172.318 41.6941   3
  -4  -1  15 234.759 60.3007   3
  -4   1 -15 236.806 56.8915   3
   4   1 -15 171.052 43.2206   3
   4   1 -15 170.742 40.2263   1
   4  -1 -15 244.415 52.9327   3
   4   1 -16 134.470 38.6814   1
  -4  -1 -16 72.3279 32.5266   3
   4  -1 -16 67.8183 29.5906   3
  -4   1  16 80.8599 36.5077   3
  -4   1 -16 72.5825 36.0835   3
  -4  -1  16 85.3650 39.1338   3
   4   1 -16 141.569 44.4939   3
  -4   1  17 3033.58 186.305   3
   4   1 -17 2824.68 189.661   3
  -4   1 -17 2912.11 193.611   3
  -4  -1  17 2826.19 193.527   3
  -4  -1 -17 3072.00 192.002   3
   4  -1 -17 2913.95 183.320   3
   4   1 -17 2713.23 176.400   1
   4  -1 -18 391.197 69.7489   3
   4   1 -18 449.940 70.4896   1
  -4  -1  18 314.050 71.3587   3
  -4   1  18 287.982 56.5193   3
  -4   1  19 0.29914 23.8279   3
  -4  -1  19 33.7922 36.1953   3
   4  -1 -19 3.64453 16.6391   3
  -4   1  20 478.470 84.5326   3
  -4  -1  20 466.626 88.9605   3
  -4   1  21 600.483 97.1605   3
  -4  -1  21 615.366 100.199   3
  -4   1  22 212.157 58.2204   3
  -4  -1  22 269.223 71.7718   3
  -4   1  23-70.3588 48.1122   3
  -4  -1  23 18.0504 25.2999   3
  -4   1  24-7.89373 39.0612   3
  -4  -1  24 62.9689 37.9190   3
  -4   1  25 603.997 108.541   3
  -4  -1  25 431.394 75.9186   3
  -4   1  26 338.498 79.7318   3
  -4  -1  26 310.653 78.0114   3
  -4   1  27 4.24968 32.6570   3
   4  -1  27 64.1540 62.1767   1
  -4  -1  27-18.6436 28.4934   3
  -4   1  28-40.6138 35.6323   3
  -4  -1  28 114.213 74.1539   3
   4  -1  28 114.644 62.8474   1
  -4  -1  29-9.59788 34.5955   3
   4  -1  29 97.3688 63.3488   1
  -4   1  29 87.4344 59.4918   3
  -4  -1  30 79.6196 54.7899   3
   4  -1  30 89.8249 71.2402   1
  -4   1  30 101.814 67.0743   3
  -4  -1  31 2.66796 25.7028   3
  -4   1  31 86.9762 61.1755   3
  -4  -1  32 332.575 104.189   3
   4   1  32 450.155 120.061   1
   4  -1  32 432.319 125.834   1
  -4   1  32 343.105 110.166   3
  -4   1  33 177.334 68.2657   3
   4  -1  33 298.143 106.176   1
   4   1  33 197.962 95.6791   1
  -4  -1  33 247.713 103.663   3
  -4  -1  34 41.6971 47.4161   3
  -4   1  34-29.9739 37.7810   3
   4  -1  34 109.204 77.0319   1
   4   1  34 20.9116 31.5621   1
  -4  -1  35-19.2234 47.6539   3
  -4   1  35-4.73975 31.0736   3
   4  -1  35 76.3740 72.7732   1
   4   1  35 152.250 90.1349   1
   4  -1  36 22.6756 59.1415   1
   4   1  36 153.894 75.4467   1
  -4   1  36 81.1847 57.4086   3
  -4  -1  36 86.0306 74.4752   3
   4  -1  37 110.840 70.1360   1
  -4   1  37 38.2197 48.6822   3
   4   1  37 44.6550 60.3452   1
  -4  -1  37 71.5076 69.1189   3
  -4   1  38 15.3724 64.0219   3
   4   1  38 89.1374 82.5964   1
   4  -1  38 18.8021 58.6932   1
  -4  -1  38 40.1141 53.8043   3
   4  -1  39-2.94945 39.9474   1
   4   1  39 21.6388 60.2941   1
  -4  -1  39 20.5095 94.3533   3
  -4   1  39 30.7038 51.5744   3
   4   1  40 150.156 87.7747   1
  -4   1  40 134.856 110.195   3
   4  -1  40 165.757 78.6866   1
   4  -1  41 149.725 112.227   1
   4   1  41 225.728 115.414   1
   4   1  42-18.6055 44.0276   1
  -5   1   0 5.66315 15.1085   3
  -5  -1   0-17.4100 23.1518   3
  -5  -1   1 625.771 65.1911   3
   5   1  -1 742.061 62.8418   3
  -5  -1  -1 665.461 63.8071   3
  -5   1   1 689.934 62.2627   3
  -5  -1   2 1426.71 96.0474   3
  -5   1   2 1399.56 90.0669   3
   5  -1  -2 1517.34 88.3409   3
  -5  -1   2 1642.85 98.7454   2
   5   1  -2 1482.01 96.7659   3
   5  -1  -3-3.93391 15.0590   3
  -5   1   3 28.1740 16.8393   2
  -5  -1   3 10.3811 16.6124   2
  -5   1   3 9.72637 11.8577   3
   5   1  -3-16.1182 14.6386   3
  -5  -1   3-0.60937 15.6332   3
   5   1  -4 519.637 58.9621   3
  -5  -1   4 460.346 56.8716   2
   5   1  -4 528.659 57.2043   2
  -5   1   4 548.770 48.3408   2
  -5   1   4 524.169 52.5583   3
   5  -1  -4 499.499 52.8704   3
  -5  -1  -4 506.215 45.4313   4
  -5  -1   4 538.469 58.6763   3
  -5  -1   5 4363.40 180.382   3
  -5  -1   5 4661.03 176.131   2
  -5  -1  -5 4276.16 132.478   4
  -5   1   5 4507.46 163.793   3
   5   1  -5 4766.33 184.788   3
   5  -1  -5 4743.74 167.575   3
   5   1  -5 4202.16 172.428   2
  -5   1   5 4661.80 148.853   2
  -5   1   6 2491.09 121.548   3
   5   1  -6 2409.82 127.924   2
   5  -1  -6 2509.88 125.107   3
   5  -1  -6 2521.86 109.318   2
  -5  -1  -6 2485.81 92.3816   4
  -5  -1   6 2485.46 135.741   3
   5   1  -6 2519.36 136.004   3
   5   1  -7 20.4019 21.1210   2
   5   1  -7 32.2919 17.7888   3
  -5  -1   7 53.9376 21.1210   3
   5  -1  -7 43.6725 13.3401   2
  -5   1   7 47.3436 14.6164   3
   5  -1  -7 24.8811 16.9157   3
   5   1  -8 168.286 34.6492   2
   5   1  -8 192.625 35.2766   3
  -5   1   8 182.272 38.5164   3
  -5  -1   8 201.652 41.3157   3
   5  -1  -8 185.092 34.6755   3
   5  -1  -8 152.127 31.9201   2
   5   1  -9 7091.13 251.912   3
  -5   1   9 6758.95 229.559   3
   5   1   9 6781.02 165.913   4
  -5  -1   9 6776.33 250.158   3
   5  -1  -9 6738.25 202.954   2
   5  -1  -9 7165.69 234.484   3
   5   1  -9 6480.74 228.184   2
   5  -1 -10 1275.66 98.8027   3
   5  -1 -10 1167.31 84.9081   2
   5   1 -10 1236.03 105.912   3
   5   1 -10 1178.73 96.2023   2
  -5   1  10 1333.17 99.2581   3
  -5  -1  10 1179.64 102.123   3
   5   1  10 1218.45 64.8225   4
   5   1 -11 60.2327 31.0381   3
  -5   1  11 45.5319 33.2392   3
  -5   1 -11 9.55011 18.6315   3
   5  -1 -11-9.89145 16.8772   1
  -5  -1  11 37.5327 23.0727   3
   5  -1 -11 82.3806 31.5958   3
   5   1  11 8.54006 8.45894   4
   5  -1 -12 1421.09 83.8335   1
   5   1 -12 1587.35 129.576   3
  -5   1  12 1320.91 109.198   3
   5  -1 -12 1308.99 105.852   3
  -5  -1  12 1453.17 133.289   3
  -5   1 -12 1401.14 126.074   3
   5   1 -13 3783.28 202.038   3
   5  -1 -13 3166.84 138.072   1
  -5   1  13 3544.80 182.951   3
   5   1 -13 2240.65 171.331   1
  -5   1 -13 3658.56 197.713   3
  -5  -1  13 3631.80 201.189   3
   5  -1 -13 3841.69 188.570   3
   5  -1 -14 581.303 61.4205   1
  -5   1 -14 761.465 94.6008   3
   5   1 -14 775.379 81.6130   1
  -5  -1  14 870.787 98.6581   3
   5   1 -14 849.991 96.4926   3
  -5   1  14 604.833 78.2763   3
  -5  -1 -14 717.765 89.3982   3
   5  -1 -14 675.742 80.5161   3
  -5   1  15 119.205 38.4196   3
   5   1 -15 119.423 43.6466   3
   5   1 -15 32.8412 27.1915   1
  -5   1 -15 130.527 41.2395   3
  -5  -1 -15 152.974 45.4548   3
   5  -1 -15 180.266 47.7502   3
   5  -1 -15 114.403 34.9478   1
  -5  -1  15 115.388 38.8794   3
  -5  -1  16 213.927 52.5371   3
  -5  -1 -16 272.567 57.8886   3
   5  -1 -16 300.114 57.9119   3
  -5   1  16 265.826 52.9141   3
   5   1 -16 255.127 60.5193   3
   5   1 -16 130.442 49.1941   1
  -5   1 -16 282.467 58.0904   3
   5  -1 -17 2176.17 164.400   3
   5   1 -17 1678.05 153.974   1
  -5  -1  17 2228.90 173.252   3
   5   1 -17 2199.37 165.905   3
  -5   1  17 2082.25 160.963   3
  -5   1  18 66.0969 34.5089   3
   5  -1 -18 95.1831 40.0162   3
  -5  -1  18 125.101 43.7489   3
   5   1 -18 92.4861 42.9708   1
   5   1 -19 284.364 58.9392   1
   5  -1 -19 229.833 57.6703   3
  -5  -1  19 247.452 74.2756   3
  -5   1  19 210.578 54.4602   3
   5   1 -20 171.427 62.4597   1
  -5  -1  20 172.382 51.1499   3
  -5   1  20 198.994 55.8181   3
  -5   1  21 43.3052 27.8280   3
  -5  -1  21 12.3282 26.2444   3
  -5   1  22-30.2977 35.2398   3
  -5  -1  22 19.5933 28.2135   3
  -5   1  23 79.1754 36.4592   3
  -5  -1  23 55.1150 55.5859   3
  -5   1  24-58.9088 45.7163   3
  -5  -1  24 78.0480 66.3500   3
  -5   1  25 366.410 98.4368   3
  -5  -1  25 460.654 117.055   3
  -5  -1  26 2578.96 237.094   3
  -5   1  26 2744.93 237.413   3
  -5   1  27 1246.31 171.077   3
  -5  -1  27 1157.20 163.436   3
  -5   1  28 608.525 125.459   3
  -5  -1  28 749.764 125.594   3
   5  -1  29 232.560 100.770   1
  -5   1  29 201.531 79.7125   3
  -5  -1  29 126.313 66.9652   3
  -5   1  30 131.329 71.0690   3
  -5  -1  30 98.2848 51.7122   3
   5  -1  30 145.691 80.5395   1
   5  -1  31 85.9759 76.7286   1
  -5  -1  31 22.2892 30.1744   3
  -5   1  31 25.9382 48.1313   3
   5  -1  32 166.780 84.5952   1
  -5   1  32 67.4879 58.2150   3
  -5  -1  32 89.5261 65.7760   3
  -5  -1  33 31.7692 49.6610   3
  -5   1  33-74.5836 50.1286   3
   5  -1  33 18.3974 59.0982   1
  -5   1  34-4.79555 60.7938   3
   5  -1  34 148.211 76.9681   1
   5   1  34 155.385 74.2615   1
  -5  -1  34 103.139 69.3619   3
  -5  -1  35 35.2063 46.5815   3
   5   1  35 174.516 87.9876   1
   5  -1  35 26.9793 76.2064   1
  -5   1  35 32.1301 63.4701   3
   5  -1  36 57.5196 62.6261   1
   5   1  36 168.700 89.9577   1
  -5  -1  36 80.7442 72.7360   3
  -5   1  36 0.35805 49.8179   3
  -5  -1  37 71.5376 80.9048   3
   5   1  37 158.010 89.5901   1
  -5   1  37 47.3755 41.4696   3
   5  -1  37 69.9630 55.4808   1
  -5   1  38-7.67432 40.2032   3
  -5  -1  38 160.943 92.0079   3
   5   1  38 104.069 80.9289   1
   5  -1  38-0.07684 42.7607   1
  -5   1  39 90.4332 60.1497   3
   5   1  39 173.336 102.661   1
   5  -1  39-2.64561 56.7546   1
  -5  -1  39 35.6272 58.6233   3
   5   1  40 166.735 99.7396   1
   5  -1  40-23.6779 41.3147   1
   5   1  41 184.568 103.933   1
  -6   1   0 10332.9 279.603   3
  -6  -1   0 10143.2 299.744   3
  -6  -1   1 1725.17 110.777   3
  -6  -1  -1 1690.41 114.052   3
  -6   1   1 1621.94 101.925   3
  -6  -1   2 1354.04 102.682   3
  -6  -1   2 1387.02 100.660   2
  -6   1   2 1327.62 93.3512   3
   6   1  -2 1445.74 101.775   3
   6  -1  -3 6344.35 211.317   3
  -6   1   3 6259.62 209.520   3
  -6  -1   3 6178.02 228.063   3
   6   1  -3 6505.63 231.133   3
  -6  -1   3 6731.48 227.138   2
  -6  -1   4 19741.9 426.624   2
  -6   1   4 18423.6 403.413   3
  -6  -1   4 17950.8 429.248   3
  -6   1   4 19047.1 381.252   2
   6  -1  -4 19246.8 410.077   3
   6   1  -4 19149.7 439.110   3
  -6   1   5 75.5707 19.7572   2
   6  -1  -5 86.6945 25.3849   3
  -6  -1   5 86.7125 27.2770   3
  -6  -1   5 77.2040 31.4917   2
  -6   1   5 88.9579 24.5596   3
   6   1  -5 89.7507 27.7673   3
  -6  -1  -5 110.845 26.6637   4
  -6   1   6 2323.21 113.787   2
  -6  -1   6 2153.19 132.036   2
   6   1  -6 2333.62 139.112   3
   6  -1  -6 2306.75 128.524   3
   6   1  -6 1953.47 129.882   2
  -6  -1   6 2218.29 134.154   3
  -6  -1  -6 2272.35 94.3763   4
  -6   1   6 2189.77 124.834   3
   6   1  -7 1898.99 135.790   2
  -6  -1  -7 2513.19 97.5108   4
   6  -1  -7 2606.31 138.558   3
   6   1  -7 2679.81 148.709   3
  -6  -1   7 2685.79 150.279   3
  -6   1   7 2406.42 133.876   3
   6  -1  -8 4301.02 177.806   2
   6  -1  -8 5273.43 204.820   3
   6   1  -8 5264.23 220.336   3
  -6  -1   8 5101.92 215.193   3
  -6   1   8 5134.46 202.117   3
   6   1  -8 4947.54 200.274   2
   6  -1  -9 1390.22 103.534   3
  -6  -1   9 1291.66 107.754   3
   6   1  -9 1328.27 109.939   3
  -6   1   9 1257.83 96.4118   3
   6   1  -9 1205.79 100.264   2
   6  -1  -9 1274.97 86.6662   2
   6   1 -10 20610.3 484.887   2
   6  -1 -10 22069.5 496.151   3
  -6  -1  10 21836.3 523.302   3
  -6   1  10 21680.3 489.976   3
   6   1 -10 23040.1 525.854   3
   6  -1 -10 21726.0 448.455   2
   6   1  11 449.657 40.4789   4
   6   1 -11 455.447 65.0031   2
   6   1 -11 504.856 73.7074   3
  -6   1  11 451.762 68.0526   3
   6  -1 -11 354.185 54.1116   2
   6  -1 -11 510.579 71.6489   3
  -6  -1  11 496.997 71.5718   3
   6   1 -12 4418.53 211.280   2
   6  -1 -12 5064.16 221.470   3
  -6  -1  12 4659.04 231.564   3
   6   1 -12 4813.57 230.866   3
  -6   1  12 4690.26 215.247   3
   6   1  12 4766.16 139.606   4
   6  -1 -12 4462.05 189.871   2
   6  -1 -12 4608.27 165.077   1
   6   1  13 419.935 39.4526   4
   6  -1 -13 460.734 69.1446   3
   6  -1 -13 379.387 55.9684   2
  -6  -1  13 455.801 67.7734   3
  -6   1  13 440.699 66.8814   3
   6  -1 -13 283.042 43.5126   1
   6   1 -13 444.132 71.1401   3
  -6   1 -13 453.678 73.7973   3
   6   1 -13 359.080 57.3348   2
   6  -1 -14 2938.05 174.508   3
   6   1 -14 2972.66 183.123   3
  -6  -1  14 2512.21 178.805   3
   6   1  14 2617.21 105.632   4
  -6   1 -14 2786.36 179.392   3
  -6   1  14 2520.42 166.504   3
   6  -1 -14 2845.71 133.643   1
   6   1 -14 2757.49 162.044   1
   6   1 -15 518.461 80.5178   3
  -6  -1 -15 596.996 88.7574   3
   6  -1 -15 483.923 59.2208   1
   6   1 -15 264.825 60.5180   1
  -6  -1  15 427.977 71.7530   3
  -6   1  15 454.593 75.1515   3
  -6   1 -15 539.273 83.1950   3
   6   1  15 510.772 47.2193   4
   6  -1 -15 502.814 74.8131   3
   6   1 -16 317.970 93.1358   1
   6   1 -16 940.688 108.699   3
  -6   1  16 822.995 96.8205   3
   6  -1 -16 854.736 101.700   3
  -6  -1  16 800.904 105.120   3
   6  -1 -16 913.783 78.3893   1
   6   1 -17 1047.83 105.477   1
   6  -1 -17 967.260 89.4547   1
   6  -1 -17 1071.85 114.199   3
  -6   1  17 881.182 107.611   3
  -6  -1  17 1053.60 121.002   3
  -6   1  18 73.7531 37.3304   3
   6   1 -18 61.1408 32.1197   1
  -6  -1  18-5.46388 29.3739   3
   6  -1 -18 39.9417 30.6223   3
  -6  -1  19-22.6263 26.7515   3
   6   1 -19 7.56483 24.7490   1
  -6   1  19-0.03183 23.4889   3
  -6   1  20 1400.35 143.737   3
   6   1 -20 1452.03 136.978   1
  -6  -1  20 1312.05 144.172   3
  -6  -1  21 67.6171 32.1182   3
   6   1 -21 90.1927 46.5695   1
  -6   1  21 98.3386 33.8616   3
  -6  -1  22 695.449 112.425   3
  -6   1  22 580.710 100.385   3
  -6   1  23 26.8022 30.1103   3
  -6  -1  23 88.9020 55.9574   3
  -6  -1  24 915.000 137.368   3
  -6   1  24 863.252 130.495   3
  -6   1  25 177.272 75.5704   3
  -6  -1  25 68.6351 79.6343   3
  -6  -1  26 3874.44 294.775   3
  -6   1  26 3887.14 282.164   3
  -6   1  27 722.039 132.560   3
  -6  -1  27 823.175 144.926   3
  -6   1  28 850.909 143.692   3
  -6  -1  28 1007.84 159.817   3
  -6  -1  29 4.92109 29.2550   3
  -6   1  29 95.7925 63.5745   3
  -6   1  30 81.4702 48.0138   3
  -6  -1  30 221.021 78.3092   3
  -6   1  31 102.405 69.8030   3
   6  -1  31 212.903 103.603   1
  -6  -1  31 47.0748 42.0088   3
   6  -1  32 55.5587 78.3096   1
  -6  -1  32-76.4042 60.9627   3
  -6   1  32-10.5181 40.6853   3
  -6  -1  33-20.0813 29.5313   3
  -6   1  33-8.24577 49.2656   3
   6  -1  33 79.7108 86.1637   1
  -6   1  34 44.5487 64.4968   3
   6  -1  34 62.8973 49.6560   1
  -6  -1  34-18.3095 47.9211   3
   6   1  35 189.049 104.885   1
   6  -1  35 214.016 105.359   1
  -6   1  35 72.8960 78.2110   3
  -6  -1  35 82.8034 79.3635   3
   6  -1  36 94.2769 88.1549   1
  -6   1  36 30.4498 39.0210   3
  -6  -1  36 70.0514 49.5008   3
   6   1  36 228.043 92.9006   1
   6   1  37 153.667 102.948   1
  -6  -1  37 26.3053 85.0174   3
  -6   1  37 52.8785 59.1900   3
   6  -1  37 49.6335 76.9020   1
  -6  -1  38 78.9584 99.8957   3
  -6   1  38-29.6784 42.5589   3
   6   1  38 144.666 99.2653   1
   6  -1  38 163.574 105.018   1
   6  -1  39 293.835 132.165   1
   6   1  39 273.191 119.453   1
  -6   1  39 13.4623 42.3485   3
   6   1  40 154.918 100.384   1
  -7   1   0 1.02552 11.9307   3
  -7  -1   0 13.6952 21.8612   3
  -7  -1   1 6308.78 243.274   3
  -7   1  -1 6264.42 230.980   3
  -7  -1  -1 6107.36 243.461   3
  -7   1   1 6250.85 227.852   3
  -7  -1  -2 18.3908 22.7539   3
  -7   1   2-32.2772 28.8918   3
  -7  -1   2 58.1211 29.8297   2
  -7  -1   2 11.2795 21.7930   3
   7   1  -2 11.8854 13.1640   3
  -7   1   3 263.029 37.5093   3
   7   1  -3 264.742 52.3615   3
  -7  -1   3 273.024 47.7003   3
  -7  -1   3 346.900 57.1882   2
   7   1  -4 1071.57 98.5066   3
  -7  -1   4 1120.93 93.4193   2
  -7  -1   4 1007.84 95.5607   3
  -7   1   4 1022.53 91.7419   3
  -7   1   4 1031.68 84.3629   2
   7  -1  -4 1150.68 92.3355   3
   7   1  -5 54.8909 18.3120   3
   7  -1  -5 82.8241 28.1970   3
  -7   1   5 79.9985 22.3105   2
  -7   1   5 75.6503 24.9837   3
  -7  -1   5 60.7990 22.6721   2
  -7  -1   5 62.5710 27.9104   3
   7  -1  -6 1315.96 102.411   3
  -7  -1   6 1394.26 110.235   3
  -7  -1   6 1281.52 104.868   2
   7   1  -6 1341.25 111.864   3
  -7   1   6 1244.63 99.9092   3
  -7  -1  -6 1315.70 77.9454   4
  -7   1   6 1207.65 86.5371   2
  -7   1   7 281.006 41.3702   2
  -7  -1  -7 220.321 29.5969   4
   7   1  -7 242.146 47.1043   3
  -7  -1   7 258.088 47.4281   3
  -7   1   7 289.015 51.8939   3
   7   1  -7 151.901 41.9055   2
  -7  -1   7 244.101 44.0628   2
   7  -1  -7 226.621 45.4097   3
  -7   1   8 1062.40 96.1060   3
  -7  -1   8 1163.24 104.456   3
   7   1  -8 1256.82 106.201   3
   7   1  -8 1160.24 97.3520   2
  -7   1  -8 1110.70 45.3107   4
  -7  -1  -8 1115.64 66.3577   4
   7  -1  -8 1141.78 97.8640   3
   7   1  -9 29.3747 23.3684   2
   7  -1  -9 2.31429 20.5220   2
  -7  -1   9 11.4884 29.9709   3
   7   1  -9 36.4719 17.2216   3
   7  -1  -9 35.4995 15.5833   3
  -7   1   9 1.08639 24.2678   3
   7   1 -10 4039.21 209.529   3
   7  -1 -10 4239.97 201.644   3
  -7   1  10 3771.89 191.020   3
  -7  -1  10 3828.66 204.002   3
   7   1 -10 3774.70 184.828   2
   7  -1 -10 3482.22 168.388   2
   7   1 -11 489.039 70.6935   2
  -7  -1  11 543.870 79.1872   3
   7  -1 -11 437.792 62.2536   2
  -7   1  11 586.391 76.1350   3
   7  -1 -11 612.656 77.7822   3
   7   1 -11 653.187 83.6781   3
   7  -1 -12 5596.79 242.249   3
  -7  -1  12 5104.15 250.628   3
  -7   1  12 4896.88 232.476   3
   7  -1 -12 4912.10 205.160   2
   7   1 -12 5460.46 251.934   3
   7   1 -12 5103.20 226.805   2
   7   1 -13 2365.23 164.224   3
   7  -1 -13 1805.94 131.396   2
  -7   1  13 2025.51 146.386   3
   7   1 -13 1846.22 140.513   2
   7  -1 -13 2294.15 155.046   3
  -7  -1  13 2164.66 165.072   3
   7   1 -14 82.5193 33.0985   3
  -7   1  14 93.2352 40.4913   3
   7  -1 -14 77.1014 32.3599   3
   7  -1 -14 42.6060 13.8753   2
   7   1 -14 69.1287 32.4997   2
   7  -1 -14 48.6121 9.38191   1
  -7  -1  14 60.0652 37.8134   3
   7   1 -15 5100.52 228.304   1
   7   1 -15 4603.66 233.877   2
   7  -1 -15 4662.85 217.959   2
   7   1 -15 5477.63 266.486   3
  -7  -1  15 4869.05 263.803   3
   7  -1 -15 5653.19 260.543   3
   7   1  15 5383.81 152.303   4
   7  -1 -15 4029.85 193.676   1
  -7   1  15 4864.67 248.209   3
   7   1  16 142.316 26.6006   4
   7   1 -16 79.0280 27.0402   2
   7  -1 -16 69.9980 25.5650   2
   7  -1 -16 145.387 46.9297   3
  -7   1  16 102.920 44.9575   3
  -7  -1  16 44.7380 27.8967   3
   7   1 -16 94.7936 32.3434   1
   7  -1 -16 112.396 29.2201   1
  -7  -1  17 122.969 42.7724   3
   7   1 -17 7.37803 19.7357   1
  -7   1  17 78.9212 33.1307   3
   7  -1 -17 81.1857 25.9540   1
   7   1 -17-29.4698 41.4253   2
   7   1  17 90.9869 22.7024   4
   7  -1 -17 41.1097 16.6852   2
   7  -1 -17 87.2243 33.2590   3
   7   1  18 443.404 46.3699   4
   7   1 -18 373.437 76.0036   1
   7  -1 -18 478.748 63.3952   1
  -7   1  18 504.411 88.5503   3
  -7  -1  18 414.270 82.4909   3
   7   1  19 2034.60 102.517   4
  -7  -1  19 1953.50 172.373   3
  -7   1  19 1841.71 160.719   3
   7   1 -19 1892.10 156.493   1
   7   1  20 18.2890 11.4087   4
  -7  -1  20 59.5979 45.3475   3
  -7   1  20 4.87429 22.8252   3
   7   1 -20 28.6348 27.4814   1
   7   1 -21 317.100 64.4632   1
  -7  -1  21 235.153 59.9222   3
   7   1  21 231.483 33.0827   4
  -7   1  21 168.746 48.9144   3
  -7  -1  22-28.3261 46.9621   3
  -7   1  22-54.8640 51.4431   3
   7   1 -22 57.3376 36.6287   1
  -7   1  23 149.190 40.5895   3
  -7  -1  23 126.567 40.1194   3
   7   1 -23 157.441 44.7681   1
  -7  -1  24 22.0935 47.6529   3
  -7   1  24 90.3261 40.8808   3
  -7   1  25 190.141 69.9781   3
  -7  -1  25 184.134 71.3181   3
  -7  -1  26 18.4099 43.7886   3
  -7   1  26 96.4042 41.4541   3
  -7   1  27 299.671 86.4902   3
  -7  -1  27 301.184 90.6894   3
  -7  -1  28 317.999 99.8698   3
  -7   1  28 257.512 77.6776   3
  -7   1  29 74.7860 54.2510   3
  -7  -1  29 185.997 71.6876   3
  -7   1  30 43.7922 49.4563   3
  -7  -1  30-13.6494 40.4999   3
  -7   1  31 322.247 90.5728   3
  -7  -1  31 216.794 84.3584   3
  -7   1  32 33.0001 49.7746   3
  -7  -1  32-49.1470 32.7849   3
  -7   1  33 11.7579 27.5038   3
  -7  -1  33 54.6689 67.1338   3
   7  -1  33 98.2974 73.2230   1
  -7  -1  34 115.120 77.6773   3
   7  -1  34 183.265 89.1215   1
  -7   1  34 145.779 84.9598   3
  -7  -1  35 46.7194 42.5320   3
  -7   1  35 18.9554 27.6998   3
   7  -1  35 107.994 97.4648   1
  -7  -1  36 0.47013 68.8705   3
  -7   1  36-53.8314 49.6854   3
   7  -1  36-7.16342 64.0614   1
  -7   1  37 37.9629 67.3020   3
  -7  -1  37 65.2496 89.8388   3
   7  -1  37 167.971 96.8003   1
   7   1  37 167.837 110.664   1
  -7   1  38 53.1150 75.5682   3
  -7  -1  38 36.3430 99.8555   3
   7   1  38 101.490 105.262   1
   7  -1  38 86.8063 91.1827   1
   7   1  39 190.134 109.920   1
  -7   1  39 91.0310 35.6586   3
  -8   1   0 9255.43 304.438   3
  -8  -1   0 9245.62 321.887   3
  -8  -1  -1 508.783 74.7876   3
  -8   1   1 576.281 73.4619   3
  -8  -1   1 522.799 73.9262   3
  -8   1  -1 480.642 66.8497   3
  -8  -1   2 63.7411 31.1697   3
  -8  -1   2 118.803 41.2782   2
  -8  -1  -2 71.0009 19.7463   3
  -8   1   2 49.9039 21.4114   3
   8   1  -3 2254.46 150.681   3
  -8  -1   3 2364.69 149.217   2
  -8   1   3 2212.42 139.802   3
  -8  -1   3 2151.93 150.537   3
   8   1  -4 10813.4 345.586   3
  -8  -1   4 11146.3 338.172   2
   8  -1  -4 10507.6 322.968   3
  -8   1   4 10149.5 323.695   3
  -8   1   4 10916.0 306.700   2
  -8  -1   4 9908.59 338.528   3
  -8  -1   5-9.93201 24.4612   3
  -8   1   5 11.9451 12.6466   2
  -8   1   5-1.66397 20.9433   3
   8  -1  -5 23.1026 17.3050   3
   8   1  -5 34.4939 18.5041   3
  -8  -1   5-3.64864 18.2564   2
   8  -1  -6 192.693 41.6611   3
  -8  -1  -6 177.015 38.1955   4
  -8   1   6 162.594 33.6188   3
  -8   1   6 222.731 38.3381   2
  -8  -1   6 174.424 45.2667   3
   8   1  -6 188.248 42.2871   3
  -8  -1   6 225.990 38.4456   2
  -8   1   7 405.325 51.4801   2
   8   1  -7 442.384 69.2128   3
   8  -1  -7 421.847 61.3348   3
  -8  -1   7 504.046 64.4856   2
  -8   1   7 435.006 65.9819   3
  -8  -1   7 466.030 69.2485   3
  -8  -1  -7 409.218 45.3635   4
   8  -1  -8 523.600 73.9625   3
  -8  -1   8 504.802 73.6715   3
  -8   1   8 498.603 68.3013   3
   8   1  -8 619.348 82.3962   3
  -8  -1  -8 565.111 49.8457   4
  -8   1  -9 2041.54 65.0206   4
  -8   1   9 2049.69 143.819   3
   8  -1  -9 2146.47 149.428   3
   8   1  -9 1327.90 141.033   2
   8   1  -9 2238.64 155.748   3
  -8  -1   9 2059.18 148.258   3
  -8   1  10 31.3497 15.6899   3
  -8  -1  10-42.7199 43.6813   3
   8   1 -10 68.4152 32.5731   3
   8   1 -10-14.4657 28.6333   2
   8  -1 -10 27.5997 23.2202   3
  -8  -1  11 26.7557 32.6803   3
   8   1 -11 4.23738 17.3460   3
   8  -1 -11 12.5162 19.7041   3
   8  -1 -11-5.44271 22.4996   2
   8   1 -11-33.9347 24.6098   2
  -8   1  11-19.5956 26.1438   3
  -8  -1  12 288.899 65.6753   3
   8  -1 -12 295.353 49.6788   2
   8   1 -12 371.663 72.9232   3
  -8   1  12 337.142 63.0506   3
   8   1 -12 276.687 55.9642   2
   8  -1 -12 350.334 61.7841   3
   8  -1 -13 77.5007 36.2942   3
  -8  -1  13 131.571 45.4736   3
  -8   1  13 79.8613 37.7344   3
   8  -1 -13 63.7480 24.8072   2
   8   1 -13 89.1432 33.9443   3
   8   1 -13 77.7251 31.3951   2
  -8   1  14 15.8154 28.4071   3
  -8  -1  14 13.1009 35.8783   3
   8  -1 -14-5.97078 15.5290   2
   8  -1 -14-3.03998 25.3625   3
   8   1 -14 12.8619 20.8243   2
   8  -1 -15 1244.62 98.0871   1
  -8  -1  15 1388.68 145.827   3
  -8   1  15 1324.37 131.435   3
   8   1 -15 1273.34 124.322   2
   8  -1 -15 1472.56 139.642   3
   8  -1 -15 1045.47 110.293   2
   8  -1 -16 4510.29 246.074   3
  -8   1  16 4115.41 236.376   3
   8  -1 -16 4557.03 191.715   1
   8  -1 -16 3816.84 205.187   2
   8   1 -16 3723.85 219.502   2
   8   1 -16 4337.53 228.849   1
  -8  -1  16 4015.08 243.838   3
   8   1 -17 48.5160 37.0367   1
   8   1 -17 129.394 55.5440   2
   8  -1 -17 138.624 40.1173   2
  -8  -1  17 153.885 54.0141   3
   8  -1 -17 130.046 35.4507   1
  -8   1  17 148.062 50.8759   3
  -8   1  18 680.391 103.766   3
   8  -1 -18 648.458 81.3348   2
  -8  -1  18 718.344 113.695   3
   8  -1 -18 760.413 79.7023   1
   8   1 -18 658.914 87.0116   2
   8   1 -18 616.257 97.0921   1
  -8   1  19 0.84139 25.1688   3
  -8  -1  19 13.7694 33.3709   3
   8  -1 -19 10.1008 21.5254   1
   8  -1 -19-36.1450 36.1946   2
   8   1 -19 16.5348 20.5481   1
   8   1 -20-16.8807 26.2600   1
  -8   1  20-57.1839 38.6284   3
   8   1 -20-136.418 68.0147   2
   8   1  20 24.4043 16.9615   4
   8  -1 -20-37.2321 27.7652   1
   8  -1 -20-98.4201 55.9136   2
  -8  -1  20 15.3820 31.0856   3
   8   1  21 703.396 55.9702   4
   8   1 -21 440.122 83.4711   1
   8   1 -21 339.704 59.4908   2
   8  -1 -21 414.463 66.1059   2
  -8   1  21 560.898 98.4267   3
  -8  -1  21 611.268 107.066   3
   8   1 -22-42.8574 63.5061   2
  -8   1  22 97.5384 42.5127   3
   8   1  22 196.514 32.9051   4
   8   1 -22 56.0900 29.6369   1
  -8  -1  22 70.4348 29.3126   3
   8  -1 -22-18.9253 47.3838   2
   8   1 -23 74.7581 33.7777   1
  -8   1  23 82.2417 36.1777   3
  -8  -1  23 39.8778 27.1758   3
   8  -1 -23-31.1935 41.7417   2
   8   1  23 111.530 26.4643   4
  -8   1  24 7.34436 27.9235   3
   8   1  24 4.72515 10.1377   4
  -8  -1  24-4.28483 30.7108   3
   8   1  25 1235.65 79.9051   4
  -8  -1  25 1008.15 151.813   3
  -8   1  25 938.195 142.722   3
  -8  -1  26 270.423 78.9649   3
   8   1  26 274.511 40.2708   4
  -8   1  26 379.186 95.0277   3
  -8   1  27 29.0467 35.7531   3
  -8  -1  27-11.3748 33.0824   3
  -8  -1  28 328.309 99.2510   3
  -8   1  28 248.430 85.9979   3
  -8  -1  29-34.0119 28.3198   3
  -8   1  29 90.6603 48.9792   3
  -8   1  30 10.0547 37.0961   3
  -8  -1  30 62.2364 68.0625   3
  -8  -1  31 18.8743 36.5824   3
  -8   1  31 33.7099 45.1113   3
  -8   1  32 90.8682 46.5254   3
  -8  -1  32 0.26882 30.8395   3
  -8  -1  33 91.6217 66.0730   3
  -8   1  33 108.150 53.5027   3
  -8   1  34-22.4788 58.7113   3
   8  -1  34 176.354 104.471   1
  -8  -1  34 49.7731 58.6213   3
  -8   1  35 89.0527 48.2126   3
  -8  -1  35-26.5552 41.5012   3
  -8   1  36-42.7509 52.7385   3
  -8  -1  36 6.28624 62.3278   3
  -8  -1  37 37.6559 54.1942   3
   8  -1  37 170.349 108.788   1
  -8   1  37 131.109 76.7467   3
   8   1  38 292.340 141.212   1
  -8   1  38 55.5045 58.5605   3
  -9   1   0 17.7713 29.4476   3
  -9  -1   0 7.44428 23.1299   3
  -9   1  -1 13479.2 401.531   3
  -9  -1  -1 13625.1 420.272   3
  -9  -1   1 13780.5 420.085   3
  -9   1   1 13853.3 401.609   3
  -9   1   2 684.739 77.6749   3
  -9  -1   2 983.415 105.370   2
  -9  -1   2 774.772 96.1613   3
  -9  -1  -2 799.775 94.5367   3
  -9   1  -2 830.709 92.6669   3
  -9   1   3 7297.43 280.401   3
  -9  -1   3 7080.01 294.801   3
  -9  -1  -3 6906.38 294.110   3
  -9  -1   3 8189.00 302.442   2
   9   1  -3 7468.31 295.173   3
   9   1  -4 631.915 81.1131   3
  -9  -1   4 678.888 80.8057   2
  -9   1   4 624.229 74.6914   2
  -9  -1   4 562.415 76.8870   3
  -9   1   4 572.350 76.9799   3
  -9  -1   5 172.171 36.4718   2
   9  -1  -5 170.795 42.7839   3
  -9  -1   5 170.687 41.9608   3
   9   1  -5 256.223 52.8901   3
  -9   1   5 104.907 32.4651   3
  -9   1   5 234.681 44.9376   2
  -9   1   6 6.66094 19.8325   2
  -9   1   6 18.2534 21.5256   3
  -9  -1   6-6.73344 12.5972   2
  -9  -1   6-3.49856 23.8582   3
   9  -1  -6 9.57975 12.2496   3
   9   1  -6 15.6111 15.0422   3
  -9  -1  -7 371.800 49.2467   4
  -9   1   7 443.703 60.3568   2
  -9  -1   7 307.366 55.2379   3
   9   1  -7 386.590 70.3227   3
  -9   1   7 372.765 59.9830   3
  -9  -1   7 452.839 63.6173   2
   9  -1  -7 438.619 66.8432   3
  -9  -1   8 89.1930 26.2371   2
  -9   1   8 114.148 36.0155   3
  -9  -1  -8 127.234 26.8348   4
   9  -1  -8 197.376 48.1555   3
  -9  -1   8 120.553 37.7449   3
   9   1  -8 133.010 43.1867   3
  -9   1   8 147.386 37.3427   2
   9   1  -9 531.453 82.8176   3
   9  -1  -9 421.637 72.2014   3
  -9  -1   9 448.194 66.1706   3
  -9   1   9 433.072 68.0189   3
  -9   1  -9 488.949 36.8634   4
  -9  -1  -9 418.357 44.9995   4
  -9   1 -10 196.821 19.5133   4
  -9   1  10 220.092 40.7992   3
  -9  -1  10 187.967 48.0167   3
   9   1 -10 294.167 62.4208   3
   9  -1 -10 257.865 56.4368   3
  -9  -1  11 73.8783 17.8444   3
  -9   1  11 16.3065 26.6779   3
   9  -1 -11 76.2577 37.5578   3
   9   1 -11 89.4091 39.9003   3
   9   1 -11 99.3175 38.1252   2
  -9   1  12 309.275 63.3996   3
  -9  -1  12 310.124 66.0285   3
   9  -1 -12 322.693 64.9744   3
   9   1 -12 255.921 56.1048   2
  -9   1  13 33.5544 26.8490   3
  -9  -1  13 13.6789 25.5442   3
   9  -1 -13 66.6446 31.3008   2
   9  -1 -13 42.6577 33.6480   3
   9   1 -13 52.2304 22.3595   2
   9  -1 -14 133.648 41.9285   3
   9   1 -14 113.159 38.5512   2
  -9   1  14 131.500 48.4760   3
  -9  -1  14 175.607 48.7908   3
   9  -1 -14 244.978 56.2359   2
  -9  -1  15 2142.03 180.104   3
  -9   1  15 2156.93 172.333   3
   9   1 -15 1915.90 157.841   2
   9  -1 -15 1921.18 146.860   2
   9   1 -16 105.213 33.6686   2
   9  -1 -16 145.870 41.8527   2
   9  -1 -16 144.718 28.7745   1
  -9   1  16 143.945 46.2267   3
  -9  -1  16 131.975 48.6706   3
  -9   1  17 195.555 53.5291   3
   9   1 -17 203.572 58.6686   2
   9  -1 -17 163.300 47.8781   2
  -9  -1  17 210.875 60.6916   3
   9  -1 -17 124.611 30.4042   1
   9  -1 -18 2167.18 161.241   2
   9  -1 -18 1884.42 141.929   1
  -9  -1  18 2135.49 188.226   3
   9   1 -18 2078.19 172.199   2
  -9   1  18 2385.13 195.581   3
   9   1 -18 2233.23 176.312   1
   9   1 -19 183.501 48.0599   2
  -9  -1  19 343.431 81.6138   3
  -9   1  19 235.293 66.7781   3
   9  -1 -19 214.133 53.6837   2
   9  -1 -19 224.711 46.2305   1
   9   1 -19 110.394 51.7399   1
  -9   1  20 2296.06 196.951   3
   9  -1 -20 1983.97 139.783   1
   9   1 -20 1151.98 142.868   1
  -9  -1  20 2162.18 203.439   3
   9   1 -20 1868.12 166.480   2
   9  -1 -20 2017.06 157.355   2
   9  -1 -21 456.933 63.2197   1
   9  -1 -21 353.454 65.0974   2
  -9   1  21 442.453 90.3856   3
   9   1 -21 277.159 74.0787   1
  -9  -1  21 431.011 94.0860   3
   9   1 -21 208.957 46.8904   2
   9   1 -22 726.729 105.621   2
   9   1 -22 887.372 113.200   1
  -9   1  22 1067.66 137.544   3
  -9  -1  22 975.599 140.235   3
   9  -1 -22 932.527 111.077   2
   9  -1 -23-5.19955 29.5709   2
  -9   1  23 44.4248 36.9460   3
   9   1 -23 35.7276 21.6306   2
  -9  -1  23 4.72842 30.3159   3
   9  -1 -24 881.565 115.493   2
  -9  -1  24 1081.36 152.449   3
   9   1 -24 934.280 126.841   2
  -9   1  24 1150.19 154.521   3
  -9  -1  25-7.79483 42.5503   3
  -9   1  25 6.09634 26.4919   3
   9   1 -25 6.72066 32.2210   2
   9  -1 -25 25.7422 38.8791   2
  -9   1  26 146.905 56.2159   3
   9   1 -26 107.258 41.3883   2
   9  -1 -26 165.092 55.4742   2
  -9  -1  26 159.328 69.9009   3
   9   1 -27-31.3176 34.4726   2
   9  -1 -27 91.2798 46.7943   2
  -9  -1  27 79.0334 54.1299   3
  -9   1  27 54.0359 39.6441   3
  -9   1  28 32.5489 31.3288   3
  -9  -1  28 26.9168 43.4992   3
   9   1 -28 58.0009 55.9514   2
   9  -1 -28 12.5763 37.1513   2
   9  -1 -29-20.7141 29.9962   2
  -9   1  29-1.26421 33.5005   3
  -9  -1  29 53.4667 43.5311   3
   9   1 -29-26.5708 42.2201   2
   9   1 -30 2.88164 34.6458   2
   9  -1 -30-38.9602 22.4505   2
  -9   1  30 47.5470 46.5954   3
  -9  -1  30 89.2707 73.2429   3
   9  -1 -31 92.6113 57.8978   2
  -9  -1  31 75.0573 73.2608   3
  -9   1  31 19.6417 40.6590   3
   9   1 -31 29.4155 31.8235   2
   9   1 -32 63.0892 54.8536   2
  -9   1  32 60.3659 32.6445   3
   9  -1 -32 92.7375 53.4441   2
  -9  -1  32-14.4542 46.6687   3
  -9   1  33 50.1923 32.9275   3
   9  -1 -33-44.1750 33.2636   2
  -9  -1  33 89.4662 79.1762   3
   9   1 -33-53.9475 43.4189   2
   9  -1 -34 4.10299 32.8273   2
  -9  -1  34-87.8266 60.2926   3
   9   1 -34-89.4170 62.0860   2
  -9   1  34-52.5583 73.5722   3
   9  -1 -35-56.6545 46.4770   2
  -9  -1  35 53.8841 51.3426   3
  -9   1  35-63.0694 71.7464   3
   9   1 -35-83.3977 60.5765   2
   9  -1  35 142.725 92.7949   1
   9   1 -36-7.57792 36.7291   2
   9  -1  36 129.909 107.548   1
   9  -1 -36-23.3806 34.3040   2
  -9   1  36 18.5762 41.9278   3
  -9  -1  36 23.3371 46.1183   3
  -9  -1  37 22.1663 55.7891   3
   9   1 -37-32.5713 64.6252   2
  -9   1  37 28.9773 35.8161   3
  -9   1  38 69.5154 89.3343   3
   9   1 -38 0.30626 43.1079   2
   9   1 -39-29.1505 37.7426   2
 -10   1   0 7721.83 311.942   3
 -10  -1   0 7794.91 327.237   3
 -10  -1   1 4559.70 242.032   3
 -10  -1  -1 4138.79 235.177   3
 -10   1  -1 4364.64 229.381   3
 -10   1   1 4426.92 227.249   3
 -10  -1   2 823.300 102.414   2
 -10   1   2 456.754 69.9999   3
 -10  -1  -2 489.927 77.5130   3
 -10  -1   2 530.641 76.3235   3
 -10   1  -2 473.979 73.6660   3
 -10  -1  -3 1614.39 145.390   3
 -10  -1   3 1620.59 145.661   3
 -10   1   3 1705.31 137.442   3
 -10  -1   3 1909.93 153.611   2
 -10  -1   4 619.513 82.8579   2
 -10  -1   4 501.091 78.2120   3
 -10  -1  -4 428.074 71.8201   3
  10   1  -4 639.288 89.8957   3
 -10   1   4 550.833 79.9502   3
 -10   1   4 590.671 77.9864   2
 -10  -1   5 15.7533 26.0318   2
 -10   1   5 8.20742 24.4514   3
 -10  -1   5 30.3478 27.4896   3
  10   1  -5 63.9717 32.5062   3
 -10   1   5 30.1375 21.8945   2
 -10  -1   6 4409.54 241.200   3
 -10   1   6 5018.14 223.129   2
  10  -1  -6 4846.62 240.378   3
 -10   1   6 4276.84 225.824   3
 -10  -1   6 5345.48 252.443   2
  10   1  -6 4671.76 250.334   3
  10   1  -7 57.6066 37.1376   3
 -10  -1   7 55.5627 17.5292   3
  10  -1  -7 40.6621 23.0754   3
 -10   1   7 65.8845 28.4579   3
 -10  -1   7 27.4987 27.0660   2
 -10  -1  -7 67.0987 25.8774   4
 -10   1   7 29.9553 18.2387   2
 -10   1   8 1853.89 134.448   2
 -10  -1   8 2032.86 154.578   2
 -10   1   8 1699.22 140.164   3
  10  -1  -8 1946.65 154.248   3
 -10  -1   8 1695.80 152.702   3
 -10  -1  -8 1971.01 107.807   4
 -10  -1  -9 79.6534 22.4146   4
 -10  -1   9 48.4400 16.6370   3
 -10   1   9 64.2986 15.1620   3
  10  -1  -9 81.4762 31.6376   3
 -10   1  -9 135.055 24.8845   4
 -10  -1  10 6.07651 25.7092   3
  10  -1 -10-1.83610 19.5433   3
 -10   1 -10-12.9810 8.82209   4
 -10   1  10 11.6728 20.0107   3
 -10   1  11-35.6864 33.7011   3
 -10  -1  11 40.1466 20.5520   3
  10  -1 -11 23.1109 33.5280   3
 -10   1  12 261.592 56.7074   3
  10  -1 -12 374.821 72.8858   3
 -10  -1  12 215.186 50.6156   3
 -10  -1  13 1799.86 164.103   3
  10   1 -13 1658.22 149.643   2
 -10   1  13 1886.19 159.247   3
  10   1 -14 841.706 114.052   2
 -10   1  14 916.353 108.464   3
 -10  -1  14 830.494 113.237   3
 -10  -1  15-3.73377 40.5407   3
  10   1 -15 82.8340 41.7875   2
 -10   1  15 5.98279 32.5796   3
  10  -1 -15 74.2946 40.4815   2
  10  -1 -16 25.9786 29.1743   2
 -10  -1  16-19.8898 43.6194   3
  10   1 -16 0.85795 23.0945   2
 -10   1  16-94.1111 52.0846   3
 -10  -1  17 294.894 68.5587   3
  10  -1 -17 341.643 49.3265   1
 -10   1  17 329.586 73.0610   3
  10   1 -17 342.095 76.6243   2
  10  -1 -17 339.381 79.4885   2
 -10  -1  18 11854.3 478.158   3
  10  -1 -18 10794.4 400.601   2
  10   1 -18 13587.1 435.474   1
 -10   1  18 11962.9 459.310   3
  10  -1 -18 12547.0 370.779   1
  10   1 -18 10429.3 419.645   2
  10  -1 -19 145.737 58.7929   2
  10   1 -19 124.851 52.0779   2
  10   1 -19 15.3990 47.9814   1
 -10  -1  19 25.4095 36.8987   3
 -10   1  19 126.691 57.8368   3
  10  -1 -19 39.6934 24.8241   1
 -10  -1  20 993.352 129.972   3
  10   1 -20 425.197 91.5823   1
 -10   1  20 1301.75 156.694   3
  10  -1 -20 1034.07 119.782   2
  10  -1 -20 1263.12 110.605   1
  10   1 -20 1078.21 131.632   2
 -10  -1  21 1590.81 180.445   3
  10   1 -21 658.067 119.879   1
 -10   1  21 1673.89 173.502   3
  10  -1 -21 1321.44 141.038   2
  10   1 -21 1435.91 151.857   2
  10  -1 -21 1478.15 124.293   1
 -10   1  22 411.851 81.1843   3
  10  -1 -22 224.468 57.1188   1
  10   1 -22 333.485 75.7609   2
 -10  -1  22 290.852 68.6154   3
  10  -1 -22 282.476 63.5425   2
 -10  -1  23-79.1579 56.6675   3
 -10   1  23-18.3800 23.8306   3
  10  -1 -23-8.58022 30.8799   2
  10   1 -23 8.55660 22.4362   2
 -10   1  24 207.537 70.8265   3
 -10  -1  24-15.9190 42.6229   3
  10   1 -24 106.522 58.5769   2
  10  -1 -24 78.4117 37.6285   2
  10  -1 -25 843.898 120.495   2
 -10   1  25 888.980 141.319   3
  10   1 -25 768.528 120.714   2
 -10  -1  25 925.495 145.343   3
  10   1 -26-27.5095 32.2315   2
  10  -1 -26 22.3024 22.4416   2
 -10  -1  26-12.7261 44.6883   3
 -10   1  26-10.6267 32.5180   3
 -10  -1  27 39.1636 48.5009   3
  10   1 -27-10.8805 24.1627   2
 -10   1  27 19.6730 38.3487   3
  10  -1 -27-5.24128 34.2347   2
 -10   1  28 5.61409 25.7547   3
  10   1 -28-35.3848 43.5265   2
  10  -1 -28 103.426 46.4808   2
 -10  -1  28 91.3553 60.7622   3
  10  -1 -29-22.3885 23.8737   2
 -10   1  29 54.5684 54.6874   3
 -10  -1  29 8.22545 29.4809   3
  10   1 -29-12.2508 29.4015   2
 -10   1  30 37.7945 58.4092   3
  10  -1 -30 20.1855 26.3010   2
  10   1 -30 29.3991 40.3802   2
 -10  -1  30-2.79849 38.1281   3
  10   1 -31-41.7738 39.0516   2
  10  -1 -31-91.9149 50.4727   2
 -10  -1  31 45.7684 59.0477   3
 -10   1  31 12.5734 47.4627   3
 -10   1  32 57.9555 32.9737   3
 -10  -1  32 92.4178 60.5203   3
  10  -1 -32-19.2901 37.3570   2
  10   1 -32 106.601 61.9983   2
 -10  -1  33 27.2015 70.6536   3
  10  -1 -33-11.0505 32.1691   2
 -10   1  33 88.5851 66.9487   3
  10   1 -33 60.1362 28.0082   2
 -10  -1  34 62.5430 88.5459   3
  10  -1 -34-7.48081 38.4398   2
  10   1 -34 41.0801 44.9792   2
 -10   1  34 18.9346 46.2603   3
 -10   1  35 20.2051 51.0718   3
  10   1 -35-93.1159 57.4335   2
 -10  -1  35 94.7668 87.8354   3
 -10  -1  36 73.1291 96.6508   3
 -10   1  36 78.6182 65.1802   3
  10   1 -36 42.2541 49.9603   2
  10   1 -37-60.6861 45.8457   2
 -10   1  37 119.752 74.7840   3
  10   1 -38 48.2708 38.9866   2
 -11  -1   0 41.9820 37.1527   3
 -11   1   0 3.45362 18.9896   3
 -11   1   1 1222.47 125.455   3
 -11  -1  -1 1243.94 131.723   3
 -11  -1   1 1153.88 127.152   3
 -11   1  -1 1271.48 129.931   3
 -11   1  -2 15.0165 23.1891   3
 -11  -1   2 36.3466 35.7798   2
 -11   1   2-71.9008 42.7630   3
 -11  -1   2 22.9713 27.3125   3
 -11  -1  -2 8.42731 39.9302   3
 -11  -1   3 1198.19 126.921   2
 -11  -1  -3 885.756 114.049   3
 -11   1  -3 1021.59 116.775   3
 -11   1   3 1030.90 115.547   3
 -11  -1   3 992.258 118.578   3
 -11   1   3 904.162 117.335   2
 -11  -1  -4-35.4508 30.7636   3
 -11  -1   4-10.6534 20.6660   3
 -11   1   4 23.2844 18.6853   2
 -11  -1   4 39.9835 35.1321   2
 -11   1   4-0.66522 30.4601   3
 -11   1   5 45.2107 31.7866   2
 -11  -1   5-11.8726 27.4633   3
 -11   1   5 31.5015 17.1599   3
 -11  -1  -5 10.9165 21.4097   3
 -11  -1   5 36.9609 29.3684   2
 -11  -1   6 2387.21 172.486   2
 -11   1   6 2221.99 155.569   2
 -11  -1   6 1898.30 165.851   3
 -11   1   6 1876.28 156.886   3
 -11   1   7-5.83137 25.1764   3
 -11  -1   7 2.73453 18.4688   2
 -11   1   7 9.30788 21.4202   2
  11  -1  -7 38.3034 32.8301   3
 -11  -1   7 16.6060 26.8821   3
 -11  -1  -7 33.6669 26.5993   4
 -11  -1  -8 258.300 43.9402   4
 -11  -1   8 256.142 59.2781   3
  11  -1  -8 236.809 58.3817   3
 -11   1   8 243.448 57.5243   3
 -11   1   8 284.677 54.2313   2
 -11  -1   8 321.652 69.3049   2
 -11   1   9-7.41421 16.5432   3
 -11  -1   9 2.37715 25.6188   2
 -11   1   9-43.1814 23.4085   2
 -11  -1   9 64.4678 36.9400   3
 -11  -1  -9 12.0003 15.9876   4
 -11  -1  10 676.866 96.3766   3
 -11  -1 -10 649.779 60.3036   4
 -11   1 -10 675.391 49.7226   4
 -11   1  10 606.752 91.4003   3
 -11   1  11 6.76982 27.4253   3
 -11  -1  11-28.2045 36.5480   3
 -11   1 -11 6.08665 5.94998   4
 -11  -1  12 1149.90 136.614   3
 -11   1  12 1200.17 135.492   3
 -11  -1  13 5518.95 301.947   3
 -11   1  13 5355.19 284.253   3
 -11   1  14 199.933 58.7193   3
 -11  -1  14 301.570 70.3629   3
 -11  -1  15 1607.14 159.472   3
 -11   1  15 1543.85 156.274   3
  11   1 -15 1498.34 152.885   2
 -11  -1  16 2879.05 226.705   3
  11   1 -16 3041.98 215.979   2
 -11   1  16 2977.26 219.068   3
  11   1 -17 594.967 118.063   2
 -11  -1  17 657.251 103.453   3
 -11   1  17 810.190 108.979   3
  11   1 -18 762.907 107.528   2
  11  -1 -18 658.833 102.197   2
 -11   1  18 600.066 99.3296   3
 -11  -1  18 513.133 95.7917   3
  11  -1 -18 340.340 68.1353   1
 -11  -1  19 34.7744 43.4746   3
  11  -1 -19 12.3315 31.1970   1
  11   1 -19 26.6941 34.0750   1
  11   1 -19 61.1886 35.6438   2
 -11   1  19-6.04104 54.3967   3
  11  -1 -19 56.3852 37.2537   2
  11  -1 -20 271.823 75.9519   2
  11  -1 -20 175.313 43.5752   1
 -11  -1  20 62.4739 38.8329   3
 -11   1  20 197.503 57.5319   3
  11   1 -20 226.324 70.0468   2
  11  -1 -21 154.105 37.8631   1
  11  -1 -21 87.7663 44.7966   2
 -11   1  21 76.8500 31.0169   3
 -11  -1  21 88.8672 25.5029   3
  11   1 -21 150.848 47.7060   2
 -11  -1  22 23.8839 41.5404   3
  11   1 -22 3.36455 23.7889   2
  11  -1 -22 33.8920 28.3101   2
 -11   1  22-36.6652 40.0213   3
 -11   1  23 53.4179 43.7774   3
  11   1 -23 77.6349 37.4776   2
  11  -1 -23 5.19155 19.5754   2
 -11  -1  23 102.345 61.2110   3
 -11   1  24 20.6554 24.0562   3
  11   1 -24 12.9989 27.1413   2
 -11  -1  24-34.9697 50.1288   3
  11  -1 -24 79.4037 46.0912   2
  11   1 -25 38.9911 21.7572   2
 -11  -1  25 23.2094 25.7435   3
  11  -1 -25 54.7191 37.1927   2
 -11   1  25 11.5327 38.1738   3
  11   1 -26 15.0928 41.2967   2
 -11   1  26 9.66854 33.1903   3
  11  -1 -26-34.9989 35.9397   2
 -11  -1  26-5.29861 51.4791   3
 -11   1  27 126.186 60.0045   3
  11  -1 -27-15.8953 36.2345   2
  11   1 -27 124.633 62.3191   2
 -11  -1  27 90.2070 55.0346   3
 -11   1  28 37.1278 47.6050   3
  11   1 -28 42.0431 24.6334   2
  11  -1 -28 20.7378 32.7993   2
 -11  -1  28 3.93614 40.0090   3
  11   1 -29 51.6435 39.5229   2
  11  -1 -29 40.9207 33.5968   2
 -11  -1  29 99.0684 57.7062   3
 -11   1  29 111.979 71.9904   3
 -11   1  30-33.3936 34.2020   3
 -11  -1  30 53.4528 38.9480   3
  11  -1 -30-38.6084 28.4874   2
  11   1 -30-11.2395 23.5711   2
 -11   1  31 29.2610 40.4086   3
  11  -1 -31-25.5247 26.9993   2
  11   1 -31 23.3260 24.2534   2
  11   1 -32 130.916 58.1390   2
 -11  -1  32 154.035 105.559   3
  11  -1 -32 216.608 76.5500   2
 -11   1  32 359.091 116.180   3
 -11  -1  33-27.2341 58.4260   3
 -11   1  33 35.0971 31.6561   3
  11  -1 -33 4.43238 39.2776   2
  11   1 -33 50.4918 43.5254   2
 -11   1  34 139.815 101.585   3
  11   1 -34 208.047 69.7301   2
 -11  -1  34 171.680 93.3478   3
  11   1 -35 74.9107 55.3392   2
 -11  -1  35 54.4748 70.1685   3
 -11   1  35 90.8006 77.1637   3
  11   1 -36 155.778 71.1681   2
 -11   1  36 131.938 95.4568   3
  11   1 -37 54.3981 50.3992   2
 -12   1   0-10.6680 21.5924   3
 -12  -1   0 19.2594 33.9937   3
 -12  -1  -1 275.148 67.7616   3
 -12   1  -1 281.214 66.3132   3
 -12  -1   1 298.512 68.3650   3
 -12   1   1 291.032 61.3470   3
 -12  -1   2 1697.22 165.075   3
 -12   1  -2 1849.19 165.529   3
 -12  -1  -2 1855.03 169.665   3
 -12   1   2 1913.14 163.439   3
 -12   1  -3 392.142 78.3938   3
 -12  -1  -3 289.719 62.9198   3
 -12   1   3 442.286 82.4699   2
 -12  -1   3 323.027 68.0146   3
 -12   1   3 342.473 73.5610   3
 -12  -1  -4 624.945 98.5383   3
 -12  -1   4 479.895 85.4582   3
 -12   1  -4 443.999 81.2122   3
 -12   1   4 437.685 82.7100   3
 -12   1   4 551.983 87.9396   2
 -12   1   5 113.647 44.9475   2
 -12  -1   5 88.5330 44.4709   3
 -12  -1  -5 116.135 50.5763   3
 -12   1   5 39.4750 20.2378   3
 -12  -1  -6 1737.85 169.487   3
 -12   1   6 1856.46 152.942   2
 -12  -1   6 1587.46 159.832   3
 -12   1   6 1694.20 154.949   3
 -12  -1  -7 896.395 88.8036   4
 -12   1   7 967.350 104.938   2
 -12   1   7 660.512 97.2600   3
 -12  -1   7 748.104 103.423   3
 -12   1   8-9.56230 26.8609   2
 -12  -1  -8 59.1600 29.8685   4
 -12  -1   8 32.5406 34.6167   3
 -12   1   8 49.6547 37.4480   3
 -12  -1  -9 1947.40 118.148   4
 -12  -1   9 1698.84 168.997   3
 -12   1   9 2277.84 163.663   2
 -12   1   9 1755.23 163.156   3
 -12   1  10 29.8045 32.5767   3
 -12  -1  10 39.0115 36.0358   3
 -12   1 -10 29.5284 17.4833   4
 -12  -1 -10 8.16470 10.6692   4
 -12   1  11 1977.57 170.531   3
 -12   1 -11 2117.23 89.8697   4
 -12  -1  11 2160.51 186.031   3
 -12  -1  12 482.297 94.8443   3
 -12   1  12 451.072 82.4934   3
 -12  -1  13 2643.25 212.787   3
 -12   1  13 2618.78 203.483   3
 -12  -1  14 1747.95 179.084   3
 -12   1  14 1537.29 158.414   3
 -12  -1  15 46.8969 32.1877   3
 -12   1  15-26.3090 48.0504   3
 -12   1  16 440.283 84.5116   3
 -12  -1  16 386.246 82.9063   3
 -12   1  17 353.357 76.3490   3
 -12  -1  17 395.070 79.3524   3
 -12  -1  18 692.744 115.531   3
 -12   1  18 807.650 116.822   3
  12   1 -18 579.124 117.760   2
  12   1 -19 1458.26 155.551   2
 -12  -1  19 1210.75 158.530   3
 -12   1  19 1429.56 165.430   3
  12  -1 -19 918.877 107.088   1
 -12  -1  20 15.6944 27.4144   3
 -12   1  20-56.6503 48.5950   3
  12   1 -20 79.9045 54.7013   2
  12  -1 -21 79.7442 41.8770   2
 -12   1  21-9.98495 31.5032   3
  12   1 -21 11.0961 42.7690   2
 -12  -1  21-64.9090 62.5339   3
  12  -1 -22 459.121 83.7679   2
 -12   1  22 533.479 103.330   3
  12   1 -22 492.216 102.490   2
 -12  -1  22 477.184 98.1048   3
 -12   1  23 192.673 71.4723   3
 -12  -1  23 163.048 74.4180   3
  12   1 -23 148.483 74.4370   2
  12  -1 -23 220.622 67.6697   2
 -12  -1  24 43.6670 41.8680   3
  12   1 -24 74.0884 55.4846   2
 -12   1  24-37.9817 49.4955   3
  12  -1 -24 63.2731 45.2932   2
  12   1 -25 48.3993 40.0106   2
  12  -1 -25 43.7862 43.6059   2
 -12   1  25-1.20944 36.6765   3
 -12  -1  25-20.8108 45.2653   3
  12   1 -26 3.76747 21.5309   2
  12  -1 -26 57.6710 35.4135   2
 -12  -1  26 64.0401 29.2034   3
 -12   1  26 25.6279 27.4601   3
  12   1 -27 100.199 51.1819   2
  12  -1 -27 52.3367 39.4704   2
 -12   1  27 24.5604 34.6552   3
 -12  -1  27 69.3587 58.9180   3
 -12  -1  28 45.4202 62.5025   3
 -12   1  28 24.7476 43.1255   3
  12   1 -28-48.0831 33.1777   2
  12  -1 -28 34.1379 38.8544   2
 -12   1  29-36.6772 34.2933   3
  12  -1 -29-75.2060 52.2091   2
  12   1 -29-11.5069 22.9155   2
 -12  -1  29 81.1153 56.8462   3
  12   1 -30 58.3017 37.4728   2
  12  -1 -30 70.7921 47.5929   2
 -12   1  30-10.6958 38.3112   3
 -12  -1  30 31.7827 40.0404   3
  12  -1 -31 34.9780 34.6079   2
  12   1 -31 17.1289 35.3663   2
 -12   1  31-69.0786 55.5102   3
 -12  -1  31-51.6842 65.5321   3
  12   1 -32 18.2624 38.5553   2
 -12  -1  32 165.440 96.0848   3
 -12   1  32 220.333 102.758   3
 -12  -1  33 6.38859 54.1629   3
  12   1 -33 3.93303 35.3823   2
 -12   1  33 56.0856 77.3693   3
 -12   1  34 151.673 106.781   3
 -12  -1  34 148.901 79.7285   3
  12   1 -34 144.981 68.2388   2
  12   1 -35 56.4693 54.3119   2
 -12   1  35 5.45370 81.1805   3
 -13   1   0-46.5045 38.1022   3
 -13  -1   0-54.1558 45.0056   3
 -13   1  -1 352.243 71.7886   3
 -13  -1  -1 301.775 68.0379   3
 -13   1   1 336.499 72.7946   3
 -13  -1   1 370.659 78.5246   3
 -13   1  -2 50.0077 36.4883   3
 -13  -1  -2 22.4930 36.2513   3
 -13   1   2 7.03891 18.7081   3
 -13  -1   2-22.0930 39.9757   3
 -13   1  -3 42.6679 40.1989   3
 -13   1   3-39.1293 37.6347   3
 -13  -1   3-28.4577 42.9957   3
 -13  -1  -3-1.80397 39.8192   3
 -13  -1  -4-23.6904 32.4354   3
 -13  -1   4-14.0500 21.3484   3
 -13   1  -4 22.7452 26.3847   3
 -13   1   4-6.38923 21.8798   3
 -13   1   5-0.70641 27.1945   3
 -13   1  -5 0.57303 39.3592   3
 -13  -1  -5 37.3575 26.8696   3
 -13  -1   5-12.7503 27.4519   3
 -13   1   6-0.31619 21.8650   3
 -13  -1   6-35.9126 32.0004   3
 -13  -1  -6 48.8346 44.7648   3
 -13  -1  -7 121.813 39.7163   4
 -13   1   7 48.1435 38.2123   3
 -13  -1   7 120.828 55.6749   3
 -13  -1  -7 52.2707 54.1627   3
 -13  -1   8 1774.21 178.536   3
 -13   1   8 1718.00 164.102   3
 -13  -1  -8 1979.13 133.386   4
 -13   1   9 424.061 85.3582   3
 -13  -1  -9 331.130 50.8502   4
 -13  -1   9 374.813 89.2143   3
 -13   1  10 238.309 76.7765   3
 -13  -1  10 256.758 81.6370   3
 -13  -1 -10 203.625 38.7809   4
 -13   1 -10 259.882 38.7941   4
 -13  -1  11 1949.62 190.229   3
 -13   1 -11 2015.73 95.9890   4
 -13   1  11 1697.31 173.078   3
 -13  -1 -11 1998.31 118.501   4
 -13  -1  12 3292.85 251.301   3
 -13   1  12 3357.48 240.337   3
 -13  -1  13 4265.98 284.925   3
 -13   1  13 3870.72 263.744   3
 -13   1  14 3396.08 246.825   3
 -13  -1  14 3181.65 252.232   3
 -13  -1  15 68.3377 46.3535   3
 -13   1  15 42.2048 43.6893   3
 -13   1  16 945.225 130.869   3
 -13  -1  16 1035.07 146.063   3
 -13  -1  17-87.8477 54.8484   3
 -13   1  17-34.1565 42.1598   3
 -13   1  18 11.6107 39.8340   3
 -13  -1  18-66.2905 58.6723   3
 -13  -1  19-6.70505 44.0610   3
 -13   1  19-78.6277 52.4038   3
 -13  -1  20 265.097 68.5188   3
 -13   1  20 232.330 63.8576   3
 -13   1  21 23.8560 25.5118   3
 -13  -1  21 85.8095 56.0135   3
  13   1 -21 108.223 60.2838   2
 -13   1  22 49.8072 52.2882   3
  13   1 -22 161.603 63.8464   2
 -13  -1  22 131.014 55.8307   3
  13   1 -23 82.6184 55.8947   2
 -13   1  23 45.9063 29.9589   3
 -13  -1  23 35.9144 36.1626   3
 -13  -1  24 43.2560 48.0375   3
 -13   1  24 46.8815 28.2441   3
  13   1 -24 25.2920 45.7564   2
 -13   1  25 49.7065 35.0177   3
 -13  -1  25 60.1457 40.4783   3
  13   1 -25 130.756 61.3499   2
  13  -1 -25 76.7240 56.3111   2
 -13   1  26 169.627 72.0397   3
  13  -1 -26 188.759 69.2846   2
 -13  -1  26 11.1719 26.1148   3
  13   1 -26 205.791 74.2100   2
  13   1 -27 64.6144 58.5993   2
 -13  -1  27 87.2026 59.9506   3
 -13   1  27 56.2573 56.3966   3
  13  -1 -27 39.7388 50.9811   2
  13  -1 -28 153.210 65.8781   2
 -13  -1  28 108.750 74.3675   3
  13   1 -28 160.677 67.8712   2
 -13   1  28 96.5836 67.1145   3
  13   1 -29 153.365 77.1497   2
 -13   1  29 226.402 88.3808   3
 -13  -1  29 112.145 82.2993   3
  13  -1 -29 170.856 71.9848   2
  13   1 -30 48.8274 48.5178   2
 -13   1  30 2.67406 30.7743   3
 -13  -1  30 31.2225 43.2245   3
 -13  -1  31 225.026 106.648   3
  13   1 -31 112.465 73.9873   2
 -13   1  31 51.6866 62.6623   3
 -13  -1  32-13.3768 41.5867   3
 -13   1  32 46.7724 57.1955   3
  13   1 -32 51.4281 41.7499   2
 -13  -1  33 30.6504 49.3211   3
 -13   1  33 74.8565 70.2676   3
  13   1 -33 72.6823 47.5401   2
 -13   1  34 235.657 110.822   3
  13   1 -34 123.169 69.0516   2
 -14   1   0 122.437 39.6010   3
 -14  -1   0 112.977 42.1402   3
 -14  -1  -1-113.655 56.2205   3
 -14   1   1-6.06301 26.7042   3
 -14   1  -1-15.9706 35.0465   3
 -14  -1   1 13.3732 18.8715   3
 -14  -1   2 519.061 88.5858   3
 -14   1  -2 536.767 95.1468   3
 -14  -1  -2 528.144 96.1398   3
 -14   1   2 515.827 89.4534   3
 -14  -1  -3 90.6451 43.1622   3
 -14  -1   3 27.2652 32.5690   3
 -14   1   3-16.9262 55.6920   3
 -14   1  -3 131.356 45.3741   3
 -14   1  -4 77.6539 42.8393   3
 -14  -1  -4 71.7814 44.2662   3
 -14   1   4 8.45574 39.1270   3
 -14  -1   4 6.49612 40.5075   3
 -14  -1   5 192.016 47.9623   3
 -14   1  -5 196.706 65.0498   3
 -14  -1  -5 262.534 81.5239   3
 -14   1   5 211.345 55.9950   3
 -14   1   6 2762.48 214.388   3
 -14  -1   6 2733.49 226.796   3
 -14   1  -6 2658.64 225.666   3
 -14  -1  -6 2670.48 235.111   3
 -14  -1   7 838.376 127.585   3
 -14   1   7 748.725 116.974   3
 -14  -1  -7 777.880 130.117   3
 -14  -1  -7 934.555 100.297   4
 -14   1  -7 817.757 130.579   3
 -14  -1  -8 2722.74 164.117   4
 -14   1   8 2478.69 206.955   3
 -14  -1   8 2331.68 210.992   3
 -14  -1  -8 2425.51 227.169   3
 -14  -1   9 174.738 73.7391   3
 -14   1   9 150.248 73.7364   3
 -14  -1  -9 87.5015 37.0047   4
 -14   1  10 1165.00 149.022   3
 -14  -1 -10 1094.25 95.9301   4
 -14  -1  10 1096.74 145.439   3
 -14   1 -10 1208.53 88.0111   4
 -14   1 -11 1846.08 99.1205   4
 -14  -1  11 1673.09 184.148   3
 -14   1  11 1865.88 181.624   3
 -14  -1 -11 1748.38 118.305   4
 -14   1  12 60.5239 31.0534   3
 -14  -1  12 87.8196 65.0459   3
 -14   1  13 154.446 58.7538   3
 -14  -1  13 159.403 67.7089   3
 -14   1  14 67.8763 44.0546   3
 -14  -1  14 110.971 58.8379   3
 -14  -1  15 4279.76 310.721   3
 -14   1  15 4427.99 298.554   3
 -14  -1  16 85.1370 43.1237   3
 -14   1  16 104.104 57.0645   3
 -14  -1  17 64.8081 47.0776   3
 -14   1  17 15.6781 25.2534   3
 -14  -1  18 27.9313 39.2210   3
 -14   1  18-44.3140 40.9511   3
 -14  -1  19 19.2454 49.0533   3
 -14   1  19-32.8496 44.5091   3
 -14  -1  20-58.7853 55.5329   3
 -14   1  20 47.3030 30.9945   3
 -14  -1  21-6.67942 41.7260   3
 -14   1  21-34.2417 30.6587   3
 -14   1  22 550.426 122.681   3
 -14  -1  22 570.511 129.363   3
 -14   1  23 257.673 87.6253   3
 -14  -1  23 129.386 58.0892   3
 -14  -1  24 234.991 86.9897   3
 -14   1  24 213.614 79.5866   3
 -14   1  25-1.20672 31.5357   3
  14   1 -25-72.4260 49.5776   2
 -14  -1  25-16.2713 49.4634   3
  14   1 -26 49.2477 50.3725   2
 -14   1  26 8.56706 29.2366   3
 -14  -1  26-33.2206 27.5169   3
 -14   1  27 102.876 73.1167   3
 -14  -1  27-40.9036 34.8984   3
  14   1 -27-16.1562 34.2849   2
  14   1 -28 55.7449 50.7698   2
 -14   1  28-57.2012 46.5871   3
 -14  -1  28 108.827 83.7370   3
 -14  -1  29 17.7167 46.8385   3
  14   1 -29-37.9034 27.5129   2
  14   1 -30 49.4306 39.8780   2
 -14   1  30 20.9356 58.9818   3
 -14  -1  30 52.3482 49.8949   3
  14   1 -31 58.7397 62.0791   2
 -14  -1  31 55.4263 56.4794   3
 -14   1  31 6.73054 30.6594   3
  14   1 -32 45.5086 51.5723   2
 -14  -1  32 40.5502 46.2909   3
 -14   1  32-71.5312 55.0393   3
 -14   1  33 37.4259 71.0438   3
 -15   1   0-59.0345 44.9257   3
 -15  -1   0-36.7498 42.8819   3
 -15  -1   1 334.128 72.6052   3
 -15   1  -1 313.744 80.8465   3
 -15   1   1 343.289 78.9581   3
 -15  -1  -1 279.004 69.2460   3
 -15   1  -2-31.7200 47.4554   3
 -15   1   2-63.4215 53.4271   3
 -15  -1   2-12.4476 45.9005   3
 -15  -1  -2-43.4071 54.3377   3
 -15  -1  -3 536.510 96.6872   3
 -15   1  -3 454.710 90.3609   3
 -15   1   3 415.560 83.5304   3
 -15  -1   3 335.109 75.5622   3
 -15  -1  -4-24.7423 41.5936   3
 -15   1  -4 24.7285 39.3483   3
 -15  -1   4-3.02943 45.9164   3
 -15   1   4 6.26708 29.1632   3
 -15   1  -5 20.4061 39.8386   3
 -15   1   5 9.46583 22.8886   3
 -15  -1   5-28.8884 41.6262   3
 -15  -1  -5 80.9537 56.8950   3
 -15   1  -6 374.063 93.5859   3
 -15  -1  -6 260.937 82.1800   3
 -15   1   6 188.189 59.8626   3
 -15  -1   6 226.672 66.1736   3
 -15  -1   7 307.658 77.4987   3
 -15  -1  -7 291.437 81.6441   3
 -15  -1  -7 393.731 73.7627   4
 -15   1  -7 536.095 117.180   3
 -15   1   7 281.700 79.0856   3
 -15  -1  -8 1563.92 186.119   3
 -15  -1  -8 1616.08 132.319   4
 -15  -1   8 1493.98 174.764   3
 -15   1   8 1633.77 175.085   3
 -15   1  -8 1533.66 179.053   3
 -15  -1  -9 205.998 94.1320   3
 -15   1   9 59.5483 59.1766   3
 -15  -1   9 142.857 71.7620   3
 -15  -1  -9 91.4638 25.2270   4
 -15  -1 -10 45.4043 24.5088   4
 -15  -1  10 109.267 65.2995   3
 -15  -1 -10 128.062 56.5675   3
 -15   1  10 136.957 52.8143   3
 -15   1  11 823.653 128.353   3
 -15  -1  11 972.015 136.830   3
 -15  -1  12 180.500 63.2790   3
 -15   1  12 187.996 57.9714   3
 -15  -1  13 401.846 95.3046   3
 -15   1  13 465.764 90.7287   3
 -15  -1  14 225.240 73.7391   3
 -15   1  14 167.126 64.2875   3
 -15   1  15 189.873 70.6640   3
 -15  -1  15 215.693 74.5197   3
 -15  -1  16 211.595 78.4436   3
 -15   1  16 217.629 82.1768   3
 -15   1  17 53.1027 24.0721   3
 -15  -1  17 25.4055 40.6968   3
 -15  -1  18 53.6223 59.4787   3
 -15   1  18-16.0022 49.2464   3
 -15  -1  19 12.9460 48.1303   3
 -15   1  19 27.9934 41.7705   3
 -15   1  20 57.4719 28.1813   3
 -15  -1  20-4.37682 27.2570   3
 -15   1  21 21.5197 56.3084   3
 -15  -1  21 64.8828 42.5725   3
 -15   1  22 38.6720 38.5127   3
 -15  -1  22-0.24621 34.1067   3
 -15   1  23 121.208 56.6754   3
 -15  -1  23 140.952 64.8759   3
 -15   1  24 37.9714 24.3757   3
 -15  -1  24 4.35875 44.8685   3
 -15  -1  25 81.8482 65.8642   3
 -15   1  25-8.97613 40.6038   3
 -15  -1  26 132.957 68.2672   3
 -15   1  26 172.431 79.7152   3
 -15  -1  27 67.5606 65.5676   3
 -15   1  27-16.8043 33.5976   3
 -15   1  28 213.516 100.976   3
 -15  -1  28 124.159 77.9060   3
 -15   1  29 42.5404 41.1865   3
 -15  -1  29 77.4275 57.2375   3
 -15   1  30 60.5772 62.6374   3
 -15  -1  30 90.7591 98.4315   3
 -15   1  31 29.9242 63.9268   3
 -15   1  32 24.5552 52.0173   3
 -16  -1   0 1314.81 168.941   3
 -16   1   0 1310.56 163.045   3
 -16  -1   1 631.248 118.470   3
 -16  -1  -1 680.178 116.400   3
 -16   1  -1 630.731 111.342   3
 -16   1   1 579.476 103.135   3
 -16  -1  -2 63.2402 40.6836   3
 -16   1  -2-28.1979 43.7235   3
 -16   1   2 80.8426 34.1945   3
 -16  -1   2 122.936 39.1477   3
 -16   1  -3 367.486 78.2299   3
 -16   1   3 248.486 62.1167   3
 -16  -1   3 257.430 64.7586   3
 -16  -1  -3 274.122 69.0681   3
 -16  -1  -4 57.1554 33.1728   3
 -16   1  -4-53.0082 45.0226   3
 -16   1   4-80.8951 51.0629   3
 -16  -1   4-56.9875 51.9540   3
 -16  -1  -5 111.141 50.2316   3
 -16   1   5 103.400 30.8445   3
 -16  -1   5 197.014 65.0113   3
 -16   1  -5 115.298 56.2968   3
 -16   1  -6 1802.86 202.396   3
 -16  -1   6 1646.78 189.516   3
 -16  -1  -6 1569.53 200.826   3
 -16   1   6 1738.56 188.799   3
 -16  -1   7 401.578 94.2419   3
 -16  -1  -7 538.845 121.392   3
 -16   1   7 639.570 117.115   3
 -16   1  -7 635.745 133.736   3
 -16   1  -8 6667.16 396.512   3
 -16   1   8 6466.48 370.819   3
 -16  -1   8 6610.71 388.033   3
 -16  -1  -8 7016.37 415.578   3
 -16  -1  -9 79.1250 64.1240   3
 -16   1   9 117.010 70.4189   3
 -16   1  -9 167.307 96.7072   3
 -16  -1   9 178.155 72.5474   3
 -16   1  10 1656.79 186.833   3
 -16  -1  10 1564.70 187.405   3
 -16  -1 -10 1670.44 200.944   3
 -16   1  11 7.80793 22.3972   3
 -16  -1 -11 117.022 72.9961   3
 -16  -1  11 82.3663 55.5510   3
 -16  -1  12 170.381 65.1143   3
 -16   1  12 193.247 71.4489   3
 -16  -1  13-0.69376 33.3014   3
 -16   1  13 29.5765 32.2207   3
 -16  -1  14 60.2594 45.0467   3
 -16   1  14 19.9140 31.3034   3
 -16   1  15 122.202 56.6012   3
 -16  -1  15 76.2756 44.1269   3
 -16   1  16 52.3029 39.6999   3
 -16  -1  16 96.7403 57.9832   3
 -16   1  17 149.692 63.1201   3
 -16  -1  17 226.781 78.9444   3
 -16   1  18-3.55944 37.4688   3
 -16  -1  18 69.8717 66.0907   3
 -16  -1  19 44.9759 42.5381   3
 -16   1  19-20.9435 41.3405   3
 -16   1  20 3.85880 24.9337   3
 -16  -1  20 16.2372 46.4957   3
 -16  -1  21 19.4132 26.1876   3
 -16   1  21-6.14793 38.5479   3
 -16  -1  22 52.9469 51.1933   3
 -16   1  22 30.3020 47.7311   3
 -16  -1  23 31.0559 27.6138   3
 -16   1  23-67.0247 55.9158   3
 -16   1  24-8.05442 35.5551   3
 -16  -1  24-60.0779 32.6937   3
 -16   1  25 177.117 80.6132   3
 -16  -1  25 93.6604 68.4084   3
 -16  -1  26 42.1000 47.6165   3
 -16   1  26 39.7790 50.3335   3
 -16   1  27 82.7410 39.3311   3
 -16  -1  27 79.9181 83.1929   3
 -16  -1  28 51.7043 64.7268   3
 -16   1  28 39.3090 49.8595   3
 -16  -1  29 15.0988 52.2719   3
 -16   1  29 59.6497 76.3102   3
 -16   1  30 37.0561 44.1297   3
 -17  -1   0-10.6272 32.3731   3
 -17   1   0-12.1937 22.1074   3
 -17  -1  -1 81.1858 37.2063   3
 -17  -1   1 124.556 43.3745   3
 -17   1   1 124.667 53.1289   3
 -17   1  -1 199.087 59.8266   3
 -17  -1  -2 72.1719 29.8938   3
 -17   1   2 49.7242 39.9511   3
 -17   1  -2 95.0433 58.3598   3
 -17  -1   2 79.7676 32.2800   3
 -17   1  -3 58.6302 24.8147   3
 -17  -1  -3 183.819 72.4965   3
 -17  -1   3 184.473 72.6454   3
 -17   1   3 104.599 37.1790   3
 -17   1   4-67.0986 42.6852   3
 -17  -1   4 15.7547 27.4419   3
 -17  -1  -4 37.6334 29.9313   3
 -17   1  -4 13.9501 38.2054   3
 -17  -1   5 135.137 57.3465   3
 -17  -1  -5 44.8978 40.6983   3
 -17   1  -5 30.1291 40.2872   3
 -17   1   5 30.9649 32.6222   3
 -17  -1   6 469.645 107.025   3
 -17   1  -6 456.117 110.977   3
 -17  -1  -6 493.338 115.879   3
 -17   1   6 500.474 106.353   3
 -17   1  -7 42.7198 34.2262   3
 -17  -1  -7-30.6237 29.7958   3
 -17  -1   7-32.1505 41.4477   3
 -17   1   7 8.18324 22.2595   3
 -17   1   8 306.456 87.2234   3
 -17   1  -8 307.605 96.3474   3
 -17  -1   8 347.952 96.9180   3
 -17  -1  -8 404.869 106.013   3
 -17  -1  -9 35.3750 41.1713   3
 -17   1  -9 85.8537 60.5267   3
 -17  -1   9 44.0151 62.1718   3
 -17   1   9 108.310 55.1356   3
 -17  -1 -10 584.148 130.692   3
 -17  -1  10 546.318 110.826   3
 -17   1 -10 500.884 121.045   3
 -17   1  10 588.142 117.396   3
 -17  -1 -11 193.552 65.1271   3
 -17  -1  11 43.6388 33.4159   3
 -17   1  11 92.7382 51.2589   3
 -17   1 -11 82.2891 45.0721   3
 -17  -1  12 82.8979 57.0509   3
 -17   1  12 136.376 59.0775   3
 -17  -1 -12 41.3539 34.0196   3
 -17  -1 -13 17.6186 29.1152   3
 -17   1  13 48.7121 51.4767   3
 -17  -1  13 9.27630 42.2167   3
 -17   1  14-72.2007 55.4680   3
 -17  -1  14 35.2413 49.4247   3
 -17   1  15-5.26544 22.7079   3
 -17  -1  15 42.8686 33.8139   3
 -17   1  16-34.6471 27.7116   3
 -17  -1  16-54.9978 27.0406   3
 -17   1  17 163.736 79.0375   3
 -17  -1  17 140.552 78.5558   3
 -17  -1  18-54.0540 43.0430   3
 -17   1  18 6.07282 48.5955   3
 -17  -1  19-43.5449 51.5031   3
 -17   1  19 4.13442 25.2631   3
 -17   1  20-46.1286 24.2593   3
 -17  -1  20 24.6148 66.1154   3
 -17  -1  21 54.1352 58.9732   3
 -17   1  21-7.77140 28.9001   3
 -17   1  22-24.4817 40.4977   3
 -17  -1  22 7.01377 28.6779   3
 -17  -1  23 122.931 80.0310   3
 -17   1  23 10.6475 42.1980   3
 -17   1  24 28.2765 37.4859   3
 -17  -1  24-12.0954 54.1440   3
 -17   1  25 4.39742 41.2404   3
 -17  -1  25 20.1365 46.4610   3
 -17  -1  26 38.3833 69.5258   3
 -17   1  26 1.65426 56.1436   3
 -17  -1  27 46.6552 61.6322   3
 -17   1  27 17.2984 42.0231   3
 -17   1  28 55.9893 65.3851   3
 -17   1  29 76.2401 79.3413   3
 -18  -1   0 67.1985 54.7040   3
 -18   1   0 58.0100 47.2974   3
 -18   1  -1 390.361 97.9821   3
 -18  -1   1 336.492 91.6121   3
 -18   1   1 353.786 95.5247   3
 -18  -1  -1 376.431 104.882   3
 -18  -1  -2 61.8104 58.4179   3
 -18   1   2 67.1855 56.0981   3
 -18   1  -2 0.33676 41.1584   3
 -18  -1   2 67.1411 47.2021   3
 -18  -1  -3-19.0279 43.3516   3
 -18   1  -3 107.176 47.9768   3
 -18  -1   3 43.2875 50.5981   3
 -18   1   3 95.6909 48.1801   3
 -18  -1   4-4.97014 26.3450   3
 -18   1   4-19.7113 27.2780   3
 -18   1  -4-20.1975 23.7609   3
 -18  -1  -4 72.4459 47.2113   3
 -18   1   5 6.86582 25.6481   3
 -18   1  -5-51.7068 48.8422   3
 -18  -1  -5-20.6922 39.2421   3
 -18  -1   5-37.8655 51.9481   3
 -18  -1   6 50.7391 34.2189   3
 -18   1   6 31.9386 34.9705   3
 -18   1  -6 80.6247 31.5867   3
 -18  -1  -6 18.2378 38.7516   3
 -18   1   7 38.0404 36.2237   3
 -18  -1  -7 60.1572 58.9623   3
 -18  -1   7 93.6091 53.9341   3
 -18   1  -7 67.8514 55.0776   3
 -18  -1  -8 58.5819 57.5536   3
 -18   1  -8 84.5246 58.2148   3
 -18  -1   8 54.1031 53.1372   3
 -18   1   8 25.4286 37.2877   3
 -18   1  -9 4.41181 23.3570   3
 -18  -1   9 40.5619 42.2909   3
 -18  -1  -9 38.2066 28.9639   3
 -18   1   9-0.43512 34.1911   3
 -18   1 -10 177.816 76.2814   3
 -18   1  10 244.328 82.5762   3
 -18  -1  10 261.673 89.0009   3
 -18  -1 -10 288.895 103.528   3
 -18   1  11-4.17501 27.5823   3
 -18  -1 -11 27.3018 47.8842   3
 -18  -1  11-42.9660 30.8350   3
 -18   1 -11 68.8250 63.2315   3
 -18   1 -12 98.9382 53.1159   3
 -18   1  12 138.254 61.1105   3
 -18  -1  12 47.8613 24.5880   3
 -18  -1 -12 83.4055 47.3770   3
 -18  -1 -13 119.053 65.0984   3
 -18   1 -13 41.7642 56.9924   3
 -18  -1  13 1.77934 25.7868   3
 -18   1  13 22.2925 24.1764   3
 -18  -1  14 105.370 61.1066   3
 -18  -1 -14 147.916 80.3063   3
 -18   1  14-15.4983 39.2802   3
 -18  -1 -15 48.3792 54.8550   3
 -18  -1  15 2.15130 33.4106   3
 -18   1  15-3.22942 28.0340   3
 -18   1  16 158.684 72.4403   3
 -18  -1  16 93.1660 50.6155   3
 -18   1  17 76.0573 56.2774   3
 -18  -1  17 14.9359 33.4662   3
 -18   1  18 5.40111 26.0820   3
 -18  -1  18-12.7794 30.0336   3
 -18   1  19 95.3504 72.5489   3
 -18  -1  19 157.283 93.7053   3
 -18   1  20 28.2885 59.7448   3
 -18  -1  20-8.16571 37.0463   3
 -18  -1  21 48.2116 66.8028   3
 -18   1  21 77.1967 67.0292   3
 -18   1  22-36.7073 63.4341   3
 -18  -1  22-56.4724 59.7040   3
 -18  -1  23 67.7213 53.6659   3
 -18   1  23 12.6506 48.4237   3
 -18   1  24 36.4369 56.3736   3
 -18  -1  24 8.12776 66.8004   3
 -18  -1  25 104.101 74.5641   3
 -18   1  25 187.202 89.6639   3
 -18   1  26 172.067 100.287   3
 -18   1  27 110.811 98.2706   3
 -19   1   0-55.7096 51.1900   3
 -19  -1   0-6.85953 22.5160   3
 -19   1  -1 112.514 66.3091   3
 -19  -1   1 17.4052 34.2931   3
 -19  -1  -1 128.504 66.9490   3
 -19   1   1 43.3575 33.2993   3
 -19  -1   2 221.194 85.4291   3
 -19   1   2 335.895 101.899   3
 -19  -1  -2 360.836 111.872   3
 -19   1  -2 196.198 74.9368   3
 -19   1  -3 88.9029 60.9058   3
 -19   1   3 155.562 64.3736   3
 -19  -1  -3 56.4045 52.5914   3
 -19  -1   3 84.8053 48.3679   3
 -19   1  -4 46.8109 24.4003   3
 -19  -1   4 87.5698 52.3769   3
 -19   1   4 85.1859 64.9888   3
 -19  -1  -4 53.2237 49.9535   3
 -19  -1   5 11.4767 22.5140   3
 -19   1   5-34.5507 27.1164   3
 -19  -1  -5 34.6977 51.5702   3
 -19   1  -5-19.8948 36.6331   3
 -19  -1   6 125.432 63.0523   3
 -19  -1  -6 72.3854 48.3300   3
 -19   1   6 25.0533 35.1611   3
 -19   1  -6 22.9301 36.3480   3
 -19  -1   7-37.9501 47.8444   3
 -19   1  -7-5.28199 38.2362   3
 -19  -1  -7-51.7942 49.8388   3
 -19   1   7-85.1789 53.9733   3
 -19  -1   8 73.0151 57.1701   3
 -19   1   8 47.3591 48.6739   3
 -19   1  -8-8.43594 30.3196   3
 -19  -1  -8 109.009 80.9109   3
 -19   1   9 69.7401 43.4438   3
 -19   1  -9-80.9788 52.3615   3
 -19  -1  -9 22.0931 41.4738   3
 -19  -1   9 34.1106 34.5524   3
 -19  -1 -10 155.063 88.0588   3
 -19   1 -10 32.4220 37.9460   3
 -19  -1  10 49.2147 40.5971   3
 -19   1  10 108.295 62.6986   3
 -19   1 -11 90.2065 66.4303   3
 -19   1  11 131.962 68.8093   3
 -19  -1  11-58.8921 47.3334   3
 -19  -1 -11 33.3247 70.0314   3
 -19  -1 -12-21.3074 30.8423   3
 -19   1 -12 80.8660 81.5744   3
 -19   1  12 6.08562 33.9780   3
 -19  -1  12 50.5529 78.1627   3
 -19  -1 -13 65.8745 65.8120   3
 -19  -1  13 4.72678 45.8222   3
 -19   1 -13 80.9794 78.6786   3
 -19   1  13-9.20657 37.7013   3
 -19  -1  14-3.38625 27.7344   3
 -19   1 -14 67.1870 45.3257   3
 -19  -1 -14 113.087 71.4069   3
 -19   1  14 85.7496 65.1887   3
 -19  -1  15 88.7430 74.7540   3
 -19  -1 -15 43.3512 62.9027   3
 -19   1 -15 16.5837 67.3894   3
 -19   1  15 53.6803 57.6407   3
 -19  -1  16 5.61240 30.7120   3
 -19   1  16 145.553 79.4655   3
 -19  -1 -16 62.1872 64.0767   3
 -19   1  17-47.8372 46.9788   3
 -19  -1 -17 47.8661 44.1224   3
 -19  -1  17 53.5303 54.4634   3
 -19   1  18 47.1159 59.0846   3
 -19  -1  18-64.5260 51.7364   3
 -19   1  19 109.108 73.9759   3
 -19  -1  19 109.731 83.7057   3
 -19  -1  20 152.008 85.9234   3
 -19   1  20 47.5370 59.8293   3
 -19   1  21-50.7328 59.8253   3
 -19  -1  21 1.73074 34.9653   3
 -19  -1  22-3.68677 52.2133   3
 -19   1  22 13.5843 48.1857   3
 -19   1  23-10.2716 42.2248   3
 -19   1  24-7.64670 36.3227   3
 -20   1   0 60.6528 43.2488   3
 -20  -1   0 31.3279 38.1017   3
 -20   1  -1 67.1597 57.0520   3
 -20   1   1 10.9726 55.6752   3
 -20  -1   1-17.2346 32.0023   3
 -20  -1  -1 37.8150 64.9175   3
 -20   1   2-32.1975 24.4124   3
 -20   1  -2 51.9832 46.1059   3
 -20  -1  -2-11.8430 40.8406   3
 -20  -1   2 27.9647 48.6594   3
 -20  -1   3 111.661 75.4048   3
 -20  -1  -3 153.510 88.2129   3
 -20   1  -3 106.284 57.6642   3
 -20   1   3 27.5794 45.9921   3
 -20   1   4 42.9146 51.4181   3
 -20  -1  -4 74.8768 74.4676   3
 -20  -1   4 8.06768 52.1255   3
 -20   1  -4 100.548 59.9503   3
 -20   1   5 21.8867 26.1053   3
 -20  -1  -5 121.231 91.9876   3
 -20  -1   5 70.2561 61.0156   3
 -20   1  -5 69.6483 63.3683   3
 -20   1  -6 12.1657 33.4324   3
 -20  -1   6 41.9392 34.9032   3
 -20  -1  -6-12.8334 49.4923   3
 -20   1   6 146.515 72.6883   3
 -20  -1  -7-22.4601 41.6559   3
 -20  -1   7-114.841 63.1261   3
 -20   1  -7-77.4819 52.3747   3
 -20   1   7-25.3154 29.7516   3
 -20   1   8-30.5326 41.9536   3
 -20   1  -8 4.68303 31.4277   3
 -20  -1  -8 42.4601 65.7982   3
 -20  -1   8 45.7275 38.2168   3
 -20   1  -9-21.1349 49.5822   3
 -20  -1  -9 66.3806 91.4967   3
 -20  -1   9 12.6962 34.9530   3
 -20   1   9 83.9560 59.0541   3
 -20   1  10-172.642 71.4003   3
 -20   1 -10 62.3986 68.5605   3
 -20  -1  10 54.2343 53.6769   3
 -20  -1 -10 107.791 83.0664   3
 -20  -1  11-8.61832 49.4519   3
 -20  -1 -11 29.4131 54.2664   3
 -20   1  11-125.823 78.4911   3
 -20   1 -11 11.1948 36.6960   3
 -20   1  12 67.7831 44.1293   3
 -20   1 -12 62.3837 85.1478   3
 -20  -1 -12 30.4196 58.6199   3
 -20  -1  12 70.0216 48.2439   3
 -20  -1  13 112.777 75.4524   3
 -20   1 -13 1.45737 62.4067   3
 -20   1  13 0.58588 24.5550   3
 -20  -1 -13 55.2836 83.1336   3
 -20   1 -14 61.8993 69.9217   3
 -20   1  14-15.2113 40.5699   3
 -20  -1  14 14.8801 45.8793   3
 -20  -1 -14 58.6478 62.2401   3
 -20  -1 -15 57.0855 81.6197   3
 -20  -1  15 60.4011 67.0257   3
 -20   1  15 52.6974 55.5788   3
 -20   1 -15-22.9128 25.9454   3
 -20   1  16 90.4889 60.1962   3
 -20   1 -16 4.46258 77.0480   3
 -20  -1  16 228.670 96.5728   3
 -20  -1  17 68.0687 63.6981   3
 -20   1  17 24.2626 49.1754   3
 -20  -1  18 130.659 77.4113   3
 -20   1  18 117.462 72.4978   3
 -20   1  19 144.255 75.2464   3
 -20  -1  19 116.521 86.2927   3
 -20   1  20 243.507 101.689   3
 -20   1  21 22.7844 52.0511   3
 -20   1  22-12.7568 43.7751   3
 -21   1   0 51.9306 71.5051   3
 -21  -1   0-7.77527 52.5393   3
 -21  -1   1-5.50319 52.8208   3
 -21   1  -1-9.06202 34.9853   3
 -21  -1  -1 49.0536 69.6029   3
 -21   1   1 89.3579 65.2034   3
 -21  -1   2 144.956 75.8338   3
 -21   1   2 178.118 71.0777   3
 -21  -1  -2 31.5647 57.0222   3
 -21   1  -2 73.1016 53.3858   3
 -21  -1   3 123.653 64.8796   3
 -21   1  -3 4.59147 49.2411   3
 -21  -1  -3 132.275 65.5863   3
 -21   1   3 141.656 74.1448   3
 -21  -1   4 402.149 126.661   3
 -21   1   4 281.458 101.449   3
 -21  -1  -4 239.599 115.975   3
 -21   1  -4 177.887 86.8187   3
 -21   1   5 170.849 85.9872   3
 -21  -1   5 36.5630 59.2040   3
 -21  -1  -5 17.1318 40.3014   3
 -21   1  -5 48.8249 65.9771   3
 -21   1   6 2.15518 36.2855   3
 -21  -1  -6 76.7531 92.4668   3
 -21   1  -6 60.8326 55.9086   3
 -21  -1   6 80.9459 79.3052   3
 -21   1   7 135.836 76.0527   3
 -21  -1   7-79.6353 56.3663   3
 -21  -1  -7 121.827 109.038   3
 -21   1  -7 7.45347 25.5938   3
 -21  -1  -8 37.6741 46.5263   3
 -21   1   8 77.9027 70.8262   3
 -21   1  -8 58.2090 60.5731   3
 -21  -1   8 132.759 89.7371   3
 -21   1  -9 34.2207 51.4636   3
 -21  -1   9 185.480 101.580   3
 -21  -1  -9 18.6410 36.8394   3
 -21   1   9 131.738 79.6712   3
 -21   1  10 63.8066 56.7447   3
 -21  -1 -10 20.5400 70.5093   3
 -21  -1  10-33.5207 60.0534   3
 -21   1 -10-8.73627 74.9601   3
 -21   1 -11 15.0102 68.7117   3
 -21  -1  11-11.3438 47.4564   3
 -21  -1 -11 98.9296 102.371   3
 -21   1  11-4.11738 28.5369   3
 -21   1 -12 14.9273 62.2690   3
 -21  -1  12 54.2541 57.7855   3
 -21   1  12 45.4391 41.9576   3
 -21  -1  13 30.4485 42.2700   3
 -21   1  13 64.9398 58.2970   3
 -21  -1  14-62.8903 43.9364   3
 -21   1  14 3.81040 26.4589   3
 -21  -1  15 135.552 98.2694   3
 -21   1  15 142.687 84.4271   3
 -21   1  16 173.898 100.403   3
 -21   1  17 2.27284 31.6880   3
 -21   1  18-6.63750 32.6082   3
 -22  -1   0 160.687 84.9463   3
 -22   1   0 288.834 106.366   3
 -22   1   1 33.1188 51.2958   3
 -22   1  -1 31.7486 55.2419   3
 -22  -1  -1 111.514 73.5197   3
 -22  -1   1 6.07583 58.9770   3
 -22  -1  -2 143.043 101.949   3
 -22  -1   2 246.616 107.191   3
 -22   1  -2 72.3825 54.9222   3
 -22   1   2 102.352 70.5444   3
 -22   1  -3 31.7098 57.8950   3
 -22  -1  -3 74.7920 86.6716   3
 -22   1   3 62.6026 51.3896   3
 -22  -1   3 118.393 93.4476   3
 -22   1  -4-1.04916 66.7537   3
 -22  -1   4 100.042 74.1049   3
 -22   1   4 22.1410 47.1377   3
 -22  -1   5 25.1734 60.2476   3
 -22   1   5 5.54772 35.9152   3
 -22   1  -5 22.5808 70.9826   3
 -22   1  -6 51.1471 60.1590   3
 -22   1   6 6.91094 38.5747   3
 -22  -1   6 49.7334 52.5017   3
 -22   1   7 153.306 84.0592   3
 -22  -1   7 73.5945 82.5134   3
 -22   1  -7 16.4985 69.5770   3
 -22  -1   8-5.75972 42.7147   3
 -22   1   8 53.7850 63.2497   3
 -22   1   9 16.7821 35.9180   3
 -22   1  10 89.8064 67.7029   3
 -22   1  11 40.9284 53.9361   3
 -22   1  12 0.07366 64.3735   3
 -22   1  13 28.4208 40.3395   3
   0   2  -1 6480.24 127.316   3
   0   2   1 6685.70 125.887   2
   0   2  -2 2119.94 73.0013   3
   0   2  -2 2172.88 80.3392   4
   0   2  -3 22374.5 344.750   3
   0   2  -3 20826.6 364.601   1
   0  -2   4 62004.7 851.044   1
   0  -2   4 63419.4 833.802   3
   0  -2  -4 55925.3 768.230   3
   0   2  -4 59226.4 817.377   3
   0   2  -4 59647.3 840.623   1
   0  -2   5 305.605 37.8355   3
   0   2  -5 277.223 35.1121   3
   0  -2  -5 301.499 30.4384   3
   0   2  -5 262.073 36.7346   1
   0  -2   5 300.540 36.8018   1
   0  -2  -6 747.258 50.2541   3
   0   2  -6 762.082 61.6363   1
   0   2  -6 704.376 59.0822   3
   0  -2   6 688.165 64.0633   3
   0  -2   6 543.382 61.9472   1
   0  -2   7 1419.61 93.7553   3
   0  -2  -7 1545.14 77.5976   3
   0   2  -7 1477.33 88.4289   3
   0   2  -7 1525.05 93.2998   1
   0  -2   7 1510.63 94.6397   1
   0   2   7 1510.81 75.5643   3
   0   2  -8 70.0495 26.1590   1
   0   2   8 65.6829 18.6346   3
   0  -2  -8 50.3455 19.7739   3
   0  -2   8 34.3963 19.7389   1
   0   2  -8 73.7245 29.1000   3
   0  -2   8 26.9631 14.3056   3
   0  -2  -9 3224.16 136.660   3
   0  -2   9 3761.24 160.873   3
   0   2  -9 3367.09 151.403   3
   0   2   9 3444.69 135.397   3
   0   2  -9 3474.12 153.240   1
   0  -2   9 3295.91 159.457   1
   0  -2  10 3438.12 164.369   1
   0  -2 -10 3430.30 145.206   3
   0  -2  10 3338.77 166.636   3
   0   2  10 3461.80 145.625   3
   0   2 -10 3514.24 156.817   3
   0   2 -11 563.228 63.6899   3
   0  -2 -11 496.842 57.5177   3
   0  -2  11 489.222 60.5405   1
   0  -2  11 392.803 59.8913   3
   0   2  11 484.767 59.0579   3
   0   2  12 1685.86 107.652   3
   0  -2  12 1775.98 125.771   1
   0  -2 -12 1681.63 109.273   3
   0   2 -12 1810.72 118.090   3
   0  -2  12 1725.95 125.971   3
   0   2 -13 50.6942 26.5167   3
   0  -2 -13 68.7001 17.8997   3
   0  -2  13-5.57816 30.6459   3
   0  -2  13 78.2495 33.3660   1
   0   2  13 43.1747 19.2892   3
   0   2  14 502.129 65.6468   3
   0  -2 -14 557.918 64.9652   3
   0   2 -14 519.799 70.2968   3
   0  -2  14 550.911 74.1550   3
   0  -2  14 497.801 72.6684   1
   0   2  15 1986.99 135.684   3
   0  -2 -15 1814.92 129.006   3
   0  -2  15 1987.87 153.163   3
   0  -2  15 1764.18 140.345   1
   0   2 -15 1901.17 139.269   3
   0   2 -16 9977.48 341.219   3
   0   2  16 9797.88 332.432   3
   0  -2  16 9605.87 349.351   1
   0  -2  16 10362.3 369.541   3
   0  -2 -16 10182.0 328.082   3
   0  -2  17 617.826 92.2600   1
   0  -2  17 688.943 104.143   3
   0   2  17 662.106 94.9741   3
   0   2 -17 600.883 87.3610   3
   0  -2 -17 631.563 83.3822   3
   0  -2 -18 5421.68 247.002   3
   0  -2  18 5198.85 274.119   3
   0   2  18 5424.98 254.956   3
   0   2 -18 5231.37 256.823   3
   0  -2  18 5392.94 262.439   1
   0  -2  19 1019.72 117.495   1
   0   2  19 1097.80 118.855   3
   0  -2  19 978.780 123.497   3
   0  -2 -19 1078.28 111.744   3
   0  -2  20 704.276 103.940   1
   0  -2 -20 692.428 91.1269   3
   0  -2  20 617.477 100.138   3
   0   2  20 640.417 94.7319   3
   0  -2  21 453.504 83.7594   1
   0  -2  21 421.779 94.3401   3
   0   2  21 684.109 105.487   3
   0   2  22 2740.80 203.305   3
   0  -2  22 2783.31 210.596   1
   0  -2  22 2605.29 214.196   3
   0  -2  23 96.5406 43.1570   1
   0   2  23 129.547 66.2799   1
   0   2  23 228.039 69.0452   3
   0  -2  23 8.27118 24.5816   3
   0  -2  24 489.446 95.5402   1
   0  -2  24 470.095 110.150   3
   0   2  24 468.099 98.2600   1
   0   2  24 512.995 106.216   3
   0   2  25 6337.21 306.721   1
   0   2  25 6428.91 342.442   3
   0  -2  25 5734.49 349.621   3
   0  -2  25 6328.64 347.626   1
   0   2  26 2256.47 186.444   1
   0  -2  26 1986.16 205.503   3
   0  -2  26 2104.16 202.522   1
   0   2  26 2036.30 193.498   3
   0  -2  27 1344.68 166.020   1
   0  -2  27 1309.48 170.504   3
   0   2  27 1385.91 147.768   1
   0   2  27 1266.44 149.312   3
   0  -2  28 16.8220 39.2199   1
   0  -2  28 74.1910 57.4725   3
   0   2  28 61.5511 42.6948   1
   0  -2  29-7.88472 51.4628   3
   0   2  29 5.74078 20.0612   1
   0  -2  29-24.3580 54.4823   1
   0   2  30-20.7520 18.9592   1
   0  -2  30 10.8593 37.4547   3
   0  -2  30-86.6545 63.7401   1
   0   2  31 679.408 117.748   1
   0  -2  31 565.552 118.288   1
   0  -2  31 449.916 115.270   3
   0  -2  32 225.570 86.0021   3
   0  -2  32 229.937 76.6444   1
   0   2  32 254.231 83.3422   1
   0  -2  33-12.3697 45.3906   1
   0   2  33-3.28855 25.4883   1
   0  -2  33 15.9549 30.0372   3
   0  -2  34-37.5016 40.2722   3
   0  -2  34-13.8149 45.7136   1
   0   2  34-22.9853 23.6848   1
   0  -2  35 7.44958 23.9235   1
   0  -2  35-10.6716 33.7158   3
   0   2  35-2.44531 46.1767   1
   0  -2  36 75.6024 84.7031   3
   0   2  36 31.4087 39.6189   1
   0  -2  36 49.4127 57.5881   1
   0  -2  37-126.299 82.9516   1
   0  -2  37 75.7288 79.1228   3
   0   2  37-66.6341 57.4183   1
   0   2  38-52.7744 59.9660   1
   0  -2  38 97.9045 71.2597   3
  -1   2   0-1.17734 10.0084   1
   1   2   0 12.4703 6.63845   3
   1   2  -1 11722.2 219.804   2
  -1   2  -1 10979.4 210.761   1
  -1   2  -1 10930.9 181.796   3
   1   2  -1 11309.6 207.539   3
  -1   2  -2 2089.01 69.8330   3
   1   2  -2 2086.04 76.3820   3
  -1   2  -2 1977.12 82.0832   1
  -1   2  -3 11966.2 222.422   3
  -1  -2   3 12104.9 241.707   3
  -1   2  -3 11954.1 213.252   4
   1   2  -3 11362.0 234.096   3
   1  -2   3 11934.7 247.964   1
  -1   2  -3 11494.8 242.568   1
  -1   2  -4 601.930 53.6131   1
  -1   2  -4 671.274 52.9791   3
   1  -2   4 667.211 50.6180   1
   1  -2   4 481.262 38.4552   4
   1  -2   4 799.964 61.3237   3
  -1   2   4 686.242 37.0755   3
  -1  -2   4 596.927 49.8555   3
   1  -2  -4 647.155 33.2366   3
   1   2  -4 655.553 50.2904   3
   1  -2   5 29732.6 443.687   4
   1  -2   5 33659.8 513.249   3
   1  -2  -5 33310.4 444.459   3
   1   2  -5 31612.6 506.852   3
  -1  -2   5 32746.8 516.169   3
  -1   2  -5 30992.0 493.751   3
   1  -2   5 32273.9 521.335   1
  -1   2   5 33579.4 444.510   3
   1   2  -6 3299.98 134.911   1
  -1  -2   6 3480.06 137.861   3
   1  -2   6 3473.53 143.125   1
  -1   2  -6 3467.07 132.226   3
  -1   2   6 3762.23 113.491   3
   1  -2  -6 3694.32 112.098   3
   1  -2   6 3943.49 146.144   3
   1   2  -6 3323.64 133.601   3
   1  -2   7 5509.91 191.337   1
   1  -2   7 5304.23 187.870   3
   1  -2  -7 5487.29 151.897   3
  -1   2  -7 5341.26 175.302   3
  -1   2   7 5644.65 154.579   3
   1   2  -7 5465.41 180.969   3
   1   2  -7 5077.44 182.013   1
  -1  -2  -7 5348.47 164.617   3
  -1  -2   7 5193.92 186.153   3
   1  -2   8 719.332 73.4010   3
  -1  -2  -8 545.386 54.1870   3
  -1   2   8 705.243 56.6076   3
   1   2  -8 559.968 62.4416   1
   1  -2  -8 677.392 57.6806   3
   1  -2   8 722.483 73.4267   1
  -1   2  -8 636.782 63.0818   3
  -1  -2   8 708.205 68.7204   3
   1   2  -8 571.654 60.2115   3
  -1   2  -9 9288.30 267.262   3
   1   2  -9 9907.08 272.835   3
   1   2  -9 9566.91 269.851   1
   1  -2  -9 9830.42 242.040   3
   1  -2   9 10147.3 287.430   3
  -1   2   9 10089.4 246.982   3
   1  -2   9 9433.21 278.910   1
  -1  -2   9 9444.30 278.367   1
  -1  -2   9 9547.73 281.003   3
  -1  -2  -9 9482.12 251.224   3
   1   2 -10 3586.72 161.111   1
   1   2 -10 3746.59 163.737   3
   1  -2  10 3831.29 178.897   3
  -1  -2  10 3746.57 166.867   1
  -1   2  10 3692.85 149.143   3
   1  -2 -10 3752.79 147.841   3
  -1   2 -10 3600.01 162.821   3
  -1  -2  10 3692.13 174.256   3
   1  -2  10 3718.54 172.931   1
  -1  -2 -10 3702.57 151.382   3
  -1   2  11 820.077 70.8330   3
   1   2 -11 671.068 77.7342   1
   1  -2  11 761.867 82.2526   1
  -1  -2 -11 710.172 70.1367   3
  -1   2 -11 804.098 76.9278   3
  -1  -2  11 651.190 76.9413   3
   1  -2  11 826.740 85.1933   3
  -1  -2  11 766.120 75.0579   1
   1  -2 -11 693.332 68.5049   3
   1   2 -11 780.166 77.2846   3
  -1  -2  12 216.655 48.3912   1
   1   2 -12 279.872 49.4084   3
  -1  -2 -12 281.140 48.3532   3
  -1   2 -12 314.821 51.1279   3
  -1   2  12 279.045 46.4240   3
   1  -2  12 300.490 56.8670   3
  -1  -2  12 327.148 58.8968   3
   1  -2 -12 312.475 48.1109   3
   1  -2  12 360.590 63.8532   1
   1   2 -12 300.816 56.5738   1
   1  -2  13 3188.27 174.785   1
  -1   2 -13 2939.70 164.730   3
  -1  -2  13 3277.04 179.065   3
  -1   2  13 3080.03 155.577   3
   1   2 -13 3092.13 170.749   3
  -1  -2 -13 2948.30 157.168   3
   1  -2 -13 3040.00 153.358   3
   1  -2  13 3279.06 182.357   3
  -1  -2  13 3287.21 175.559   1
  -1  -2  14 3023.91 184.108   3
   1  -2 -14 3247.28 163.744   3
  -1   2 -14 3159.19 178.926   3
   1  -2  14 3184.84 191.518   3
   1  -2  14 3334.48 184.825   1
   1   2 -14 3373.87 177.940   3
  -1  -2 -14 3284.35 170.435   3
  -1   2  14 3327.74 170.700   3
  -1  -2  14 2883.28 184.961   1
   1   2 -15 6182.00 258.310   3
   1  -2 -15 6121.71 239.918   3
  -1   2  15 6074.45 245.177   3
  -1  -2  15 6472.05 265.813   1
   1  -2  15 6028.21 271.152   3
  -1  -2 -15 6176.26 246.431   3
  -1  -2  15 6328.24 276.366   3
  -1   2 -15 6013.14 255.298   3
   1  -2  15 6243.51 267.419   1
   1  -2  16 3458.19 208.920   3
  -1  -2  16 3508.71 202.246   1
   1  -2 -16 3324.30 182.187   3
   1  -2  16 3459.97 199.657   1
  -1   2 -16 3458.66 193.906   3
  -1  -2 -16 3269.87 183.061   3
  -1   2  16 3327.54 183.365   3
  -1  -2  16 3395.10 209.424   3
   1   2 -16 3349.91 192.402   3
  -1  -2  17 654.280 91.0382   1
  -1   2  17 656.922 90.1950   3
   1   2 -17 651.897 86.6646   3
  -1  -2 -17 666.487 85.6908   3
   1  -2  17 535.664 90.9977   1
   1  -2  17 678.232 100.627   3
   1  -2 -17 657.625 82.7800   3
  -1  -2  17 555.545 89.1264   3
  -1   2 -17 618.629 90.1023   3
  -1   2  18 1817.74 124.275   1
   1   2 -18 1724.46 142.917   3
  -1   2 -18 1606.00 141.235   3
   1  -2  18 1648.20 150.133   3
  -1   2  18 1685.24 138.382   3
  -1  -2  18 1779.91 152.393   1
  -1  -2  18 1715.95 156.040   3
   1  -2  18 1664.54 147.922   1
  -1  -2 -18 1823.06 141.839   3
   1  -2 -18 1735.62 139.148   3
   1  -2  19 67.0690 34.1976   1
  -1   2  19 141.061 49.3568   3
  -1  -2 -19 163.305 46.8479   3
   1  -2  19 60.5250 40.2040   3
  -1  -2  19 68.2144 23.2749   3
  -1   2  19 162.086 51.9598   1
  -1  -2  19 107.316 35.9467   1
   1  -2 -19 101.225 39.6290   3
  -1   2  20-29.1976 16.7779   3
   1  -2  20 19.1325 27.6341   3
  -1  -2  20 16.4623 21.4179   3
   1  -2  20-20.1482 16.1076   1
  -1  -2 -20 27.1616 32.3605   3
  -1  -2  20-35.3321 29.6794   1
   1  -2 -20 18.2443 28.2146   3
  -1   2  20 46.8617 40.3211   1
  -1  -2  21 50.6893 41.4060   3
   1  -2  21-14.3545 38.0575   3
  -1   2  21 48.9020 36.2237   1
   1  -2  21 31.4427 30.8759   1
  -1   2  21-10.6756 16.8696   3
  -1  -2  21-45.4041 47.0119   1
  -1  -2  22-4.79331 23.6794   1
   1  -2  22 25.9485 38.7393   3
  -1  -2  22 47.7755 57.9033   3
  -1   2  22 90.5677 56.3168   3
   1  -2  22 69.1253 44.9387   1
  -1   2  22 101.822 50.3126   1
  -1  -2  23 4521.16 295.729   3
  -1   2  23 4440.60 266.578   3
  -1  -2  23 4715.35 284.360   1
   1  -2  23 4652.30 278.478   1
  -1   2  23 4861.91 242.623   1
   1  -2  23 4209.77 279.823   3
   1  -2  24 1381.54 158.429   1
  -1   2  24 1526.58 139.295   1
  -1   2  24 1443.17 156.718   3
  -1  -2  24 1207.92 154.643   3
   1  -2  24 1397.43 158.210   3
  -1  -2  24 1469.46 157.452   1
   1  -2  25 150.002 54.6125   1
   1  -2  25 127.534 42.3863   3
  -1  -2  25 219.612 69.1424   1
  -1  -2  25 275.759 77.8914   3
  -1   2  25 276.361 76.2870   3
  -1   2  25 216.969 65.3544   1
  -1  -2  26 411.721 96.0029   3
   1  -2  26 460.102 99.9951   3
  -1  -2  26 379.808 78.1293   1
   1  -2  26 418.971 89.3043   1
  -1   2  26 383.171 77.3798   1
  -1   2  26 473.364 101.844   3
  -1  -2  27 1324.21 169.688   3
  -1   2  27 1259.75 158.233   3
   1  -2  27 1388.98 175.468   1
  -1  -2  27 1223.73 148.033   1
   1  -2  27 1344.14 170.947   3
   1   2  27 1501.37 156.873   1
  -1   2  27 1311.43 143.793   1
  -1  -2  28 970.172 144.236   1
   1   2  28 1086.46 149.106   1
  -1  -2  28 932.313 148.483   3
  -1   2  28 916.118 129.763   1
   1  -2  28 793.509 145.472   3
  -1   2  28 976.548 139.221   3
   1  -2  28 1020.28 146.625   1
   1   2  29 219.242 81.4983   1
  -1  -2  29 166.821 67.9568   3
  -1  -2  29 201.897 60.4959   1
   1  -2  29 252.487 89.1824   1
   1  -2  29 238.187 80.3109   3
  -1   2  29 228.568 80.8227   1
  -1   2  29 86.4559 53.5708   3
  -1  -2  30-29.2888 57.0043   3
   1  -2  30 34.6779 27.7072   1
  -1   2  30-1.70363 37.3577   3
  -1   2  30 91.4332 41.6130   1
  -1  -2  30 15.5160 47.0966   1
   1  -2  30-49.9844 66.3669   3
   1   2  30 89.6294 46.3037   1
  -1  -2  31 715.730 137.894   3
  -1   2  31 874.505 134.600   1
   1  -2  31 860.513 148.554   1
  -1  -2  31 778.915 133.436   1
   1  -2  31 841.974 156.901   3
   1   2  31 1011.11 146.167   1
  -1   2  31 844.824 141.088   3
   1   2  32 9.27112 45.8538   1
  -1  -2  32 76.4898 60.1190   3
   1  -2  32-5.28111 48.6973   3
   1  -2  32 47.4870 70.5892   1
  -1   2  32-89.5989 42.7887   3
  -1  -2  32-3.61436 41.8581   1
  -1   2  32 25.6172 38.6579   1
  -1  -2  33 68.0001 43.5481   3
  -1   2  33 123.559 32.0467   1
   1   2  33 172.756 74.0719   1
   1  -2  33 35.4916 32.2861   1
   1  -2  33 103.265 73.8460   3
  -1  -2  34-24.3001 50.7518   3
  -1   2  34 30.5832 38.2646   1
   1  -2  34-60.2397 64.9964   1
   1   2  34 42.7542 36.1345   1
   1  -2  34 16.5179 52.9709   3
  -1   2  35 20.8903 37.2267   1
  -1  -2  35-17.7417 36.4434   3
   1  -2  35-71.6469 57.0910   1
   1   2  35 19.2143 46.7989   1
  -1   2  36 6.57111 37.2190   1
   1  -2  36-13.6911 64.9535   1
   1   2  36-39.3411 41.5937   1
  -1  -2  36-90.9366 61.5100   3
  -1   2  37 13.3070 30.3787   1
  -1  -2  37 7.82478 48.2978   3
   1  -2  37 29.1427 40.6733   1
   1   2  37 126.273 69.9226   1
  -1  -2  38 39.0906 65.8152   3
   1  -2  38-70.5543 59.1731   1
   1   2  38-78.6034 38.3294   1
   1  -2  39-0.07624 54.8831   1
  -1  -2  39 48.5895 78.3489   3
   1   2  39 66.7526 44.5719   1
   1  -2  40-83.9955 85.2068   1
  -2  -2   0 3342.80 110.263   3
  -2  -2   0 3118.69 110.228   4
  -2  -2   0 3446.68 115.449   2
   2   2   0 3354.30 107.985   3
  -2  -2   1 3734.23 122.190   4
  -2  -2  -1 3850.84 118.765   3
   2   2  -1 3552.37 118.229   3
  -2  -2   1 3930.97 125.399   2
  -2  -2  -1 3718.16 118.949   4
  -2  -2   1 3904.92 120.447   3
   2   2  -1 3792.76 122.934   2
   2   2   1 3777.98 120.898   4
   2   2  -2 16417.9 303.373   3
   2   2   2 16608.6 299.931   4
  -2  -2   2 16314.0 317.768   2
  -2  -2   2 15988.8 305.326   3
   2   2  -2 15850.3 307.977   2
  -2  -2  -2 16116.5 298.997   4
  -2   2  -2 15890.7 270.332   3
   2   2   3 3759.35 121.971   4
   2   2  -3 3632.08 128.837   2
  -2  -2   3 3850.59 131.550   3
   2  -2  -3 3891.92 85.6639   3
  -2   2  -3 3812.08 113.427   3
  -2   2   3 3685.43 84.8515   3
   2   2  -3 3589.76 128.764   3
  -2   2  -4 3563.67 90.5370   4
   2   2  -4 3335.07 125.144   3
  -2  -2   4 3460.07 129.009   3
   2  -2  -4 3285.81 89.8792   3
  -2   2  -4 3455.25 117.267   3
  -2   2   4 3462.14 88.9273   3
  -2   2  -5 17386.2 266.026   4
  -2   2  -5 16771.7 330.467   3
   2  -2   5 16989.4 338.965   3
   2  -2  -5 17566.8 284.816   3
  -2  -2   5 16836.3 350.140   3
  -2   2   5 17008.4 284.179   3
   2   2  -5 17520.2 345.242   3
   2  -2   6 5555.89 176.264   3
  -2  -2   6 5455.64 179.838   3
   2   2  -6 5486.15 176.296   3
   2  -2  -6 5435.06 142.133   3
  -2   2   6 5363.22 139.989   3
   2  -2   6 4964.71 120.622   4
  -2   2  -6 5271.25 170.805   3
   2  -2  -7 190.320 30.0924   3
   2   2  -7 214.767 38.2264   3
  -2   2   7 226.776 27.1745   3
   2  -2   7 203.342 25.4990   4
   2  -2   7 226.340 44.3777   3
  -2  -2   7 204.060 37.4020   3
  -2   2  -7 223.721 36.7814   3
  -2   2  -8 9805.92 262.946   3
  -2   2   8 9759.20 229.514   3
  -2   2   8 9338.54 170.349   1
   2  -2  -8 10220.1 232.224   3
  -2  -2   8 9912.46 278.028   3
   2   2  -8 9857.08 270.458   3
   2  -2   8 9968.78 274.118   3
   2   2  -9 6754.94 226.178   3
  -2   2  -9 6358.92 219.235   3
   2   2  -9 6193.60 218.734   1
  -2  -2  -9 6512.15 210.789   3
   2  -2  -9 6518.27 192.282   3
  -2  -2   9 6606.91 229.847   3
  -2   2   9 6501.19 194.217   3
  -2   2   9 6250.65 144.471   1
   2  -2   9 6788.77 231.888   3
   2  -2 -10 342.584 44.6934   3
  -2   2  10 377.766 37.8941   1
   2   2 -10 110.442 39.8039   1
  -2  -2 -10 283.306 42.6809   3
  -2   2  10 304.322 41.8342   3
   2   2 -10 288.641 49.6386   3
  -2   2 -10 303.160 48.8559   3
   2  -2  10 326.078 56.5863   3
  -2  -2  10 318.143 55.7068   3
   2   2 -11 1813.99 117.522   1
   2  -2 -11 1899.23 107.844   3
  -2   2  11 1769.17 106.414   3
  -2  -2 -11 1731.20 111.138   3
  -2  -2  11 1717.85 127.816   3
   2  -2  11 1645.22 123.852   3
   2   2 -11 1725.03 118.470   3
  -2   2  11 1658.40 81.8739   1
  -2   2 -11 1751.34 117.729   3
   2  -2  12 891.461 94.4565   3
  -2   2 -12 851.735 89.7094   3
  -2   2  12 804.778 61.3275   1
  -2   2  12 795.226 79.0651   3
  -2  -2 -12 884.358 81.9102   3
   2  -2 -12 825.702 77.0175   3
  -2  -2  12 831.973 89.1292   3
   2   2 -12 859.285 86.2915   3
   2   2 -12 706.981 86.7052   1
   2   2 -13 4755.44 210.150   1
  -2   2  13 3960.66 151.292   1
  -2  -2 -13 4722.64 204.968   3
   2  -2  13 4322.94 212.546   1
   2   2 -13 4774.69 215.612   3
  -2   2  13 4847.89 200.707   3
   2  -2 -13 4800.01 196.767   3
  -2   2 -13 4822.28 214.213   3
   2  -2  13 4526.39 221.695   3
  -2  -2  13 4652.99 222.941   3
  -2  -2 -14-0.04076 15.7467   3
  -2   2  14 59.7739 28.0288   1
  -2   2 -14 60.9658 40.3853   3
   2   2 -14 21.6769 18.7185   1
   2   2 -14-0.90570 23.3778   3
   2  -2  14 102.959 52.6504   1
   2  -2  14 42.7136 49.5607   3
   2  -2 -14 55.0719 35.5822   3
  -2   2  14 20.0361 35.0392   3
  -2  -2  14 20.8078 23.7220   3
  -2   2  15 7555.82 279.835   3
   2  -2  15 8130.68 302.394   1
  -2  -2  15 7755.44 310.005   3
   2  -2  15 7663.18 310.354   3
  -2  -2 -15 8240.07 296.497   3
   2   2 -15 7915.88 297.327   3
  -2   2 -15 8019.34 299.849   3
  -2   2  15 8074.57 234.361   1
   2  -2 -15 8146.60 282.140   3
   2   2 -15 8495.56 293.862   1
   2   2 -16 1033.40 109.474   3
   2  -2 -16 1080.84 101.830   3
   2  -2  16 1037.96 116.466   3
   2  -2  16 1054.77 115.975   1
  -2   2  16 1035.87 103.967   3
  -2  -2  16 901.727 105.902   3
  -2  -2 -16 928.958 101.039   3
  -2   2  16 1051.25 86.4453   1
  -2   2 -16 1037.77 107.909   3
  -2   2  17 107.082 41.3578   3
   2  -2 -17 109.659 37.3427   3
   2  -2  17 93.8125 40.6936   1
  -2   2  17 104.193 33.2646   1
  -2   2 -17 86.3023 35.1161   3
   2   2 -17 78.1050 38.3988   3
  -2  -2 -17 99.4637 41.0944   3
   2  -2  17 92.7860 25.2055   3
  -2  -2  17 97.8695 41.0862   3
  -2   2  18 178.114 45.1053   1
  -2  -2 -18 180.484 50.4592   3
  -2  -2  18 147.777 53.6073   3
   2  -2  18 184.118 49.7319   1
   2  -2 -18 114.732 30.8366   3
  -2   2  18 211.891 53.7625   3
   2  -2  18 100.777 42.9574   3
  -2   2  19 284.598 51.3266   3
  -2  -2  19 338.016 75.6969   3
   2  -2  19 315.505 70.8060   3
   2  -2  19 322.386 70.8143   1
  -2  -2 -19 339.048 67.2923   3
  -2  -2  19 303.510 59.7341   1
  -2   2  19 325.440 53.4158   1
   2  -2 -19 314.746 62.6732   3
  -2   2  20 21.1692 17.2122   1
  -2   2  20 6.08081 26.0178   3
  -2  -2  20 1.94754 17.2707   3
   2  -2  20 13.9527 32.8736   3
   2  -2 -20 62.2220 38.8661   3
  -2  -2  20-6.90437 25.2127   1
   2  -2  20 34.5695 36.2999   1
  -2   2  21 648.001 77.9530   1
  -2  -2  21 589.562 105.532   3
   2  -2  21 618.417 104.339   3
  -2   2  21 593.122 93.6509   3
   2  -2  21 618.435 99.5551   1
  -2  -2  21 545.692 93.9061   1
  -2   2  22 751.858 107.579   3
  -2   2  22 804.623 91.1162   1
  -2  -2  22 802.482 113.508   3
   2  -2  22 835.925 112.230   3
  -2  -2  22 684.851 102.570   1
   2  -2  22 847.098 118.707   1
   2  -2  23 236.706 64.5204   3
  -2   2  23 223.296 51.4452   1
  -2   2  23 264.813 61.2366   3
  -2  -2  23 330.516 87.9585   3
   2  -2  23 215.228 63.4762   1
  -2  -2  24 749.783 120.123   3
  -2   2  24 879.055 121.768   3
  -2   2  24 858.483 107.006   1
   2  -2  24 703.798 114.934   3
   2  -2  24 703.490 109.288   1
  -2   2  25 5650.08 280.293   1
  -2   2  25 6096.22 328.058   3
   2  -2  25 6046.10 337.305   1
  -2  -2  25 5334.90 333.621   3
   2  -2  25 5142.32 324.950   3
   2  -2  26 293.271 84.6205   1
  -2  -2  26 199.171 71.0620   3
  -2   2  26 310.182 87.1035   3
  -2   2  26 233.392 66.7936   1
   2  -2  26 364.782 95.1973   3
   2  -2  27 636.198 127.481   3
  -2   2  27 658.954 104.389   1
  -2   2  27 716.529 114.378   3
  -2  -2  27 610.788 121.376   3
   2  -2  27 645.112 126.420   1
   2  -2  28 848.593 140.754   1
  -2  -2  28 744.557 136.432   3
  -2   2  28 870.809 112.886   1
   2  -2  28 845.071 149.105   3
  -2   2  28 768.019 124.384   3
   2   2  29 99.8052 68.9511   1
  -2  -2  29 67.1351 57.5710   3
  -2   2  29 60.5031 22.2128   3
   2  -2  29 102.107 70.8576   3
   2  -2  29 73.1623 63.7842   1
  -2   2  29 83.2715 43.8906   1
  -2  -2  30 172.266 76.2359   3
   2  -2  30 277.976 89.3484   1
   2   2  30 318.521 96.5659   1
   2  -2  30 149.056 76.1124   3
  -2   2  30 130.652 55.8472   3
  -2   2  30 290.611 78.9545   1
   2   2  31 137.823 76.4681   1
  -2   2  31 68.5482 41.5877   1
  -2  -2  31 163.943 67.6749   3
  -2   2  31 161.577 64.8538   3
   2  -2  31 178.661 85.8874   1
  -2   2  32-33.2377 35.1453   1
  -2   2  32 7.68947 32.8563   3
   2  -2  32-6.56478 39.0046   1
   2   2  32 111.631 54.2673   1
  -2  -2  32 12.8690 48.9525   3
  -2  -2  33-9.18627 54.4257   3
  -2   2  33-9.19444 31.2091   1
   2   2  33 111.038 65.8554   1
   2  -2  33-19.5521 31.0748   1
  -2   2  33-39.9860 32.1274   3
  -2   2  34-60.5992 36.8302   3
   2  -2  34-57.4461 49.0354   1
  -2   2  34 26.2827 23.9533   1
  -2  -2  34 18.8998 60.0740   3
   2   2  34 60.7469 56.2904   1
  -2   2  35 13.5532 59.3700   3
  -2  -2  35-0.21626 45.6991   3
   2   2  35 70.9374 61.3331   1
   2  -2  35-23.0430 32.4186   1
  -2   2  35 26.9346 35.4012   1
   2  -2  36-3.45289 59.6636   1
   2   2  36-39.5624 42.6885   1
  -2  -2  36 74.3397 79.6226   3
   2  -2  37 72.1710 34.1714   1
  -2  -2  37 0.31346 54.9691   3
   2   2  37 90.6006 72.4325   1
   2   2  38 40.8023 38.9070   1
  -2  -2  38 35.8752 60.0373   3
   2  -2  38 35.7662 56.3814   1
   2   2  39 80.9880 62.3805   1
   2  -2  39-19.3851 42.8345   1
  -2  -2  39 76.8856 106.818   3
   2   2  40 123.244 77.6571   1
   2  -2  40-122.440 85.4289   1
   2  -2  41 149.410 87.4762   1
   3   2   0 7.33804 17.2780   3
  -3  -2   0-17.6395 16.1062   2
  -3  -2   0 0.76453 14.5439   3
  -3  -2   1 10186.8 246.245   3
  -3   2   1 10736.6 198.469   3
   3   2  -1 10475.7 244.334   3
  -3  -2   1 10286.9 250.451   2
  -3  -2  -1 10802.9 248.868   3
  -3  -2  -1 10552.2 230.158   4
   3   2  -2 12577.1 280.158   3
   3   2   2 12308.5 257.928   4
  -3  -2  -2 12607.0 256.914   4
  -3  -2   2 12571.4 277.880   3
  -3   2   2 12804.8 223.236   3
   3   2  -2 12091.9 277.666   2
  -3  -2   2 12436.6 284.318   2
  -3  -2   3 2102.05 104.191   3
  -3  -2   3 2107.55 105.488   2
   3   2   3 2042.34 91.3490   4
  -3   2   3 2094.27 72.5100   3
   3   2  -3 2020.35 102.946   2
   3   2  -3 2140.02 102.906   3
  -3  -2  -3 1974.35 90.7083   4
   3  -2  -3 2005.07 75.3691   3
   3   2   4 50617.5 730.826   4
   3   2  -4 51977.2 777.065   3
  -3  -2   4 50500.1 778.581   3
  -3   2   4 51322.8 689.346   3
   3  -2  -4 52656.3 694.877   3
   3   2  -4 49304.8 764.630   2
  -3   2   5 27333.8 423.015   3
   3   2  -5 27568.3 497.271   3
  -3  -2   5 27074.9 499.660   3
   3  -2  -5 27272.1 425.836   3
  -3   2  -5 27265.9 472.208   3
   3  -2  -5 27203.6 379.133   2
   3   2   5 27198.4 452.453   4
   3   2  -5 26680.9 488.192   2
  -3   2  -5 26525.0 376.902   4
  -3  -2   6 519.766 58.0817   3
   3   2  -6 509.518 57.9986   3
   3  -2  -6 563.998 45.8245   3
  -3   2   6 546.827 44.3891   3
  -3   2  -6 501.151 51.3829   3
  -3   2  -7 959.996 75.6179   3
   3   2  -7 942.434 78.7429   3
  -3   2   7 963.250 62.4651   3
   3  -2  -7 1062.17 64.5268   3
  -3  -2   7 1018.78 83.0775   3
   3   2  -8 22.9325 14.1606   3
  -3   2  -8 60.3702 22.3871   3
   3  -2   8 47.0635 7.48539   4
   3  -2  -8 65.7268 21.6589   3
  -3   2   8 48.0801 17.0338   3
  -3  -2   8 27.8133 14.9118   3
  -3   2   9 180.106 30.0426   3
   3  -2   9 178.997 18.8346   4
  -3   2  -9 162.727 37.4140   3
   3   2  -9 168.455 35.9124   3
  -3  -2   9 135.521 33.6464   3
   3  -2  -9 162.483 32.6508   3
   3   2 -10 1014.11 90.2956   3
   3  -2 -10 964.230 76.0364   3
  -3   2 -10 1085.29 91.0659   3
   3   2 -10 764.809 80.2989   1
  -3  -2  10 934.804 90.9891   3
  -3   2  10 1011.35 77.1958   3
   3   2 -11 2404.37 141.635   3
  -3  -2  11 2339.57 147.222   3
   3  -2 -11 2514.24 128.045   3
   3   2 -11 1569.74 137.016   1
  -3   2  11 2396.53 125.727   3
  -3   2 -11 2408.85 142.661   3
   3  -2  12 510.261 79.7342   3
   3   2 -12 493.689 59.4581   1
   3   2 -12 420.004 62.2676   3
  -3   2  12 366.426 36.6789   1
  -3  -2 -12 492.633 65.7203   3
  -3   2  12 412.851 54.9039   3
   3  -2 -12 417.018 57.6645   3
  -3   2 -12 525.767 69.0899   3
  -3  -2  12 439.677 60.2772   3
  -3  -2  13 15147.7 434.648   3
   3   2 -13 15841.8 421.661   3
   3   2 -13 17027.6 415.683   1
   3  -2  13 15400.9 433.775   3
  -3  -2 -13 15781.2 411.142   3
   3  -2 -13 15312.2 384.865   3
  -3   2  13 15116.2 384.931   3
  -3   2  13 14902.2 309.726   1
  -3   2 -13 15467.4 417.974   3
   3  -2 -14 2951.51 161.653   3
   3   2 -14 3102.44 177.364   3
   3   2 -14 2986.69 172.818   1
  -3   2  14 2834.95 127.163   1
   3  -2  14 2962.32 187.025   3
  -3  -2 -14 2890.49 169.357   3
  -3   2 -14 3150.05 177.728   3
  -3  -2  14 2925.57 182.561   3
  -3   2  14 2976.81 162.959   3
  -3   2  15 87.0948 33.5981   3
  -3  -2 -15 74.0731 32.6811   3
   3  -2 -15 80.5617 31.7799   3
  -3  -2  15 31.7729 24.7260   3
   3  -2  15 63.4935 38.5801   3
   3   2 -15 34.3454 23.2945   3
  -3   2 -15 60.7160 28.7674   3
   3   2 -15 71.0007 40.1365   1
  -3   2  15 52.5494 12.2819   1
   3  -2  16 35.5947 31.7398   3
   3  -2 -16 105.197 34.8560   3
  -3   2 -16 51.0586 29.0278   3
  -3  -2  16 46.2901 20.2159   3
   3   2 -16 36.6214 27.8434   3
   3   2 -16 90.7093 39.4260   1
  -3   2  16 43.4356 16.7970   1
  -3  -2 -16 113.195 41.2946   3
  -3   2  16 81.8959 36.9347   3
  -3  -2  17 928.540 112.922   3
  -3   2  17 930.601 100.229   3
   3  -2  17 840.124 107.506   3
   3  -2 -17 977.356 101.186   3
  -3   2  17 722.216 77.7569   1
   3   2 -17 795.449 96.9660   3
  -3  -2 -17 873.591 100.658   3
  -3   2 -17 834.824 101.557   3
   3   2 -17 998.573 106.213   1
  -3   2  18 20.8612 17.6842   1
  -3  -2 -18 89.2158 37.7350   3
   3  -2 -18 50.6033 33.9748   3
   3   2 -18 76.2539 45.4866   1
  -3  -2  18 80.6233 43.0569   3
   3  -2  18 59.5260 46.6466   3
  -3   2  18 31.5074 26.9563   3
  -3  -2  19 2702.17 202.941   3
  -3   2  19 2648.44 188.276   3
  -3   2  19 2788.80 154.014   1
   3  -2  19 2607.64 200.334   3
   3  -2  19 2156.29 194.926   1
   3  -2 -19 2961.50 188.487   3
   3  -2 -20 46.9156 32.4359   3
  -3   2  20 99.1431 52.1459   3
  -3  -2  20 32.0025 31.0136   3
  -3   2  20 20.1965 25.3064   1
   3  -2  20 73.6664 53.6829   1
   3  -2  20 0.18250 41.2474   3
   3  -2  21 2907.35 224.304   3
   3  -2  21 3087.77 221.279   1
  -3   2  21 3322.35 179.987   1
  -3  -2  21 3091.07 230.372   3
  -3   2  21 3236.53 215.501   3
  -3   2  22 59.2001 12.6153   1
  -3   2  22 7.47106 17.7560   3
   3  -2  22 62.5929 44.6533   1
   3  -2  22 9.10469 29.5970   3
  -3  -2  22 86.8080 43.1461   3
  -3   2  23 1121.88 106.523   1
  -3   2  23 1109.32 134.711   3
  -3  -2  23 905.626 133.077   3
   3  -2  23 1076.79 139.824   1
  -3   2  24 655.318 85.7892   1
  -3   2  24 634.529 104.266   3
   3  -2  24 607.671 101.912   1
  -3  -2  24 483.904 92.4073   3
  -3   2  25 1106.33 142.713   3
  -3   2  25 1169.06 117.229   1
  -3  -2  25 937.699 123.873   3
   3  -2  25 1182.24 149.182   1
  -3   2  26 497.409 78.5294   1
  -3  -2  26 397.122 93.9211   3
   3  -2  26 484.570 117.768   1
  -3   2  26 432.687 95.6780   3
  -3   2  27 26.6518 26.8163   1
  -3  -2  27 19.7648 34.8940   3
   3  -2  27 122.649 67.0477   1
  -3   2  27 20.1157 28.9942   3
  -3   2  28 677.323 96.9437   1
   3  -2  28 660.375 129.828   1
  -3   2  28 689.879 120.806   3
  -3  -2  28 719.562 142.280   3
   3  -2  29 28.1971 53.6202   1
  -3   2  29 0.13652 21.0888   1
  -3   2  29-44.6630 25.8925   3
  -3  -2  29 22.9497 63.9803   3
  -3  -2  30 128.141 64.3498   3
  -3   2  30 200.123 65.8200   3
   3  -2  30 215.826 85.0404   1
  -3  -2  31 153.910 74.3901   3
   3  -2  31 119.638 70.1559   1
  -3   2  31 121.465 64.3905   3
  -3  -2  32 48.1019 45.2355   3
  -3   2  32 100.884 59.0250   3
   3  -2  32 125.126 65.6284   1
   3   2  32 155.769 87.7590   1
   3  -2  33 224.987 90.8971   1
  -3   2  33 102.727 54.3002   3
  -3  -2  33 238.772 87.9838   3
   3   2  33 267.315 92.1957   1
   3  -2  34 113.352 64.3580   1
  -3   2  34-11.3792 39.1147   3
   3   2  34 135.312 83.3191   1
  -3  -2  34 83.4082 66.0797   3
  -3  -2  35 6.28672 37.5945   3
   3  -2  35 45.1562 53.6584   1
  -3   2  35-59.5240 54.1038   3
   3   2  35 29.1993 48.8595   1
   3   2  36 158.175 83.2603   1
  -3   2  36 99.4285 67.7638   3
   3  -2  36 128.196 67.1896   1
  -3  -2  36 78.5405 82.3279   3
   3  -2  37 363.435 123.266   1
  -3  -2  37 115.081 115.681   3
  -3   2  37 218.375 111.072   3
   3   2  37 360.116 115.895   1
   3   2  38 189.506 105.461   1
  -3  -2  38 143.813 129.143   3
  -3   2  38 335.946 132.945   3
   3  -2  38 202.214 115.910   1
   3   2  39 60.1768 63.1008   1
   3  -2  39 22.9430 36.3779   1
   3   2  40 104.034 74.1680   1
   3  -2  40 125.029 70.1918   1
   3  -2  41-78.4901 85.1454   1
   3   2  41 47.1271 76.0140   1
  -4  -2   0 10622.2 276.140   3
   4   2   0 11227.8 274.681   3
  -4  -2  -1 18757.3 394.769   3
  -4  -2   1 20175.4 398.773   2
  -4   2   1 19540.0 341.611   3
  -4  -2   1 18611.0 394.359   3
   4   2  -1 19728.7 394.442   3
  -4  -2   2 10066.4 267.739   3
  -4   2   2 10517.1 221.688   3
   4   2  -2 10288.9 267.882   3
  -4  -2  -2 10463.8 267.344   3
  -4  -2  -2 8877.85 234.896   4
  -4  -2   2 10816.7 268.757   2
  -4  -2   3 6754.14 214.292   3
  -4  -2  -3 6856.82 188.039   4
  -4   2   3 7188.56 175.487   3
   4   2  -3 7213.12 214.361   2
   4   2  -3 7351.11 219.584   3
  -4  -2   3 7614.74 220.775   2
   4  -2  -3 7186.76 177.281   3
   4  -2  -4 801.478 55.4707   3
  -4  -2   4 865.890 72.9281   3
   4   2  -4 799.240 71.0556   3
  -4   2   4 830.255 45.4611   2
   4   2  -4 732.462 63.6786   2
   4   2   4 778.353 62.4896   4
  -4   2   4 838.397 54.7634   3
  -4  -2   4 829.275 70.4227   2
  -4  -2  -4 754.551 57.6093   4
  -4  -2   5 1005.76 81.4612   3
  -4   2   5 1040.50 63.3215   3
   4   2   5 1007.89 67.4171   4
   4   2  -5 1079.92 82.2342   3
   4  -2  -5 1004.42 63.4457   3
   4   2  -5 766.503 77.4510   2
   4  -2  -6 665.178 52.6147   3
  -4  -2   6 748.379 68.5282   3
   4   2  -6 710.711 70.2035   3
   4   2  -6 744.955 68.5624   2
  -4   2   6 700.490 55.4560   3
   4   2   6 689.131 57.5125   4
   4  -2  -6 688.825 44.3214   2
   4   2  -7 1365.51 95.2154   2
  -4   2   7 1411.03 81.4790   3
  -4  -2   7 1381.42 103.747   3
  -4   2  -7 1355.47 95.7296   3
   4   2   7 1264.41 77.3327   4
   4   2  -7 1555.22 103.333   3
   4  -2  -7 1452.57 84.5992   3
   4  -2  -7 1329.26 66.8570   2
   4   2   8 315.637 37.3142   4
   4  -2  -8 317.382 35.0645   2
  -4  -2   8 341.608 54.8102   3
   4   2  -8 333.478 47.3089   3
   4  -2  -8 329.813 38.7104   3
  -4   2   8 350.800 42.9826   3
  -4   2  -8 365.788 52.1673   3
   4  -2  -8 289.513 22.1205   1
  -4   2  -9 4713.41 187.192   3
  -4  -2   9 4195.43 191.335   3
   4  -2  -9 4313.90 161.345   3
  -4   2   9 4372.25 160.930   3
   4   2  -9 4454.05 190.554   3
   4   2 -10 943.344 89.7592   3
  -4   2  10 926.085 74.0604   3
   4  -2 -10 895.683 78.0705   3
  -4   2 -10 860.096 84.3830   3
  -4  -2  10 842.697 89.3852   3
  -4  -2  11 10071.2 331.561   3
   4   2 -11 10605.8 327.488   3
  -4   2  11 10417.3 292.268   3
  -4   2 -11 10635.5 325.085   3
   4  -2 -11 10233.1 289.993   3
   4   2 -12 7505.60 260.966   1
   4  -2 -12 7515.85 247.742   3
  -4   2  12 7241.23 245.067   3
   4   2 -12 7731.95 276.915   3
   4  -2  12 6411.70 133.951   4
  -4  -2  12 7094.71 279.588   3
  -4   2 -12 7402.47 272.855   3
  -4   2  13 1475.73 108.880   3
  -4  -2  13 1638.47 129.606   3
   4  -2 -13 1473.04 111.386   3
  -4   2 -13 1576.83 127.662   3
   4   2 -13 1709.48 122.011   1
   4   2 -13 1470.77 122.069   3
  -4  -2 -13 1424.30 120.311   3
  -4  -2  14 41.2277 20.4495   3
  -4   2 -14-3.27013 14.2255   3
  -4  -2 -14 81.6897 42.3481   3
   4   2 -14 65.5824 24.3329   3
   4  -2 -14 77.8114 30.3140   3
   4   2 -14 72.0570 25.6076   1
  -4   2  14 75.2128 28.7173   3
  -4   2  15 1788.95 134.769   3
   4  -2 -15 1823.06 135.067   3
   4   2 -15 1724.19 141.979   3
  -4  -2 -15 1893.10 145.253   3
   4   2 -15 2134.50 144.438   1
  -4  -2  15 1627.41 144.843   3
  -4   2 -15 1800.56 142.591   3
   4   2 -16 127.639 42.9075   1
  -4  -2  16 105.925 39.2357   3
  -4   2 -16 136.540 39.3038   3
  -4   2  16 138.623 37.4517   3
  -4  -2 -16 133.603 44.5241   3
   4   2 -16 121.048 39.8153   3
   4  -2 -16 138.208 38.7247   3
  -4   2  17 656.044 87.7060   3
   4   2 -17 677.875 93.0241   1
   4   2 -17 617.262 89.4651   3
   4  -2 -17 727.793 86.0625   3
  -4  -2 -17 659.481 89.6764   3
  -4  -2  17 567.743 92.6057   3
  -4   2  18 48.6936 24.1814   3
   4  -2 -18 56.7066 31.3575   3
   4   2 -18 31.8223 30.3245   1
  -4  -2  18 34.3896 30.7521   3
   4  -2 -19 362.939 65.9501   3
   4   2 -19 436.932 76.7015   1
  -4  -2  19 318.087 75.3286   3
  -4   2  19 309.510 61.3786   3
   4  -2 -20 6.55345 18.6681   3
  -4  -2  20-91.4560 46.2463   3
   4   2 -20 46.9219 48.2818   1
  -4   2  20-0.60929 33.5992   3
  -4   2  21 142.382 40.9191   3
  -4  -2  21 153.033 59.4243   3
  -4   2  22 63.7958 22.0811   3
  -4  -2  22 109.544 52.3587   3
  -4  -2  23 81.8943 57.3991   3
  -4   2  23 20.0554 33.1348   3
   4  -2  23 59.3941 23.3664   1
  -4  -2  24 837.968 137.150   3
  -4   2  24 669.106 108.450   3
   4  -2  24 745.806 117.487   1
  -4   2  25 3955.86 266.893   3
   4  -2  25 3948.94 283.420   1
  -4  -2  25 3642.30 277.529   3
  -4   2  26 167.050 57.0904   3
  -4  -2  26 4.93158 53.8989   3
   4  -2  26 213.777 87.8509   1
   4  -2  27 120.925 76.0961   1
  -4   2  27-50.8336 44.1877   3
  -4  -2  27-11.1331 36.2775   3
  -4   2  28 1522.93 173.868   3
   4  -2  28 1702.85 199.336   1
  -4  -2  28 1497.21 193.201   3
  -4   2  29 26.6095 53.9985   3
   4  -2  29-16.5766 31.8338   1
  -4  -2  29 51.5309 40.2152   3
  -4   2  30 483.311 108.589   3
   4  -2  30 461.239 116.926   1
  -4  -2  30 394.472 111.987   3
  -4   2  31 223.598 78.4353   3
  -4  -2  31 109.892 67.0214   3
   4  -2  31 259.469 91.7508   1
   4  -2  32 130.854 80.3432   1
  -4  -2  32 86.8945 50.0538   3
  -4   2  32 193.207 80.9657   3
  -4  -2  33 257.549 108.436   3
  -4   2  33 345.256 107.222   3
   4  -2  33 328.873 105.617   1
  -4   2  34-12.6268 38.5955   3
   4   2  34 94.1529 75.8284   1
  -4  -2  34-5.36754 53.3866   3
   4  -2  34 103.142 81.0492   1
   4  -2  35 130.917 93.9604   1
  -4  -2  35 64.4325 70.1406   3
  -4   2  35 76.0019 49.6307   3
   4   2  35 267.923 111.564   1
   4  -2  36 59.6987 35.1283   1
   4   2  36 14.3268 43.4533   1
  -4   2  36 24.9551 47.8877   3
  -4  -2  36 52.9838 59.0435   3
   4   2  37 120.754 75.5071   1
  -4   2  37 35.2996 66.5059   3
   4  -2  37 32.9611 64.4011   1
  -4  -2  37 72.7310 82.1038   3
   4  -2  38 102.439 66.9328   1
  -4   2  38 47.7355 72.2241   3
   4   2  38-71.4533 57.5734   1
  -4  -2  38 126.023 112.949   3
   4   2  39 207.386 100.632   1
  -4   2  39 235.587 129.019   3
   4  -2  39 241.834 110.717   1
   4   2  40 36.0726 50.1088   1
  -4   2  40 24.0923 56.2266   3
   4  -2  40 2.83019 56.1971   1
   4   2  41 110.905 90.9529   1
  -5  -2   0 5.54061 14.5597   3
   5   2  -1 4233.64 172.855   3
  -5  -2   1 4413.61 178.516   2
  -5  -2   1 4102.13 175.264   3
  -5   2   1 4110.26 146.690   3
  -5  -2  -1 3990.18 174.112   3
  -5  -2   2 527.179 59.3226   3
  -5  -2  -2 520.209 61.9201   3
  -5   2   2 517.690 48.9858   3
   5   2  -2 534.216 62.1575   3
  -5  -2   2 601.660 65.7883   2
  -5  -2   3 800.174 75.8152   2
  -5  -2   3 787.255 75.6539   3
   5   2  -3 870.073 76.1281   3
  -5  -2  -3 919.525 65.1495   4
   5  -2  -3 782.673 60.6179   3
  -5   2   3 834.041 62.2599   3
  -5  -2   4 1632.17 107.230   3
  -5  -2  -4 1568.76 86.3865   4
  -5  -2   4 1687.27 110.899   2
   5  -2  -4 1620.86 87.5859   3
   5   2  -4 1040.81 105.650   2
  -5   2   4 1640.46 76.2641   2
   5   2  -4 1604.18 108.911   3
  -5   2   4 1605.81 88.1937   3
   5  -2  -5 16865.7 345.716   3
   5   2  -5 15732.5 383.242   2
   5   2  -5 17552.5 403.391   3
  -5   2   5 16978.7 305.209   2
  -5  -2   5 16257.1 398.342   3
  -5  -2  -5 15954.2 331.944   4
  -5  -2   5 17570.2 403.754   2
  -5   2   5 16260.6 337.914   3
  -5   2   6 2415.08 114.650   3
  -5  -2   6 2614.49 143.738   3
   5  -2  -6 2514.87 116.842   3
   5   2  -6 2706.36 144.228   3
   5   2  -6 1736.06 131.343   2
   5   2   7 15339.4 320.933   4
  -5   2   7 15996.5 343.796   3
   5   2  -7 14988.8 380.422   2
   5  -2  -7 15493.9 302.119   2
   5  -2  -7 15507.0 345.308   3
  -5  -2   7 15359.4 397.555   3
   5   2  -7 16445.5 400.645   3
   5   2  -8 885.271 84.5893   3
  -5  -2   8 882.911 88.5375   3
  -5   2   8 963.709 75.1580   3
   5   2   8 902.461 67.9763   4
   5  -2  -8 890.866 75.3168   3
   5   2  -8 854.974 78.6377   2
   5  -2  -8 785.104 60.6860   2
  -5   2   9 1708.54 105.476   3
   5   2   9 1606.90 89.1017   4
   5  -2  -9 1727.73 106.494   3
  -5   2  -9 1709.35 120.031   3
  -5  -2   9 1636.62 122.921   3
   5   2  -9 1617.70 114.244   2
   5  -2  -9 1393.96 60.7019   1
   5  -2  -9 1520.51 86.5042   2
   5   2  -9 1741.14 121.415   3
   5   2  10 8604.67 228.726   4
   5  -2 -10 8496.42 226.570   2
  -5  -2  10 8798.94 306.001   3
   5   2 -10 8499.55 285.738   2
  -5   2  10 9025.76 265.381   3
   5   2 -10 9274.01 307.425   3
   5  -2 -10 7660.39 177.698   1
  -5   2 -10 9362.48 298.877   3
   5  -2 -10 8989.86 264.792   3
   5  -2 -11 1411.60 102.268   3
   5  -2 -11 1235.08 62.1968   1
   5   2 -11 1507.90 121.486   3
  -5   2 -11 1422.33 117.078   3
  -5   2  11 1331.94 102.234   3
  -5  -2  11 1316.33 118.410   3
   5   2  11 1277.99 83.0193   4
  -5   2 -12 894.325 95.7286   3
  -5  -2  12 887.469 99.4563   3
   5   2 -12 909.146 97.6984   3
  -5   2  12 889.391 93.1452   3
   5  -2 -12 1002.19 92.7204   3
  -5  -2  13 122.289 42.6390   3
  -5   2  13 36.2817 34.1683   3
   5   2 -13 37.1351 19.8776   1
   5  -2 -13 108.642 36.0920   3
   5   2 -13 96.0387 45.8740   3
  -5   2 -13 118.314 44.6478   3
  -5   2 -14 509.846 78.3479   3
   5   2 -14 472.242 74.5805   3
   5  -2 -14 426.093 61.6875   3
  -5   2  14 473.940 66.2946   3
  -5  -2  14 450.614 74.3767   3
   5   2 -14 479.079 64.0191   1
   5   2 -15 741.401 89.0042   1
  -5  -2 -15 804.061 96.4627   3
   5  -2 -15 772.202 85.8852   3
   5   2 -15 743.075 93.5090   3
  -5   2 -15 784.490 96.8626   3
  -5  -2  15 681.950 91.5245   3
  -5   2  15 686.624 83.6183   3
   5   2 -16 303.792 58.9954   3
   5  -2  16 224.740 22.7198   4
  -5  -2  16 238.104 56.1679   3
   5   2 -16 286.157 49.9632   1
  -5   2  16 292.324 55.2286   3
  -5  -2 -16 326.878 62.5912   3
   5  -2 -16 254.284 50.5179   3
   5  -2 -17 952.766 103.882   3
   5   2 -17 807.737 100.665   1
  -5   2  17 840.226 99.0132   3
  -5  -2  17 763.128 104.962   3
  -5   2  18 602.002 86.8855   3
  -5  -2  18 487.300 85.4177   3
   5  -2 -18 618.310 85.8530   3
   5   2 -18 602.534 88.1577   1
   5  -2 -19 39.0643 25.4760   3
  -5   2  19 2.11110 25.0745   3
   5   2 -19 19.8662 21.7016   1
  -5  -2  19 39.5191 22.0148   3
  -5  -2  20 529.984 94.7423   3
   5   2 -20 578.524 99.1416   1
  -5   2  20 523.866 87.7894   3
   5  -2 -20 585.234 92.6691   3
  -5   2  21 141.426 39.1862   3
  -5  -2  21 172.266 58.1659   3
   5   2 -21 219.003 68.4960   1
  -5  -2  22 432.381 94.3402   3
  -5   2  22 462.586 78.6804   3
  -5   2  23 952.134 119.863   3
  -5  -2  23 905.217 137.085   3
  -5   2  24 1970.75 182.652   3
  -5  -2  24 2047.46 204.765   3
  -5   2  25 182.197 63.4418   3
  -5  -2  25 210.925 82.4524   3
  -5   2  26 2325.43 219.086   3
   5  -2  26 2472.73 235.357   1
  -5  -2  26 2406.02 230.218   3
  -5  -2  27 170.821 92.0720   3
  -5   2  27 41.1103 26.9261   3
   5  -2  27 236.361 102.340   1
   5  -2  28 133.786 84.5800   1
  -5  -2  28 64.5912 59.0615   3
  -5   2  28-47.3375 42.8197   3
   5  -2  29 100.798 67.3132   1
  -5  -2  29 28.0184 38.6690   3
  -5   2  29 67.6542 38.4530   3
  -5  -2  30 73.1981 62.5009   3
  -5   2  30 34.5387 23.4235   3
   5  -2  30 138.523 90.0473   1
  -5  -2  31 7.49991 28.2948   3
   5  -2  31 62.7314 63.5461   1
  -5   2  31 50.5252 43.6528   3
   5  -2  32 98.8541 77.0016   1
  -5  -2  32 141.299 63.5799   3
  -5   2  32 165.689 74.2468   3
  -5   2  33 112.915 71.8807   3
   5  -2  33 176.105 91.7797   1
  -5  -2  33 58.7511 59.0034   3
  -5  -2  34 56.0425 62.0506   3
  -5   2  34 7.10575 26.1995   3
  -5   2  35 74.8658 52.2346   3
  -5  -2  35 31.9669 50.5233   3
   5  -2  35 121.493 80.0796   1
   5  -2  36 26.8199 58.8156   1
  -5   2  36 50.3194 46.4276   3
  -5  -2  36 13.1792 62.2932   3
   5   2  37 168.953 95.1330   1
   5  -2  37 89.4841 78.3122   1
  -5  -2  37 75.0384 96.8972   3
  -5   2  37 12.3049 37.9812   3
   5  -2  38-5.20567 47.1228   1
  -5  -2  38 123.727 108.648   3
  -5   2  38 24.0418 86.3750   3
   5   2  38 12.4384 46.7717   1
  -5   2  39 61.0476 66.5990   3
   5  -2  39 267.548 106.516   1
   5   2  39 136.816 90.0299   1
  -5   2  40 12.0393 50.6422   3
   5   2  40 59.5656 64.3934   1
   5   2  41 112.872 103.758   1
  -6   2   0 2526.91 124.491   3
  -6  -2   0 2562.48 148.232   3
  -6  -2  -1 758.849 80.5385   3
  -6  -2   1 876.007 81.0863   2
  -6   2   1 800.576 70.5032   3
   6   2  -1 826.285 81.1133   3
  -6  -2   1 880.870 83.1194   3
   6   2  -2 1770.39 119.738   3
  -6  -2   2 1888.33 122.942   2
  -6  -2  -2 1786.80 118.898   3
  -6  -2   2 1895.18 122.047   3
  -6   2   2 1774.43 103.364   3
   6   2  -3 471.126 61.1564   3
  -6   2   3 450.276 51.3762   3
  -6  -2   3 406.829 62.9521   2
  -6  -2  -3 453.902 56.3674   4
  -6  -2   3 415.030 58.4764   3
   6   2  -4 655.028 71.4787   3
  -6  -2   4 634.849 71.8971   2
  -6   2   4 625.119 59.8615   3
  -6  -2  -4 653.981 60.1912   4
   6  -2  -4 546.481 59.1521   3
  -6   2   4 559.913 51.8097   2
  -6  -2   4 593.955 69.6192   3
  -6   2   5 4104.28 139.466   2
  -6  -2   5 3949.08 185.407   2
  -6  -2   5 3782.59 186.142   3
  -6   2   5 3919.69 156.396   3
  -6  -2  -5 3979.91 146.292   4
   6   2  -5 3654.29 178.357   2
   6   2  -5 4212.47 193.902   3
   6  -2  -5 4097.89 162.521   3
   6   2  -6 2304.48 142.532   3
   6   2  -6 1772.19 129.858   2
  -6   2   6 2169.85 116.044   3
  -6   2   6 2207.86 100.378   2
  -6  -2  -6 2159.09 107.535   4
  -6  -2   6 2319.99 140.742   2
   6  -2  -6 2215.03 121.645   3
  -6  -2   6 2108.45 138.372   3
  -6   2   7 1028.30 79.4126   3
   6   2  -7 1076.13 98.1329   3
   6  -2  -7 1001.14 82.8056   3
  -6  -2   7 1155.73 102.216   3
   6   2  -7 1063.26 94.3700   2
  -6  -2   8 1257.11 109.006   3
   6  -2  -8 1256.81 95.7307   3
  -6   2   8 1301.22 92.0749   3
   6   2  -8 1254.77 105.189   2
   6   2  -8 1426.44 115.512   3
  -6   2   9 3006.94 147.807   3
   6   2  -9 3131.52 176.662   3
   6   2  -9 2911.26 162.603   2
   6  -2  -9 2859.08 125.261   2
  -6  -2   9 2964.72 169.839   3
   6  -2  -9 2919.18 149.674   3
   6   2   9 2816.88 125.486   4
   6  -2 -10 560.781 54.0181   2
   6   2 -10 709.488 86.0217   3
   6   2  10 601.203 57.8059   4
   6   2 -10 573.635 82.3102   2
  -6   2  10 586.340 66.5401   3
   6  -2 -10 594.763 68.1269   3
  -6  -2  10 607.417 81.4446   3
   6   2 -11 15144.1 418.777   2
   6  -2 -11 14703.9 293.516   1
   6  -2 -11 16577.7 409.944   3
   6   2  11 15919.2 337.044   4
   6  -2 -11 15057.8 351.484   2
   6   2 -11 17023.3 459.170   3
  -6   2  11 15796.3 400.735   3
  -6  -2  11 16040.7 453.632   3
  -6   2 -11 16922.9 447.409   3
   6  -2 -12 6.02446 13.5995   2
   6   2 -12 66.1173 27.8114   3
   6  -2 -12 17.7515 6.43282   1
   6   2 -12 14.0859 28.5516   2
   6   2  12 25.6349 13.0148   4
   6  -2 -12 38.4925 28.4669   3
  -6   2 -12 38.6795 32.7309   3
  -6  -2  12 38.8934 22.2402   3
  -6   2  12 30.1236 30.1684   3
   6   2 -13 2200.75 154.681   2
  -6   2 -13 2352.30 164.923   3
   6  -2 -13 2414.16 154.443   3
   6   2 -13 2613.46 173.506   3
  -6   2  13 2357.77 146.353   3
  -6  -2  13 2486.56 172.390   3
   6  -2 -13 2128.77 98.0464   1
   6  -2 -13 2236.49 126.049   2
   6   2  13 2379.70 116.490   4
   6  -2 -14 1250.95 83.7897   1
  -6   2 -14 1804.23 146.223   3
   6   2  14 1651.85 100.011   4
  -6  -2  14 1809.86 148.008   3
  -6   2  14 1770.04 132.940   3
   6  -2 -14 1696.10 109.713   2
   6  -2 -14 1821.80 138.316   3
   6   2 -14 1943.06 154.026   3
   6   2 -15-16.8234 30.6250   1
  -6   2  15 25.5968 28.3341   3
   6  -2 -15 25.2850 25.8940   3
   6   2  15-26.5781 25.1037   4
  -6  -2  15-6.53310 16.5832   3
   6   2 -15 14.0329 26.2325   3
   6  -2 -16 135.250 44.2231   3
   6   2 -16 44.1331 33.3593   1
  -6  -2  16 78.7626 37.3111   3
  -6   2  16 190.796 47.0425   3
  -6  -2  17-27.5930 21.4047   3
   6  -2 -17 27.1597 29.9050   3
   6   2 -17-1.50251 23.9505   1
  -6   2  17-29.9340 20.3162   3
   6  -2 -18 33.5379 40.2856   3
  -6   2  18-0.08588 23.0183   3
   6   2 -18 9.75011 22.1502   1
  -6  -2  18 66.4909 44.2345   3
   6   2 -19 334.480 67.6574   1
   6  -2 -19 312.713 62.4989   3
  -6   2  19 233.601 55.6579   3
  -6  -2  19 197.793 58.8172   3
   6   2 -20 40.3168 38.8533   1
  -6  -2  20 128.515 53.5037   3
  -6   2  20 44.1761 25.8969   3
   6   2 -21 116.386 50.1459   1
   6  -2  21 15.9375 8.83048   4
  -6   2  21 41.1853 19.9250   3
  -6  -2  21-28.6821 40.5365   3
  -6   2  22 424.354 75.3962   3
  -6  -2  22 405.181 87.6121   3
  -6   2  23-17.5355 43.2637   3
  -6  -2  23-43.1964 43.5163   3
  -6   2  24 152.826 59.8913   3
  -6  -2  24 92.2165 39.2001   3
  -6   2  25 89.5180 25.1693   3
  -6  -2  25 73.0395 44.6752   3
  -6  -2  26 210.652 80.9115   3
  -6   2  26 191.364 67.9831   3
  -6   2  27 168.565 55.5296   3
  -6  -2  27 240.003 95.6957   3
  -6   2  28-28.2554 43.7120   3
   6  -2  28 209.230 95.7783   1
  -6  -2  28 203.842 91.4389   3
  -6  -2  29 66.6185 54.9374   3
   6  -2  29 162.680 87.0430   1
  -6   2  29-14.3128 44.5080   3
  -6  -2  30 11.1112 29.9040   3
  -6   2  30 8.02914 26.0244   3
   6  -2  30 52.7431 58.0682   1
  -6  -2  31 15.1595 48.9415   3
  -6   2  31-1.78762 27.3328   3
   6  -2  31 112.845 71.2912   1
   6  -2  32 79.0690 86.8483   1
  -6  -2  32 31.2168 52.2555   3
  -6   2  32-77.6615 43.6297   3
  -6  -2  33-83.8809 55.6335   3
  -6   2  33 3.93421 46.4714   3
  -6   2  34 99.1731 72.2036   3
  -6  -2  34 86.5883 55.8173   3
   6  -2  34 129.136 87.1922   1
   6  -2  35 254.064 112.228   1
  -6  -2  35 149.575 95.5747   3
  -6   2  35 219.229 95.4804   3
  -6  -2  36 86.2575 99.6361   3
   6  -2  36 250.607 97.6031   1
  -6   2  36 107.321 65.0944   3
  -6   2  37 22.8171 58.8164   3
   6  -2  37 200.389 95.2960   1
   6   2  37 44.1000 72.1952   1
  -6  -2  37 46.5097 92.7706   3
  -6  -2  38 127.852 100.005   3
   6  -2  38 191.310 98.5483   1
   6   2  38 185.874 86.5195   1
  -6   2  38 68.0223 73.5009   3
   6   2  39 189.788 104.676   1
  -6   2  39 83.8391 61.0636   3
   6   2  40 129.560 86.9372   1
  -6   2  40 114.247 102.871   3
  -7   2   0-5.44101 16.7492   3
  -7  -2   0 16.4018 21.3230   3
  -7   2   1-20.4625 17.3681   3
  -7  -2  -1-5.07880 15.1852   3
  -7  -2   1-2.88665 30.0809   2
  -7  -2   1-35.8671 35.7230   3
   7   2  -2 1592.80 119.380   3
  -7  -2  -2 1388.90 115.968   3
  -7  -2   2 1669.04 120.382   2
  -7   2   2 1468.99 102.439   3
  -7  -2   2 1364.72 114.761   3
  -7  -2   3 207.504 40.4004   3
  -7  -2  -3 255.750 50.5074   3
   7   2  -3 292.207 50.6638   3
  -7   2   3 251.830 43.5772   3
  -7  -2   3 235.771 49.1751   2
   7   2  -4 16.3131 24.3374   3
  -7  -2   4-6.34048 28.3305   3
  -7   2   4-12.2814 16.5500   2
  -7  -2   4-5.74645 16.9872   2
   7  -2  -4 0.26672 11.5873   3
  -7   2   4-15.0888 19.1061   3
  -7  -2  -4 28.1713 27.4832   4
  -7  -2   5 26.0977 19.7704   3
  -7  -2   5 36.8627 24.2137   2
   7   2  -5 54.6509 23.1543   3
  -7   2   5 47.4232 23.1619   3
  -7   2   5 72.6859 20.9118   2
   7  -2  -5 55.4391 14.5646   3
  -7  -2  -5 43.8802 19.4584   4
   7   2  -6 10.7103 20.7710   2
  -7  -2  -6 40.6327 15.6375   4
   7  -2  -6 15.3274 14.3176   3
  -7  -2   6 41.3980 23.5511   2
  -7  -2   6 45.6310 19.5842   3
  -7   2   6 27.2128 16.1983   2
  -7   2   6 51.5809 16.5173   3
   7   2  -6 62.5501 28.3116   3
   7   2  -7 477.489 76.6477   2
   7   2  -7 659.985 81.1575   3
  -7  -2   7 640.353 79.0283   3
  -7  -2   7 632.632 78.8033   2
  -7   2   7 598.828 57.7207   2
  -7   2   7 627.441 67.8964   3
  -7  -2  -7 593.979 58.1277   4
   7  -2  -7 612.081 67.8632   3
   7  -2  -8 3766.01 175.267   3
   7   2  -8 2295.91 174.918   2
  -7  -2   8 3487.07 194.571   3
  -7   2   8 3441.09 164.801   3
   7   2  -8 3810.96 201.796   3
   7  -2  -9-15.9580 24.3437   3
  -7  -2   9-49.1028 35.8436   3
  -7   2   9-28.1854 32.4197   3
   7   2  -9-32.9327 30.8962   2
   7   2  -9-32.7546 32.3652   3
   7  -2 -10 2852.69 158.997   3
   7   2 -10 2776.17 164.038   2
   7   2 -10 3110.51 186.979   3
  -7   2  10 2763.50 156.067   3
   7  -2 -10 2695.02 133.714   2
  -7  -2  10 2864.68 180.267   3
  -7  -2  11 2876.81 185.829   3
   7   2 -11 2739.96 173.392   2
   7  -2 -11 2996.75 167.946   3
   7   2 -11 3342.99 193.983   3
  -7   2  11 2945.05 164.142   3
   7  -2 -11 2926.01 141.409   2
   7   2 -12 1950.57 151.399   3
  -7  -2  12 1573.70 142.029   3
   7  -2 -12 1428.69 105.003   2
   7  -2 -12 1497.68 82.8979   1
  -7   2  12 1671.02 125.439   3
   7   2 -12 1580.77 132.617   2
   7  -2 -12 1637.13 127.161   3
  -7   2 -12 1858.53 145.331   3
  -7  -2  13 2741.13 188.057   3
   7   2 -13 2963.84 193.261   3
   7   2 -13 2397.79 168.073   2
  -7   2  13 2737.73 167.221   3
   7  -2 -13 2738.73 169.724   3
   7  -2 -13 2628.62 115.079   1
   7  -2 -13 2498.06 137.697   2
  -7   2 -13 2812.69 186.883   3
   7   2  13 2881.63 129.154   4
   7   2  14 71.7722 28.4923   4
   7  -2 -14 60.8206 32.2211   3
   7   2 -14-23.6139 36.6092   2
  -7  -2  14-35.3621 15.5774   3
   7  -2 -14 38.5695 16.1816   1
  -7   2  14 64.4540 38.2334   3
   7  -2 -14 38.8202 20.5562   2
   7  -2 -15 17.8485 14.0747   2
   7  -2 -15 63.8649 33.7037   3
   7  -2 -15 48.6403 21.7339   1
  -7  -2  15 85.7902 37.9884   3
   7   2 -15 48.3567 36.3516   2
  -7   2  15 35.6642 23.1109   3
   7   2  15 44.3863 21.4379   4
   7  -2 -16 35.6585 27.3086   3
  -7   2  16 11.2514 19.4593   3
   7   2 -16 0.02825 37.5603   2
  -7  -2  16 0.66702 28.2694   3
   7  -2 -16 25.8118 22.6883   2
   7   2 -16 10.1455 19.8031   1
   7  -2 -16 39.9873 23.4677   1
   7   2  16 23.6099 21.1211   4
   7   2 -17 527.474 76.1664   2
  -7  -2  17 563.012 92.7114   3
   7  -2 -17 670.064 90.0707   3
   7  -2 -17 556.496 71.6973   2
   7   2 -17 694.069 91.8808   1
  -7   2  17 604.048 87.0761   3
   7   2  17 661.607 66.3614   4
   7  -2 -18 173.095 51.3609   3
  -7  -2  18 115.282 42.7613   3
   7   2 -18 72.4012 41.6834   1
   7  -2 -18 116.456 28.4609   2
   7   2  18 117.390 29.6602   4
  -7   2  18 142.783 46.3905   3
   7   2  19 489.649 57.7492   4
   7   2 -19 453.520 89.0627   1
  -7  -2  19 532.051 94.8423   3
  -7   2  19 527.377 89.8451   3
  -7   2  20-15.0341 28.4757   3
  -7  -2  20 4.11022 31.5846   3
   7   2 -20 7.16699 27.2581   1
   7   2  20-15.3483 20.7988   4
  -7  -2  21-7.34903 33.8786   3
  -7   2  21 13.1731 28.2738   3
   7   2  21 14.5473 23.9089   4
  -7  -2  22-35.3701 49.0647   3
  -7   2  22 21.0645 20.1147   3
  -7  -2  23-38.0009 41.1219   3
  -7   2  23-2.19985 39.0454   3
  -7  -2  24 23.6320 26.3109   3
  -7   2  24-8.07523 35.9885   3
  -7  -2  25 31.7759 30.8077   3
  -7   2  25 58.8149 40.5834   3
  -7  -2  26 20.1683 39.3622   3
  -7   2  26 43.0832 42.7719   3
  -7  -2  27 796.794 136.501   3
  -7   2  27 727.818 125.060   3
  -7   2  28 68.2393 48.4874   3
  -7  -2  28 112.853 62.3863   3
  -7  -2  29 62.5585 58.3918   3
  -7   2  29 45.7539 40.9974   3
  -7  -2  30 105.007 73.8789   3
  -7   2  30 49.4555 46.1912   3
   7  -2  30 327.175 106.363   1
  -7   2  31 15.5951 30.7997   3
  -7  -2  31 17.9403 36.0792   3
   7  -2  31 169.016 101.391   1
   7  -2  32 88.8846 90.8570   1
  -7   2  32 116.748 60.3627   3
  -7  -2  32-2.30108 43.5873   3
  -7   2  33 72.0860 71.3559   3
  -7  -2  33 59.3121 67.5577   3
   7  -2  33 103.265 74.3416   1
  -7  -2  34 31.6221 66.0449   3
   7  -2  34 67.9712 79.9032   1
  -7   2  34-71.8076 46.5274   3
  -7   2  35-17.3661 27.6192   3
  -7  -2  35 8.84249 84.6342   3
   7  -2  35 57.8855 67.2103   1
   7  -2  36 47.6833 80.7871   1
  -7  -2  36 34.4558 29.1915   3
  -7   2  36-23.5959 39.6874   3
  -7  -2  37 58.4430 72.5378   3
  -7   2  37 92.4616 54.9101   3
   7  -2  37 82.8439 80.2209   1
   7   2  38 57.2629 78.9459   1
  -7   2  38 65.5824 54.4800   3
  -7   2  39 20.4468 33.0158   3
   7   2  39 322.072 137.457   1
  -8  -2   0 238.826 56.8946   3
  -8   2   0 322.569 51.8529   3
  -8   2   1 29.4471 16.4540   3
  -8  -2  -1-10.7270 22.2324   3
  -8  -2   1 95.5658 46.1578   2
  -8  -2   1 11.9638 17.1040   3
  -8   2  -1 10.0754 13.3154   3
  -8  -2   2 1439.63 126.500   3
   8   2  -2 1473.83 123.606   3
  -8   2   2 1422.52 110.827   3
  -8  -2   2 1556.75 127.438   2
  -8  -2  -2 1405.95 124.898   3
  -8  -2   3 1677.86 136.577   3
  -8  -2   3 1845.66 138.122   2
  -8  -2  -3 1672.37 136.357   3
   8   2  -3 1653.76 132.763   3
  -8   2   3 1692.52 119.711   3
  -8  -2   4 6517.15 258.243   2
  -8  -2   4 5373.53 248.558   3
  -8  -2  -4 5950.38 206.617   4
   8   2  -4 5872.82 257.231   3
  -8   2   4 5634.78 223.588   3
  -8   2   4 5280.02 203.964   2
  -8  -2   5 575.133 75.7282   3
   8   2  -5 617.839 81.8955   3
  -8   2   5 664.682 72.7400   3
  -8   2   5 610.171 64.5966   2
  -8  -2   5 682.370 78.9285   2
   8  -2  -5 674.025 73.7813   3
  -8  -2  -5 610.707 66.1861   4
  -8   2   6-33.7811 24.0723   2
  -8  -2   6 37.7826 16.5011   2
  -8   2   6-16.6832 13.5528   3
   8  -2  -6 29.0357 22.9188   3
   8   2  -6 5.29169 14.9368   3
  -8  -2   6-9.73433 37.0835   3
  -8  -2  -6 9.99221 8.94449   4
  -8  -2  -7 1151.07 81.9731   4
  -8  -2   7 1300.66 110.951   2
  -8   2   7 1073.70 94.3509   3
  -8  -2   7 1007.65 108.655   3
   8   2  -7 1247.26 118.242   3
  -8   2   7 1184.67 88.0230   2
   8  -2  -7 1170.52 99.4799   3
  -8  -2  -8 8783.36 244.783   4
   8   2  -8 7554.80 302.667   2
   8  -2  -8 8834.22 297.089   3
   8   2  -8 9257.86 333.736   3
  -8   2   8 8027.58 284.352   3
  -8  -2   8 8180.56 322.738   3
   8   2  -9-21.7374 33.2119   2
  -8   2   9 28.4069 13.1365   3
   8   2  -9 42.3278 19.4192   3
  -8  -2   9 6.37400 31.0863   3
   8  -2  -9 88.9566 33.2388   3
   8  -2 -10 13.6931 23.6959   3
   8   2 -10 34.8801 17.9029   3
   8   2 -10 49.1801 35.9455   2
  -8   2  10 28.0120 23.5191   3
  -8  -2  10 25.1255 18.0755   3
  -8  -2  11 1807.55 153.307   3
   8   2 -11 1760.44 141.376   2
   8   2 -11 2045.65 157.150   3
   8  -2 -11 2026.47 141.206   3
  -8   2  11 1908.54 140.252   3
  -8   2  12 200.180 45.2415   3
  -8  -2  12 283.062 62.0879   3
   8  -2 -12 211.526 46.9607   3
   8  -2 -12 196.243 41.7061   2
   8   2 -12 169.768 43.6274   2
   8  -2 -13 794.355 91.7661   3
  -8   2  13 763.595 89.1670   3
  -8  -2  13 713.068 99.2925   3
   8   2 -13 688.380 90.3607   2
   8  -2 -13 662.756 76.0836   2
   8  -2 -14 128.250 23.4968   1
   8  -2 -14 229.615 56.5497   3
   8   2 -14 168.062 44.0005   2
   8  -2 -14 191.352 43.5384   2
  -8  -2  14 126.471 45.9190   3
  -8   2  14 202.395 52.4912   3
   8  -2 -15 20.9578 20.2598   2
   8   2 -15-19.4291 22.7821   2
  -8  -2  15 16.3370 29.6021   3
   8  -2 -15 12.2452 13.4260   1
  -8   2  15-4.90830 19.3603   3
   8  -2 -15-14.1316 13.7754   3
   8   2 -16 884.391 112.389   2
   8  -2 -16 945.150 93.5894   2
  -8   2  16 1082.58 115.628   3
   8  -2 -16 1144.08 119.479   3
  -8  -2  16 979.231 124.156   3
   8  -2 -16 1057.62 77.9233   1
   8   2 -17 61.2078 38.6867   1
   8  -2 -17 171.152 37.7374   2
   8   2 -17 139.040 38.1923   2
   8  -2 -17 219.101 60.7678   3
   8  -2 -17 183.153 38.7148   1
   8   2  17 253.170 44.8505   4
  -8   2  17 207.092 55.5816   3
  -8  -2  17 170.311 59.2509   3
  -8   2  18 129.914 48.9139   3
   8   2  18 226.912 40.7730   4
   8   2 -18 119.048 54.8257   1
   8  -2 -18 116.892 31.4370   2
  -8  -2  18 182.252 59.6110   3
   8   2 -18 158.233 42.3644   2
  -8  -2  19 528.425 101.681   3
   8  -2 -19 414.598 58.1515   2
   8   2 -19 280.110 61.7949   2
   8   2  19 594.640 63.7945   4
   8   2 -19 544.732 83.6040   1
  -8   2  19 436.192 84.5023   3
   8  -2 -20 1111.67 105.913   2
   8   2 -20 798.963 107.747   2
  -8   2  20 1166.85 137.131   3
   8   2 -20 1221.10 129.665   1
  -8  -2  20 1240.53 147.604   3
   8   2  20 1389.32 95.0428   4
  -8   2  21 65.5720 36.2234   3
   8  -2 -21-36.1269 40.1847   2
  -8  -2  21 108.333 49.9860   3
   8   2 -21-9.12396 55.3514   2
   8   2  21 178.505 35.4635   4
  -8   2  22 671.422 105.338   3
   8   2  22 817.777 76.2720   4
  -8  -2  22 709.821 117.590   3
   8   2 -22 541.832 82.6651   2
   8  -2 -22 518.578 75.7550   2
  -8  -2  23 790.756 128.217   3
   8   2  23 1130.06 88.2414   4
   8  -2 -23 803.733 102.936   2
   8   2 -23 652.098 102.989   2
  -8   2  23 824.508 120.114   3
   8   2  24 1213.28 93.5506   4
   8  -2 -24 785.147 105.872   2
  -8  -2  24 818.779 130.670   3
  -8   2  24 1021.64 139.722   3
  -8  -2  25 231.170 71.0735   3
   8   2  25 328.640 54.1303   4
  -8   2  25 210.958 65.9075   3
  -8   2  26 297.254 90.4117   3
  -8  -2  26 329.741 96.7038   3
   8   2  26 309.721 50.0678   4
  -8   2  27 371.242 95.8800   3
   8   2  27 366.906 53.7648   4
  -8  -2  27 275.822 85.2465   3
  -8   2  28 42.2048 38.2610   3
  -8  -2  28 0.05840 48.2754   3
  -8  -2  29 1.64854 28.1760   3
  -8   2  29-26.6486 25.1108   3
  -8  -2  30 61.2194 60.6033   3
  -8   2  30-42.8676 39.3264   3
  -8   2  31 50.0429 52.9454   3
  -8  -2  31 43.7313 40.6933   3
  -8   2  32 4.07949 51.5359   3
  -8  -2  32 6.56812 40.7704   3
   8  -2  32 98.1655 92.1305   1
  -8   2  33 52.4056 62.4678   3
  -8  -2  33 98.8960 64.3218   3
   8  -2  33 95.2962 79.8838   1
  -8   2  34 41.1724 55.4823   3
  -8  -2  34 88.8520 64.9883   3
   8  -2  34 109.468 85.8669   1
  -8   2  35 16.7142 42.9119   3
  -8  -2  35 164.101 108.949   3
   8  -2  35 62.7536 67.3471   1
   8  -2  36 78.4123 84.0421   1
  -8   2  36 118.055 67.0629   3
  -8  -2  36 4.72455 30.6449   3
  -8   2  37 33.2094 59.2186   3
  -8  -2  37 80.0799 61.8457   3
  -8   2  38 22.1263 45.7612   3
  -8   2  39-21.0016 65.3413   3
  -9   2   0-8.02004 16.7401   3
  -9  -2   0-18.3210 24.5830   3
  -9   2   1 6242.63 255.794   3
  -9  -2  -1 6225.54 283.816   3
  -9  -2   1 6636.78 286.250   3
  -9  -2   1 7133.48 297.925   2
  -9   2  -1 6388.66 259.933   3
  -9   2   2 4271.11 203.266   3
  -9  -2  -2 4091.20 227.737   3
  -9  -2   2 4893.08 242.153   2
  -9  -2   2 4233.77 228.824   3
  -9   2   3 1351.32 110.755   3
  -9  -2   3 1388.93 130.912   3
  -9  -2   3 1574.77 133.905   2
   9   2  -3 1444.42 129.441   3
  -9  -2  -3 1363.88 127.892   3
  -9  -2   4 1637.70 141.503   3
  -9   2   4 1676.01 129.332   3
  -9  -2   4 2005.89 147.088   2
  -9   2   4 1625.35 118.662   2
   9   2  -4 1841.48 147.295   3
  -9  -2  -4 1710.44 144.680   3
  -9   2   5 1113.50 93.8466   2
  -9   2   5 1027.48 95.2885   3
  -9  -2   5 1142.63 112.779   2
  -9  -2  -5 1052.75 92.1233   4
  -9  -2   5 898.737 102.800   3
   9   2  -5 1028.66 108.017   3
   9   2  -6 71.2747 38.0262   3
  -9  -2   6 85.4874 28.8669   3
   9  -2  -6 131.465 39.9998   3
  -9   2   6 88.8784 31.4901   3
  -9  -2   6 129.388 36.7414   2
  -9  -2  -6 142.257 32.6296   4
  -9   2   6 86.0818 23.3380   2
  -9  -2   7 4355.89 227.443   2
  -9  -2  -7 3847.70 164.889   4
  -9   2   7 3543.86 188.472   3
  -9  -2   7 3700.02 216.418   3
   9   2  -7 3944.19 225.468   3
   9  -2  -7 4133.32 202.202   3
  -9   2   7 3927.69 174.207   2
   9   2  -8 158.597 45.7293   3
  -9   2   8 154.317 43.1941   3
   9  -2  -8 188.274 44.2417   3
  -9   2   8 154.756 35.7698   2
  -9  -2  -8 166.658 32.8824   4
  -9  -2   8 201.712 53.3741   2
  -9  -2   8 141.758 42.2395   3
   9   2  -9 701.411 96.8942   3
  -9  -2   9 627.547 91.6816   3
   9  -2  -9 684.889 83.7352   3
  -9   2   9 679.282 82.4236   3
   9  -2 -10 23.5992 20.3720   3
  -9  -2  10-0.30495 21.8320   3
   9   2 -10 24.9390 32.3861   2
  -9   2  10-20.4562 24.8037   3
  -9   2  11 26.1580 19.4627   3
  -9  -2  11-3.95732 40.3439   3
   9  -2 -11 49.3068 29.6850   3
   9   2 -11 42.7619 38.2813   2
   9   2 -12 716.649 101.096   2
   9  -2 -12 892.177 102.805   3
  -9  -2  12 772.003 103.223   3
  -9   2  12 746.875 89.5285   3
  -9  -2  13 203.238 61.0973   3
  -9   2  13 270.070 56.6872   3
   9  -2 -13 339.462 63.9566   3
   9   2 -13 215.037 57.3413   2
   9   2 -14 223.978 48.4420   2
  -9   2  14 235.354 53.9129   3
  -9  -2  14 239.944 53.7710   3
   9  -2 -14 250.124 51.7858   2
   9  -2 -14 303.809 59.7271   3
   9  -2 -15 52.0899 11.8065   1
   9  -2 -15 125.698 42.3394   3
  -9  -2  15 93.4605 38.9171   3
   9   2 -15 112.872 44.4597   2
  -9   2  15 87.2517 27.0927   3
   9  -2 -15 76.3853 36.6096   2
   9   2 -16 13.3121 19.1116   2
   9  -2 -16 70.1276 37.1741   2
   9  -2 -16 27.0464 21.5592   1
  -9   2  16 83.5825 39.1143   3
  -9  -2  16 28.1859 30.5332   3
  -9  -2  17 18.1930 24.3801   3
   9   2 -17-22.9459 21.1138   2
  -9   2  17 9.33042 32.0834   3
   9  -2 -17-22.0983 18.8718   2
   9  -2 -17 11.1283 15.7872   1
   9  -2 -18 17.5106 13.8427   1
   9   2 -18-73.8134 36.6125   2
  -9  -2  18-15.9393 43.1895   3
   9  -2 -18 38.9631 26.6258   2
   9   2 -18 10.8056 26.6783   1
  -9   2  18 60.7615 44.9883   3
   9   2 -19 1512.34 150.136   2
  -9   2  19 1933.72 176.144   3
   9  -2 -19 1419.25 133.463   2
  -9  -2  19 1600.40 178.285   3
   9  -2 -19 1478.67 103.867   1
   9   2 -20-11.9221 42.1804   2
  -9  -2  20 34.6284 35.6182   3
   9  -2 -20 47.7447 23.5229   2
  -9   2  20 47.6287 28.4289   3
  -9   2  21-25.6994 24.5214   3
  -9  -2  21-1.45913 48.0071   3
   9  -2 -21-31.5554 43.5978   2
   9   2 -21-57.5468 48.8076   2
  -9   2  22 30.2233 44.8797   3
   9  -2 -22-75.0968 42.7430   2
   9   2 -22-70.9336 57.3901   2
  -9  -2  22-59.1561 51.6548   3
   9  -2 -23-32.2099 29.1883   2
   9   2 -23-80.7254 58.1174   2
  -9  -2  23 5.11929 21.9394   3
  -9   2  23-62.2970 46.8640   3
  -9   2  24 51.9185 42.0684   3
  -9  -2  24 30.3036 33.5679   3
   9   2 -24-53.5088 29.5078   2
   9   2  24 70.2807 25.7399   4
   9  -2 -24 40.6949 35.2322   2
   9  -2 -25 12.4342 20.6905   2
  -9  -2  25 77.0250 44.9813   3
  -9   2  25 103.354 57.9428   3
   9   2 -25 15.7604 35.1637   2
   9   2  25 114.799 30.0279   4
  -9   2  26 32.3763 43.2365   3
   9  -2 -26 35.6580 36.9011   2
   9   2 -26 8.82159 29.5488   2
  -9  -2  26 69.5679 48.4721   3
   9  -2 -27-10.0269 26.1292   2
  -9  -2  27 27.8789 33.8936   3
  -9   2  27 39.6949 43.4704   3
   9   2 -27-53.5324 46.1899   2
   9  -2 -28 152.334 56.7807   2
  -9  -2  28 122.518 53.6145   3
   9   2 -28 113.794 46.6405   2
  -9   2  28 196.245 69.3037   3
  -9  -2  29 5.57924 23.2066   3
  -9   2  29-5.82101 41.4951   3
   9  -2 -29 27.6215 27.5288   2
   9   2 -29-2.95021 27.4509   2
  -9  -2  30 86.2667 55.8964   3
   9  -2 -30 52.7012 40.9103   2
   9   2 -30-38.7729 35.5626   2
  -9   2  30 0.93701 24.8670   3
  -9  -2  31 51.7117 61.4119   3
   9   2 -31-5.88403 29.8575   2
  -9   2  31 90.8973 51.2644   3
   9  -2 -31 41.5158 37.1102   2
   9   2 -32-37.6862 40.4243   2
  -9  -2  32 96.2367 71.4309   3
   9  -2 -32 52.8230 39.9682   2
  -9   2  32 79.6698 71.8108   3
   9   2 -33 17.0103 33.1383   2
  -9  -2  33 38.8270 53.5538   3
   9  -2 -33 40.8917 52.6033   2
   9  -2  33 164.622 109.101   1
  -9   2  33 74.3009 54.0006   3
  -9   2  34 184.685 87.5753   3
   9  -2  34 291.138 116.718   1
   9  -2 -34 64.7257 24.0274   2
  -9  -2  34 136.524 110.671   3
   9   2 -34 14.1916 43.6157   2
  -9  -2  35-237.014 93.9624   3
  -9   2  35 85.3418 57.8047   3
   9   2 -35-77.5641 75.9897   2
   9  -2  35 277.880 130.375   1
  -9  -2  36 132.080 81.4265   3
   9   2 -36 3.17692 34.9253   2
  -9   2  36 7.71823 50.9985   3
  -9   2  37 52.1716 76.3540   3
   9   2 -37-39.0977 47.4014   2
  -9   2  38 143.725 88.1990   3
   9   2 -38-23.4602 43.3275   2
   9   2 -39-107.498 73.4416   2
 -10  -2   0 885.114 110.577   3
 -10   2   0 933.662 104.016   3
 -10   2  -1 101.756 41.1810   3
 -10   2   1 87.6240 32.7969   3
 -10  -2   1 146.437 47.8755   3
 -10  -2  -1 110.615 39.2056   3
 -10  -2   1 170.773 57.4877   2
 -10  -2   2 374.625 73.2857   2
 -10   2   2 300.299 60.0850   3
 -10  -2   2 262.775 67.3968   3
 -10   2  -2 280.297 56.7791   3
 -10  -2  -2 252.386 59.1818   3
 -10  -2   3 69.9711 34.1412   3
 -10   2   3 73.5054 32.5692   3
 -10  -2  -3 42.4936 29.7259   3
 -10  -2   3 60.8045 31.0388   2
  10   2  -4 435.924 74.6573   3
 -10   2   4 523.503 73.7389   2
 -10  -2  -4 359.979 61.2243   3
 -10  -2   4 387.287 72.6182   3
 -10   2   4 478.364 75.0422   3
 -10  -2   4 504.096 78.9247   2
 -10   2   5 191.064 49.2359   2
 -10   2   5 170.844 44.2322   3
 -10  -2  -5 154.097 38.3437   3
 -10  -2   5 245.320 59.6362   2
 -10  -2   5 89.7694 37.7055   3
 -10  -2  -5 254.246 47.9404   4
 -10   2   6 119.086 34.2737   2
 -10  -2   6 54.7281 31.5171   2
 -10  -2   6 103.825 47.4065   3
 -10  -2  -6 143.655 35.4960   4
 -10   2   6 99.7200 35.5974   3
 -10   2   7 416.924 66.2307   3
 -10  -2   7 518.919 79.6223   2
 -10  -2   7 424.811 74.1875   3
 -10  -2  -7 433.563 59.4706   4
 -10   2   7 395.960 60.3736   2
  10  -2  -7 436.132 70.1938   3
 -10  -2   8 1090.84 118.028   2
 -10  -2  -8 886.174 79.8615   4
 -10  -2   8 810.441 103.972   3
 -10   2   8 884.211 87.8463   2
  10  -2  -8 909.961 102.822   3
 -10   2   8 859.986 98.2531   3
 -10   2   9 315.666 60.3079   3
  10  -2  -9 365.018 68.4970   3
 -10  -2   9 367.934 70.4485   3
 -10  -2  -9 269.727 42.0493   4
 -10   2  10 30.3163 18.7382   3
 -10  -2  10-40.5785 29.1012   3
  10  -2 -10-0.54310 26.6224   3
 -10   2 -10 27.5901 11.3751   4
  10  -2 -11 18.1218 17.0995   3
 -10  -2  11-26.3209 28.7455   3
 -10   2  11-20.0789 21.8239   3
  10   2 -12 373.226 77.9566   2
 -10  -2  12 317.427 65.0416   3
 -10   2  12 344.400 66.6523   3
  10  -2 -12 394.297 71.2010   3
 -10   2  13-23.2835 18.7058   3
 -10  -2  13-29.5378 37.7740   3
  10   2 -13 13.4053 28.4292   2
  10  -2 -13 3.20482 13.5358   3
  10   2 -14 317.500 67.8165   2
 -10  -2  14 252.944 68.4850   3
 -10   2  14 239.749 60.4612   3
 -10   2  15 11.8726 16.6144   3
 -10  -2  15-35.4400 40.6222   3
  10   2 -15 39.3753 34.6262   2
  10   2 -16 2312.65 194.264   2
 -10  -2  16 2730.86 220.096   3
 -10   2  16 2790.52 199.653   3
  10  -2 -16 2865.81 144.512   1
  10  -2 -17 287.561 65.6790   2
 -10  -2  17 188.216 66.2074   3
  10  -2 -17 281.957 44.4391   1
 -10   2  17 205.662 53.5442   3
  10   2 -17 298.091 75.7900   2
  10  -2 -18 2437.57 175.141   2
  10  -2 -18 2758.96 142.269   1
 -10  -2  18 2540.60 221.418   3
 -10   2  18 2660.95 205.057   3
  10   2 -18 2424.42 201.476   2
  10  -2 -19 359.254 79.6429   2
  10   2 -19 300.346 72.4537   2
 -10  -2  19 135.116 50.1525   3
 -10   2  19 435.355 94.0348   3
  10  -2 -19 312.261 50.6527   1
  10  -2 -20 1750.86 115.520   1
  10  -2 -20 2010.09 161.098   2
 -10  -2  20 1521.11 172.199   3
 -10   2  20 2008.63 187.038   3
  10   2 -20 1799.30 170.098   2
 -10   2  21 71.7274 50.7921   3
  10  -2 -21 16.0664 26.1643   2
  10   2 -21-33.5933 41.6675   2
 -10  -2  21 39.8116 29.9403   3
  10  -2 -22 155.150 46.9940   2
  10   2 -22 142.096 48.3915   2
 -10   2  22 152.106 62.5262   3
 -10  -2  22 153.634 55.9368   3
  10   2 -23 20.6025 33.1096   2
 -10   2  23 64.3421 40.3449   3
  10  -2 -23 9.94036 18.5466   2
 -10  -2  23-32.4992 48.2561   3
 -10   2  24 13.5324 35.9103   3
  10   2 -24-13.0259 31.2501   2
 -10  -2  24-24.8243 30.4148   3
  10  -2 -24 27.4367 29.5061   2
  10   2 -25 51.7581 37.7481   2
  10  -2 -25 8.50062 28.2002   2
 -10   2  25-27.3645 20.2752   3
 -10   2  26 169.554 72.4413   3
 -10  -2  26 132.123 47.5413   3
  10  -2 -26 140.864 59.6946   2
  10   2 -26 164.066 60.6806   2
  10   2 -27 21.0090 23.6195   2
 -10  -2  27-37.5364 51.3057   3
  10  -2 -27 51.1748 40.9312   2
 -10   2  27 84.8410 48.2787   3
  10   2 -28 36.1295 35.3470   2
 -10   2  28 48.7274 43.0786   3
  10  -2 -28 140.144 54.6696   2
 -10  -2  28 15.8849 32.8246   3
  10  -2 -29-21.8549 25.2365   2
  10   2 -29-15.4091 43.8276   2
 -10  -2  29 1.94136 33.2911   3
 -10   2  29 26.3982 41.4024   3
 -10  -2  30 12.7023 49.9584   3
  10  -2 -30 77.4276 44.8023   2
  10   2 -30-30.5594 25.5278   2
 -10   2  30 45.9690 46.4705   3
 -10  -2  31 38.2822 50.3903   3
 -10   2  31 85.3553 32.0413   3
  10  -2 -31 61.1109 31.0548   2
  10   2 -31 24.1384 43.9039   2
 -10  -2  32 147.856 77.9143   3
  10   2 -32 75.6602 48.0078   2
 -10   2  32 8.53856 35.1380   3
  10  -2 -32 32.0935 36.2991   2
 -10  -2  33 5.51750 52.7578   3
  10   2 -33 58.3437 31.1206   2
 -10   2  33-31.7187 46.7714   3
 -10   2  34-69.9585 41.9497   3
  10   2 -34-49.8365 37.6938   2
  10  -2  34 263.515 141.971   1
 -10  -2  34 166.707 103.226   3
 -10   2  35 128.598 82.0252   3
  10   2 -35-1.48142 47.1941   2
 -10  -2  35 25.4692 43.4772   3
  10   2 -36 152.227 73.8907   2
 -10   2  36 232.514 110.242   3
 -10   2  37 14.2376 53.5796   3
  10   2 -37 12.9553 53.9069   2
 -10   2  38 46.1822 84.9461   3
  10   2 -38 74.7385 54.1718   2
  10   2 -39-21.6294 29.6882   2
 -11  -2   0-17.4177 19.8249   3
 -11   2   0 24.2194 21.5791   3
 -11  -2   1 18.1844 30.4464   3
 -11  -2  -1-8.21566 28.6325   3
 -11   2   1 14.2208 34.3831   3
 -11   2  -1 20.8811 25.8513   3
 -11   2   2 442.201 74.8418   3
 -11   2  -2 481.059 80.2313   3
 -11  -2   2 481.960 82.4535   3
 -11  -2  -2 511.249 77.9582   3
 -11   2   3 436.506 75.1039   3
 -11  -2   3 299.375 68.7767   3
 -11   2  -3 304.602 64.8379   3
 -11  -2  -3 301.298 67.8292   3
 -11   2   4 640.189 88.6991   3
 -11  -2   4 613.336 90.4697   3
 -11  -2  -4 562.499 93.3234   3
 -11   2   4 559.924 89.6287   2
 -11   2   5 787.865 97.4971   3
 -11  -2  -5 1093.14 100.545   4
 -11  -2   5 794.162 109.595   3
 -11   2   5 751.188 95.7955   2
 -11  -2  -5 794.560 113.280   3
 -11  -2  -6 545.754 95.3540   3
 -11   2   6 584.797 79.4854   2
 -11   2   6 537.113 79.4497   3
 -11  -2  -6 674.879 77.7841   4
 -11  -2   6 511.208 91.8888   3
 -11   2   7 1927.42 152.589   3
 -11  -2  -7 1918.82 126.387   4
 -11  -2   7 1666.95 159.759   3
 -11   2   7 1968.57 139.192   2
 -11   2   8 590.768 85.9189   3
  11  -2  -8 618.586 88.5872   3
 -11  -2   8 611.920 100.632   3
 -11  -2  -8 649.528 72.0072   4
 -11   2   8 723.033 80.3631   2
 -11  -2  -9 910.816 83.2545   4
 -11   2   9 924.051 96.7782   2
 -11   2   9 873.979 102.538   3
  11  -2  -9 999.258 113.023   3
 -11  -2   9 854.666 114.034   3
 -11   2  10 70.0759 29.1412   3
 -11  -2 -10 51.8377 18.6826   4
 -11  -2  10 107.783 44.9679   3
  11  -2 -10 34.5242 28.6356   3
 -11  -2  11 460.846 88.1912   3
 -11   2  11 357.258 66.8517   3
 -11  -2  12 219.317 70.2111   3
 -11   2  12 173.560 47.7887   3
 -11  -2  13 17.3506 36.5040   3
 -11   2  13 69.5972 34.4335   3
 -11  -2  14 180.025 58.0352   3
  11   2 -14 250.281 70.3310   2
 -11   2  14 280.269 66.3045   3
 -11  -2  15 2237.36 200.088   3
 -11   2  15 2389.27 187.689   3
  11   2 -15 2066.00 187.848   2
 -11  -2  16 584.644 98.7728   3
 -11   2  16 565.251 90.7609   3
  11   2 -16 591.273 106.049   2
  11  -2 -17 10.9838 29.0077   1
 -11   2  17 88.9645 35.9932   3
 -11  -2  17 44.3233 31.7926   3
  11   2 -17 123.638 60.7405   2
  11  -2 -18 2851.99 153.837   1
 -11  -2  18 2744.06 235.310   3
 -11   2  18 2930.65 219.958   3
  11   2 -18 2901.38 221.184   2
 -11   2  19 959.755 127.552   3
 -11  -2  19 807.694 127.803   3
  11  -2 -19 1144.69 123.576   2
  11   2 -19 845.520 130.127   2
  11  -2 -19 1017.70 87.1830   1
  11   2 -20 620.137 112.869   2
  11  -2 -20 710.627 103.469   2
  11  -2 -20 634.576 67.9552   1
 -11  -2  20 615.948 110.716   3
 -11   2  20 652.788 111.263   3
 -11  -2  21-71.4474 49.6027   3
  11   2 -21-8.79296 26.3791   2
  11  -2 -21 33.8056 42.3916   2
 -11   2  21 21.6099 21.7618   3
 -11   2  22 529.429 109.232   3
  11   2 -22 466.980 101.565   2
  11  -2 -22 516.455 92.2423   2
 -11  -2  22 609.304 115.967   3
  11  -2 -23 59.1094 40.1859   2
 -11   2  23-9.37345 20.0123   3
  11   2 -23 7.90369 23.5503   2
 -11  -2  23-48.9793 44.5322   3
 -11  -2  24-15.2048 24.1404   3
  11   2 -24 39.3943 41.9583   2
  11  -2 -24 5.75396 22.6700   2
 -11   2  24 15.8315 22.4812   3
 -11  -2  25 25.0591 41.5370   3
  11  -2 -25 83.1042 35.0521   2
 -11   2  25 25.2204 38.0328   3
  11   2 -25 142.863 51.1684   2
 -11  -2  26 60.3865 53.1583   3
  11   2 -26 147.922 58.9301   2
 -11   2  26 51.7631 44.2183   3
  11  -2 -26 78.5307 49.7134   2
  11  -2 -27 83.7505 49.4166   2
 -11   2  27 67.7566 55.1876   3
  11   2 -27 88.1755 56.1487   2
 -11  -2  27 87.7887 60.8648   3
  11  -2 -28 67.5586 53.4659   2
 -11   2  28 41.1245 38.4031   3
  11   2 -28 36.7434 37.8739   2
 -11  -2  28 144.047 76.1103   3
 -11   2  29 81.9475 56.0823   3
  11   2 -29 48.8029 35.4111   2
 -11  -2  29 95.0980 76.3382   3
  11  -2 -29 144.830 51.4145   2
  11  -2 -30 61.2488 45.1731   2
 -11  -2  30 51.4025 46.9632   3
 -11   2  30 64.3842 45.3791   3
  11   2 -30 20.4729 26.8552   2
 -11  -2  31-11.4062 34.5598   3
 -11   2  31 13.1180 51.0282   3
  11   2 -31 70.2799 28.1253   2
 -11   2  32 21.3459 37.7235   3
  11   2 -32 117.419 56.7908   2
 -11  -2  32 3.05969 32.1245   3
 -11  -2  33 85.6587 85.0264   3
 -11   2  33 238.518 101.026   3
  11   2 -33 108.559 49.9432   2
 -11   2  34 38.1664 71.1934   3
 -11  -2  34 96.1403 71.0320   3
  11   2 -34-37.3566 38.0176   2
  11   2 -35 59.0327 56.0170   2
 -11   2  35 15.4680 56.2872   3
  11   2 -36-54.6862 25.9878   2
 -11   2  36 122.477 84.0285   3
 -11   2  37 90.1478 64.0591   3
  11   2 -37 31.5946 61.6330   2
  11   2 -38 15.0519 52.9637   2
 -12   2   0 181.701 48.3909   3
 -12  -2   0 225.014 61.3771   3
 -12   2   1 58.3801 26.8506   3
 -12  -2  -1 5.53725 20.1695   3
 -12   2  -1 68.7054 29.9351   3
 -12  -2   1 88.8440 34.0522   3
 -12  -2   2 536.904 90.4933   3
 -12   2  -2 468.795 82.2776   3
 -12   2   2 510.433 85.2183   3
 -12  -2  -2 493.442 91.8961   3
 -12   2  -3 102.066 48.1589   3
 -12  -2   3 77.7289 34.3471   3
 -12   2   3 95.4561 34.2016   3
 -12  -2  -3 111.717 48.2053   3
 -12   2   4 1511.76 144.355   3
 -12  -2   4 1539.71 159.750   3
 -12   2   4 1845.84 147.079   2
 -12  -2  -4 1465.18 159.009   3
 -12   2  -4 1588.62 153.485   3
 -12   2   5 1123.43 113.870   2
 -12  -2  -5 878.441 121.046   3
 -12   2   5 994.253 114.917   3
 -12  -2   5 908.327 120.206   3
 -12  -2  -6 930.187 94.5575   4
 -12  -2   6 734.515 110.921   3
 -12   2   6 754.182 97.9281   3
 -12  -2  -6 736.024 111.871   3
 -12   2   6 848.228 95.7839   2
 -12  -2  -7 367.066 85.5265   3
 -12   2   7 273.555 61.3341   3
 -12   2   7 355.764 65.0440   2
 -12  -2  -7 323.040 54.8283   4
 -12  -2   7 303.717 68.5524   3
 -12   2   8 357.058 68.9945   3
 -12  -2   8 342.193 76.9955   3
 -12  -2  -8 355.489 56.4886   4
 -12   2   8 294.686 61.2417   2
 -12   2   9 60.5767 37.1687   3
 -12  -2   9 124.678 57.0417   3
 -12  -2  -9 35.1471 20.1045   4
 -12   2   9 36.7733 24.8731   2
 -12   2  10 366.918 70.3952   3
 -12  -2 -10 309.443 46.4247   4
 -12  -2  10 341.260 80.3755   3
 -12   2 -11 851.969 48.2985   4
 -12   2  11 789.770 106.038   3
 -12  -2  11 778.473 118.780   3
 -12  -2  12-24.0875 35.3387   3
 -12   2  12-4.11227 24.7453   3
 -12   2  13 962.020 120.157   3
 -12  -2  13 950.222 129.155   3
 -12  -2  14 81.2071 41.4942   3
 -12   2  14 96.4962 38.1609   3
 -12  -2  15 532.546 104.708   3
 -12   2  15 651.212 101.191   3
 -12  -2  16 44.7214 36.6714   3
 -12   2  16 139.203 42.1670   3
 -12   2  17 200.626 36.9179   3
 -12  -2  17 124.264 37.2736   3
  12   2 -17 244.113 82.6759   2
  12  -2 -18 21.8592 24.4362   1
 -12  -2  18-62.4204 49.5629   3
  12   2 -18 80.8478 51.2979   2
 -12   2  18-42.8291 44.9845   3
 -12  -2  19-36.4443 62.9070   3
 -12   2  19-2.47432 38.7262   3
  12   2 -19 120.899 62.7943   2
  12   2 -20 38.8933 29.3277   2
 -12  -2  20-0.61350 53.6735   3
 -12   2  20 11.1399 24.7714   3
  12   2 -21 18.7282 24.9715   2
 -12  -2  21-26.7598 57.1921   3
 -12   2  21 82.5610 29.2626   3
 -12   2  22-24.9089 33.0560   3
 -12  -2  22-25.8074 25.4292   3
  12   2 -22-7.20691 23.8827   2
 -12  -2  23 53.6716 44.9142   3
  12   2 -23 57.3753 40.6451   2
  12  -2 -23 111.306 52.1554   2
 -12   2  23 73.3185 49.8326   3
  12  -2 -24 122.987 52.0658   2
 -12  -2  24-27.8140 50.6574   3
 -12   2  24 53.7898 48.6856   3
  12   2 -24 11.5753 41.8817   2
 -12  -2  25 103.813 69.5882   3
  12   2 -25 120.638 45.6795   2
 -12   2  25 209.536 78.4880   3
  12  -2 -25 222.321 62.0588   2
  12   2 -26-18.8985 26.7238   2
  12  -2 -26 49.8815 50.2559   2
 -12  -2  26 2.51975 31.7797   3
 -12   2  26-3.85037 29.7000   3
  12   2 -27 3.90667 26.7698   2
 -12   2  27 5.48462 32.0728   3
  12  -2 -27 74.7571 49.5628   2
  12   2 -28-5.68122 25.7562   2
 -12  -2  28 26.3445 62.5369   3
  12  -2 -28 21.5490 21.3745   2
 -12   2  28 60.1541 30.0059   3
 -12   2  29 59.0874 51.3102   3
 -12  -2  29 170.683 94.7187   3
  12  -2 -29 129.957 61.6926   2
  12   2 -29 26.8277 34.2940   2
 -12  -2  30 150.801 93.8956   3
 -12   2  30 3.86920 56.9670   3
  12   2 -30 32.3928 36.4206   2
 -12   2  31-12.6870 31.2776   3
 -12  -2  31 23.6955 44.2920   3
  12   2 -31-37.6100 36.3644   2
 -12   2  32 19.7688 67.1433   3
  12   2 -32 40.9364 46.4468   2
 -12  -2  32-31.2491 44.6552   3
 -12  -2  33 12.7712 57.1804   3
  12   2 -33-4.97405 51.7793   2
 -12   2  33 69.7050 41.8765   3
  12   2 -34 34.7342 38.6404   2
 -12   2  34-30.1605 51.0440   3
 -12   2  35-3.38321 40.6364   3
  12   2 -35 77.7882 41.2855   2
  12   2 -36 47.1627 43.5070   2
 -12   2  36 16.4377 40.7799   3
 -13   2   0-7.28061 27.1915   3
 -13  -2   0 25.2579 20.5778   3
 -13  -2  -1 1480.47 155.540   3
 -13   2   1 1642.11 154.443   3
 -13  -2   1 1567.89 161.812   3
 -13   2  -1 1607.05 157.786   3
 -13   2   2 118.562 44.1215   3
 -13  -2   2 152.643 45.2631   3
 -13   2  -2 175.295 52.9507   3
 -13  -2  -2 159.806 53.7979   3
 -13   2  -3 551.354 99.4484   3
 -13  -2  -3 393.743 91.7045   3
 -13   2   3 489.853 81.8621   2
 -13   2   3 452.446 80.4276   3
 -13  -2   3 366.037 81.2696   3
 -13   2   4 478.371 82.6030   2
 -13  -2  -4 280.685 78.7000   3
 -13   2  -4 338.197 77.7635   3
 -13   2   4 305.106 67.1450   3
 -13  -2   4 248.480 66.6149   3
 -13   2   5-38.6682 24.3744   2
 -13  -2   5 8.25698 40.7361   3
 -13   2   5-8.28892 18.8311   3
 -13  -2  -5 17.7852 33.5796   3
 -13   2  -5 60.5544 46.5906   3
 -13   2   6 1150.99 131.511   3
 -13  -2   6 1221.07 143.282   3
 -13  -2  -6 1181.61 151.416   3
 -13   2   6 1495.28 133.803   2
 -13  -2  -6 1462.15 125.772   4
 -13   2   7 563.077 89.5374   3
 -13  -2  -7 672.576 83.8701   4
 -13   2   7 591.374 90.5823   2
 -13  -2   7 520.014 99.1905   3
 -13  -2  -7 626.099 113.363   3
 -13   2   8 305.049 76.5603   3
 -13  -2  -8 347.307 109.853   3
 -13  -2   8 290.960 81.9781   3
 -13  -2  -8 276.201 53.8957   4
 -13   2   8 305.705 65.9240   2
 -13   2   9 3495.96 235.411   3
 -13  -2   9 3699.96 264.356   3
 -13  -2  -9 4057.04 197.882   4
 -13   2   9 4218.71 235.566   2
 -13  -2  10 207.802 79.0989   3
 -13  -2 -10 56.8998 19.2210   4
 -13   2  10 146.892 70.1003   3
 -13  -2  11 2076.53 203.709   3
 -13   2  11 2218.65 187.207   3
 -13   2 -11 2418.53 95.1452   4
 -13   2  12 102.649 55.1920   3
 -13  -2  12 81.9002 59.9489   3
 -13  -2  13 149.892 70.4717   3
 -13   2  13 4.00384 39.6061   3
 -13  -2  14 1604.04 181.268   3
 -13   2  14 1545.44 163.845   3
 -13  -2  15 797.202 132.812   3
 -13   2  15 1002.29 129.999   3
 -13  -2  16 1122.54 157.341   3
 -13   2  16 1011.11 135.022   3
 -13   2  17-33.0517 46.0384   3
 -13  -2  17 3.66963 47.1995   3
 -13   2  18 461.458 88.7894   3
 -13  -2  18 405.871 91.9851   3
 -13  -2  19 39.0364 40.2373   3
 -13   2  19-41.7975 43.5753   3
 -13   2  20 31.7754 19.6498   3
  13   2 -20 65.7693 49.2677   2
 -13  -2  20 35.5327 51.3976   3
 -13   2  21-23.0996 44.9539   3
 -13  -2  21-4.12054 44.3365   3
  13   2 -21 54.1480 60.1439   2
 -13   2  22 73.9936 49.8456   3
  13   2 -22 2.17766 47.1187   2
 -13  -2  22-19.0769 39.7623   3
 -13  -2  23 93.8298 36.8390   3
  13   2 -23 66.0004 55.6727   2
 -13   2  23 73.4795 51.6377   3
  13   2 -24 38.7540 40.6024   2
 -13   2  24-48.9886 39.1568   3
 -13  -2  24-0.67385 50.4551   3
  13   2 -25 47.4242 48.2166   2
 -13   2  25 69.8661 63.8063   3
 -13  -2  25 65.2184 52.1489   3
  13   2 -26-19.1244 32.8661   2
 -13   2  26-46.1863 39.3317   3
 -13  -2  26 77.8201 63.6333   3
  13   2 -27 7.20616 31.5077   2
 -13  -2  27 135.052 68.6732   3
 -13   2  27 95.6313 49.3747   3
 -13  -2  28 31.7824 50.9508   3
 -13   2  28 12.2608 24.0676   3
  13   2 -28 44.3926 50.3774   2
  13   2 -29 94.6269 55.0838   2
 -13  -2  29 0.07252 59.2773   3
 -13   2  29-28.8261 40.2061   3
 -13   2  30 135.962 76.9918   3
 -13  -2  30 93.2565 75.5072   3
  13   2 -30 67.3688 25.6243   2
 -13  -2  31 114.592 82.7750   3
  13   2 -31 67.4014 47.1711   2
 -13   2  31 16.3345 48.3229   3
 -13  -2  32 35.8558 72.7786   3
  13   2 -32-15.8433 52.2999   2
 -13   2  32 71.5013 70.8226   3
 -13   2  33 9.67792 66.4349   3
  13   2 -33 8.11579 44.1367   2
  13   2 -34 111.640 54.0139   2
 -13   2  34 251.249 114.792   3
 -13   2  35-12.2144 46.4086   3
  13   2 -35 58.8713 59.6704   2
 -14   2   0 98.0149 37.5629   3
 -14  -2   0 9.75778 35.6149   3
 -14   2  -1 75.8658 43.1281   3
 -14  -2   1 15.2237 25.9715   3
 -14   2   1-14.6857 33.4934   3
 -14  -2  -1 56.3731 42.6193   3
 -14   2  -2 457.586 90.9439   3
 -14   2   2 548.233 89.3730   3
 -14  -2   2 362.632 73.1633   3
 -14  -2  -2 314.412 56.9930   3
 -14   2  -3 15.0865 31.4030   3
 -14  -2  -3-9.60478 44.1599   3
 -14   2   3-3.54387 26.6434   3
 -14  -2   3 3.53462 21.8863   3
 -14   2  -4-6.40519 28.4004   3
 -14  -2   4-31.2782 34.4960   3
 -14  -2  -4 29.4845 31.6630   3
 -14   2   4-18.8443 30.9900   3
 -14   2   5-7.47262 18.6808   3
 -14  -2   5-15.0046 39.7783   3
 -14  -2  -5-20.7320 39.5964   3
 -14  -2   6 182.774 59.9107   3
 -14  -2  -6 263.044 56.5182   4
 -14   2   6 211.533 56.0240   3
 -14  -2  -6 407.676 101.952   3
 -14   2  -6 291.279 76.0765   3
 -14  -2  -7 728.110 90.9518   4
 -14   2   7 594.364 103.838   3
 -14  -2   7 599.953 111.909   3
 -14  -2  -7 701.249 129.920   3
 -14   2   8 562.040 103.708   3
 -14  -2  -8 387.906 63.6265   4
 -14  -2   8 525.409 110.548   3
 -14  -2  -8 456.237 104.007   3
 -14   2   9 106.838 53.0240   3
 -14  -2   9 169.895 84.3386   3
 -14  -2  -9 71.2445 78.2232   3
 -14  -2  -9-16.2163 24.4926   4
 -14  -2  10 1980.61 205.819   3
 -14   2  10 2024.92 183.691   3
 -14  -2 -10 1978.76 139.184   4
 -14   2  11 664.373 114.226   3
 -14  -2  11 731.224 125.314   3
 -14   2 -11 721.215 57.0312   4
 -14   2  12 1007.40 136.079   3
 -14   2 -12 819.834 47.2259   4
 -14  -2  12 1012.36 147.032   3
 -14   2  13 408.477 89.2299   3
 -14  -2  13 489.863 108.075   3
 -14   2  14 20.6647 51.1564   3
 -14  -2  14 110.875 69.6749   3
 -14   2  15 593.582 109.377   3
 -14  -2  15 505.225 116.013   3
 -14  -2  16 70.4023 51.0032   3
 -14   2  16-21.3940 28.6539   3
 -14   2  17 405.905 89.5794   3
 -14  -2  17 416.847 108.083   3
 -14  -2  18 307.312 83.7649   3
 -14   2  18 368.365 86.3134   3
 -14   2  19-59.6239 55.6110   3
 -14  -2  19-1.06172 34.4070   3
 -14   2  20-62.1620 47.7164   3
 -14  -2  20 35.3782 51.1193   3
 -14  -2  21 77.7203 36.2908   3
 -14   2  21 42.0417 26.4187   3
 -14  -2  22 48.4076 55.9575   3
 -14   2  22-1.99833 30.2985   3
 -14   2  23 107.719 72.8808   3
 -14  -2  23 45.8141 36.4332   3
 -14  -2  24 59.9002 49.9537   3
  14   2 -24-4.73135 40.0576   2
 -14   2  24 25.2664 53.0571   3
  14   2 -25 58.0553 53.7316   2
 -14  -2  25 50.5237 41.7565   3
 -14   2  25 87.4657 64.6301   3
  14   2 -26 127.356 64.8947   2
 -14  -2  26 2.39775 38.0849   3
 -14   2  26 6.42215 42.4165   3
  14   2 -27 37.8326 52.4425   2
 -14  -2  27 86.4994 89.4131   3
 -14   2  27 8.51282 43.2473   3
 -14  -2  28 72.4543 64.9230   3
 -14   2  28 85.6834 66.9723   3
  14   2 -28 44.0534 35.7542   2
  14   2 -29 13.5989 30.9357   2
 -14   2  29 57.9288 38.0508   3
 -14  -2  29 17.2191 54.7277   3
 -14  -2  30 27.9213 59.1625   3
 -14   2  30 65.3725 39.6304   3
  14   2 -30-23.6964 43.4612   2
 -14   2  31 12.3839 30.3166   3
  14   2 -31 16.3215 35.4646   2
  14   2 -32-44.2544 35.9906   2
 -14   2  32-26.8432 33.6981   3
 -14   2  33 91.7223 72.9010   3
  14   2 -33 142.392 66.5904   2
 -14   2  34 62.7222 71.7458   3
  14   2 -34 22.5902 23.5840   2
 -15  -2   0-3.80426 47.4997   3
 -15   2   0-20.9910 37.2544   3
 -15   2  -1 65.1798 25.1878   3
 -15  -2  -1 20.1224 28.3923   3
 -15   2   1 19.4250 23.9375   3
 -15  -2   1 53.5592 25.0952   3
 -15  -2  -2 41.5027 23.2831   3
 -15   2  -2 71.6779 46.6587   3
 -15  -2   2 50.1468 35.1890   3
 -15   2   2 48.7957 32.4479   3
 -15  -2   3-16.4767 38.4914   3
 -15   2   3-7.74602 39.6144   3
 -15  -2  -3-3.05350 24.2273   3
 -15   2  -3 54.4334 34.8271   3
 -15  -2   4 1183.58 152.571   3
 -15   2  -4 1099.31 142.448   3
 -15   2   4 1005.38 130.430   3
 -15  -2  -4 1157.14 155.587   3
 -15  -2   5 169.161 64.6125   3
 -15   2   5 229.629 59.8400   3
 -15   2  -5 251.181 75.5130   3
 -15  -2  -5 224.529 69.7246   3
 -15   2   6 1304.12 150.958   3
 -15  -2   6 1144.48 155.543   3
 -15  -2  -6 1045.20 154.177   3
 -15   2  -6 1296.57 158.905   3
 -15  -2  -6 1435.83 135.243   4
 -15  -2  -7 102.490 68.8398   3
 -15   2  -7 98.6869 61.4584   3
 -15  -2   7 67.3877 55.8761   3
 -15   2   7 53.6811 38.9184   3
 -15  -2  -7 45.2383 21.8834   4
 -15  -2   8 822.977 133.421   3
 -15  -2  -8 827.499 145.835   3
 -15   2   8 848.668 123.337   3
 -15  -2  -8 807.385 97.1943   4
 -15  -2   9 67.9595 70.5627   3
 -15  -2  -9 120.206 72.8873   3
 -15   2   9 130.615 57.1294   3
 -15  -2  -9 25.1156 24.5930   4
 -15   2  10 683.065 113.818   3
 -15  -2  10 829.785 137.906   3
 -15  -2 -10 911.473 151.175   3
 -15  -2 -10 685.952 83.8887   4
 -15  -2  11 78.5304 40.3106   3
 -15  -2 -11 120.368 71.3419   3
 -15   2  11 169.829 59.5952   3
 -15  -2  12 255.056 90.6955   3
 -15   2  12 226.991 70.4876   3
 -15  -2  13 93.9832 63.2285   3
 -15   2  13 93.1635 55.8964   3
 -15  -2  14 84.3344 60.3643   3
 -15   2  14 60.0775 55.0257   3
 -15   2  15 74.9145 39.9562   3
 -15  -2  15 55.5809 48.8482   3
 -15   2  16 78.8253 53.5443   3
 -15  -2  16 38.2958 53.3597   3
 -15  -2  17-30.6800 45.9376   3
 -15   2  17 8.90838 27.5300   3
 -15  -2  18-28.4496 40.0182   3
 -15   2  18 29.3135 37.2741   3
 -15   2  19 300.784 85.5351   3
 -15  -2  19 415.515 109.302   3
 -15  -2  20 101.521 52.6988   3
 -15   2  20 3.92183 32.8157   3
 -15   2  21-20.3697 23.0414   3
 -15  -2  21 10.0178 37.3563   3
 -15  -2  22 19.9882 35.2691   3
 -15   2  22 50.6607 37.0876   3
 -15   2  23-17.4491 23.5963   3
 -15  -2  23 32.4191 37.8048   3
 -15  -2  24-59.9006 43.3030   3
 -15   2  24 136.123 72.7312   3
 -15  -2  25 13.6406 31.5170   3
 -15   2  25 70.1226 56.9526   3
 -15   2  26 98.0617 66.4679   3
 -15  -2  26 113.137 53.2326   3
 -15  -2  27 108.033 74.8656   3
 -15   2  27 61.6917 69.3514   3
 -15  -2  28-0.30618 44.7874   3
 -15   2  28-22.7682 40.1606   3
 -15  -2  29 54.5314 89.2122   3
  15   2 -29 22.1995 34.4162   2
 -15   2  29 71.0561 58.9974   3
 -15   2  30 124.496 82.0195   3
  15   2 -30 26.7613 50.3005   2
 -15   2  31 76.7041 66.6904   3
  15   2 -31 44.9025 64.3468   2
  15   2 -32 81.3869 64.1524   2
 -15   2  32 74.6789 67.4547   3
 -16   2   0 54.8932 35.3415   3
 -16  -2   0-35.9497 52.7588   3
 -16   2  -1 346.373 79.6422   3
 -16   2   1 361.802 75.7171   3
 -16  -2  -1 381.886 86.2314   3
 -16  -2   1 350.980 89.3598   3
 -16   2  -2 242.153 74.2308   3
 -16  -2   2 303.888 91.0464   3
 -16   2   2 167.927 57.0459   3
 -16  -2  -2 153.607 51.9230   3
 -16  -2   3 311.307 82.4286   3
 -16  -2  -3 115.480 58.3479   3
 -16   2   3 201.238 53.7002   3
 -16   2  -3 224.816 70.8879   3
 -16   2  -4 134.877 55.0045   3
 -16  -2  -4 68.5044 26.0717   3
 -16   2   4 29.8520 23.3157   3
 -16  -2   4 71.8533 36.1995   3
 -16  -2   5 25.2946 26.2686   3
 -16  -2  -5 75.5875 42.9512   3
 -16   2  -5 98.6154 51.9128   3
 -16   2   5-8.18854 37.4748   3
 -16   2   6 34.2729 33.6488   3
 -16  -2  -6 16.0474 24.9873   3
 -16   2  -6 11.7473 50.8466   3
 -16  -2   6 28.0149 35.2943   3
 -16   2  -7 400.240 99.8500   3
 -16  -2  -7 457.427 112.633   3
 -16   2   7 364.854 83.7892   3
 -16  -2   7 375.686 100.099   3
 -16  -2  -8 212.400 90.6578   3
 -16  -2   8 361.998 99.3176   3
 -16   2  -8 228.876 85.8176   3
 -16   2   8 292.212 87.9841   3
 -16  -2   9 729.583 135.930   3
 -16  -2  -9 857.666 154.568   3
 -16   2   9 770.674 124.430   3
 -16   2  -9 870.561 144.164   3
 -16  -2 -10 242.164 85.5787   3
 -16  -2  10 300.762 99.3020   3
 -16   2  10 214.927 74.2806   3
 -16  -2 -11 118.074 75.3538   3
 -16  -2  11 130.134 67.2617   3
 -16   2  11 162.380 65.6562   3
 -16  -2 -12 100.277 59.7931   3
 -16  -2  12 160.213 66.4030   3
 -16   2  12 184.110 70.8002   3
 -16  -2  13 318.306 103.210   3
 -16   2  13 194.096 66.6912   3
 -16  -2  14 73.4993 49.9040   3
 -16   2  14 120.892 57.5560   3
 -16   2  15 211.864 79.8351   3
 -16  -2  15 198.455 79.5444   3
 -16  -2  16 259.562 88.0771   3
 -16   2  16 382.597 92.1169   3
 -16   2  17 18.1558 22.2766   3
 -16  -2  17 6.50204 45.3839   3
 -16  -2  18 93.1656 64.5477   3
 -16   2  18 76.5057 49.6124   3
 -16  -2  19 14.2774 46.6101   3
 -16   2  19-50.4963 38.8123   3
 -16  -2  20 202.379 77.6648   3
 -16   2  20 63.5577 45.2708   3
 -16  -2  21 62.9841 47.8301   3
 -16   2  21 170.397 73.1389   3
 -16   2  22 33.1383 24.4204   3
 -16  -2  22-2.29316 59.5268   3
 -16   2  23 22.9196 39.9715   3
 -16  -2  23 36.5883 57.2810   3
 -16   2  24 4.49748 24.9053   3
 -16  -2  24 139.522 66.0434   3
 -16  -2  25 183.442 93.9701   3
 -16   2  25 159.406 86.5371   3
 -16  -2  26 71.7441 85.4456   3
 -16   2  26 45.9720 32.0377   3
 -16  -2  27 159.119 83.9674   3
 -16   2  27 172.903 91.5162   3
 -16   2  28 46.8073 42.8663   3
 -16  -2  28 139.438 94.9832   3
 -16   2  29 34.9678 77.6851   3
 -16   2  30 80.6193 88.2908   3
 -17   2   0 7.35071 30.5249   3
 -17  -2   0-9.16157 44.7069   3
 -17   2   1 151.784 51.1305   3
 -17  -2   1 139.312 40.3656   3
 -17  -2  -1 175.844 61.9223   3
 -17   2  -1 49.5688 42.9591   3
 -17  -2   2-14.2972 35.0848   3
 -17  -2  -2-7.98349 48.2487   3
 -17   2  -2-31.3119 50.4553   3
 -17   2   2-52.3218 43.1653   3
 -17   2  -3-0.51071 24.7220   3
 -17  -2   3 22.5288 32.8805   3
 -17  -2  -3 102.585 29.3934   3
 -17   2   3-26.3021 41.6349   3
 -17  -2   4-35.7396 43.3599   3
 -17   2  -4-52.7385 36.8696   3
 -17   2   4-11.9043 26.5752   3
 -17  -2  -4-51.9625 46.2602   3
 -17   2   5 549.088 102.063   3
 -17  -2   5 530.201 109.057   3
 -17   2  -5 533.982 119.681   3
 -17  -2  -5 616.801 126.053   3
 -17  -2  -6 157.226 74.3662   3
 -17  -2   6 97.7424 59.5987   3
 -17   2   6 133.431 59.5852   3
 -17   2  -6 148.110 63.0927   3
 -17   2  -7-15.2759 43.2846   3
 -17   2   7 19.0492 27.2127   3
 -17  -2   7 2.76576 36.9353   3
 -17  -2  -7 13.7832 34.7546   3
 -17  -2  -8 28.5564 49.5169   3
 -17   2   8 87.4369 56.8900   3
 -17  -2   8 62.5565 43.1328   3
 -17   2  -8 70.2457 51.3480   3
 -17   2  -9 50.1876 53.1692   3
 -17  -2  -9 72.3516 69.1090   3
 -17   2   9 110.938 65.6887   3
 -17  -2   9 123.102 68.5541   3
 -17   2  10-24.6941 30.1843   3
 -17  -2 -10-17.0627 51.5364   3
 -17  -2  10 82.5134 58.3193   3
 -17   2 -10-33.0394 41.7418   3
 -17  -2 -11 471.299 121.647   3
 -17  -2  11 371.042 101.741   3
 -17   2  11 326.183 85.5766   3
 -17   2  12 146.705 70.4101   3
 -17  -2 -12 27.9555 53.7574   3
 -17  -2  12 74.4638 64.1470   3
 -17  -2 -13 55.4662 62.6038   3
 -17  -2  13-43.6774 45.4281   3
 -17   2  13 30.6379 24.5560   3
 -17   2  14-20.4270 23.9808   3
 -17  -2  14 46.6917 30.7485   3
 -17  -2 -14 87.8004 57.5667   3
 -17  -2  15 48.4665 43.2879   3
 -17   2  15 129.582 61.8838   3
 -17   2  16 31.3501 44.1433   3
 -17  -2  16 53.9899 61.3602   3
 -17  -2  17 94.9206 61.2620   3
 -17   2  17 51.9230 40.5650   3
 -17  -2  18 13.1926 35.9746   3
 -17   2  18-30.4927 24.6638   3
 -17  -2  19 272.354 108.639   3
 -17   2  19 240.174 86.7234   3
 -17  -2  20 49.4371 63.5661   3
 -17   2  20 118.175 66.3152   3
 -17   2  21 3.57502 45.2089   3
 -17  -2  21 57.7312 65.4041   3
 -17  -2  22 96.6829 85.1889   3
 -17   2  22 66.1697 42.4284   3
 -17   2  23 102.206 52.3317   3
 -17  -2  23 222.836 106.336   3
 -17   2  24 200.622 81.5926   3
 -17  -2  24 179.272 96.3941   3
 -17   2  25-29.5208 58.1211   3
 -17  -2  25-31.9940 31.7746   3
 -17   2  26 91.8671 60.4133   3
 -17  -2  26 29.8001 64.1339   3
 -17   2  27 105.831 67.5669   3
 -17   2  28 109.109 67.5496   3
 -17   2  29 6.34041 40.5411   3
 -18  -2   0 192.667 76.1637   3
 -18   2   0 210.579 82.5272   3
 -18   2   1 326.173 87.6693   3
 -18   2  -1 279.727 87.5675   3
 -18  -2  -1 272.242 77.3797   3
 -18  -2   1 285.190 87.1953   3
 -18   2   2 21.0522 41.5312   3
 -18  -2  -2-32.3992 59.0869   3
 -18  -2   2-1.80997 34.1044   3
 -18   2  -2 15.2870 41.1256   3
 -18   2   3 558.461 110.407   3
 -18  -2   3 624.237 128.890   3
 -18   2  -3 547.841 118.233   3
 -18  -2  -3 582.040 126.075   3
 -18   2   4 38.7520 34.3294   3
 -18  -2   4-13.4360 48.3236   3
 -18   2  -4-9.87313 25.2926   3
 -18  -2  -4 39.2008 51.4149   3
 -18   2   5-103.146 54.5186   3
 -18  -2   5-34.1389 50.3731   3
 -18   2  -5 12.6698 27.8378   3
 -18  -2  -5-2.96006 42.7449   3
 -18  -2   6-24.6446 32.2644   3
 -18   2  -6-29.8565 35.0505   3
 -18  -2  -6-22.7067 36.0688   3
 -18   2   6 31.0284 25.3928   3
 -18  -2  -7 75.5529 56.4443   3
 -18   2  -7-14.1407 40.5347   3
 -18   2   7 12.4898 36.8299   3
 -18  -2   7 61.3074 44.2180   3
 -18  -2  -8 29.9134 55.8136   3
 -18  -2   8-23.5065 44.7345   3
 -18   2   8 7.11416 30.6075   3
 -18   2  -8 59.2343 52.2650   3
 -18   2  -9 8.63056 32.5026   3
 -18  -2   9 23.8514 40.4227   3
 -18   2   9 25.7582 44.7371   3
 -18  -2  -9 52.7403 46.6434   3
 -18  -2  10 106.793 46.0190   3
 -18   2 -10 46.1938 39.1733   3
 -18   2  10 69.7689 45.8184   3
 -18  -2 -10 94.7873 48.0048   3
 -18  -2  11 37.6660 41.8534   3
 -18   2  11 62.9429 36.9103   3
 -18  -2 -11 5.89629 50.5959   3
 -18   2 -11 15.7186 37.5652   3
 -18  -2 -12 5.08061 64.9039   3
 -18  -2  12-16.8774 32.5193   3
 -18   2  12 9.61084 54.9471   3
 -18   2 -12 96.6507 62.6308   3
 -18  -2 -13-9.56368 41.2134   3
 -18  -2  13-33.2257 52.5500   3
 -18   2  13 7.97701 33.3155   3
 -18   2  14 81.6053 62.2262   3
 -18  -2  14-18.9174 26.1711   3
 -18  -2 -14 28.6354 34.2068   3
 -18  -2  15 512.896 125.814   3
 -18  -2 -15 342.857 118.175   3
 -18   2  15 343.807 104.269   3
 -18  -2 -16 15.3907 56.4649   3
 -18  -2  16-47.4881 43.6695   3
 -18   2  16 46.9127 37.4600   3
 -18   2  17-36.9324 34.0828   3
 -18  -2  17-17.0648 51.4649   3
 -18   2  18 27.3876 42.9760   3
 -18  -2  18 26.2487 40.2326   3
 -18   2  19 35.7066 42.5081   3
 -18  -2  19-58.5307 40.7876   3
 -18  -2  20-27.3513 39.3671   3
 -18   2  20 7.03235 30.1090   3
 -18   2  21-21.9745 33.7145   3
 -18  -2  21 88.4462 52.4349   3
 -18   2  22 85.1533 62.1838   3
 -18  -2  22-41.7791 38.3336   3
 -18  -2  23 102.241 87.7054   3
 -18   2  23 76.9214 56.6031   3
 -18   2  24-132.787 67.6778   3
 -18   2  25 12.9725 48.4327   3
 -18   2  26-11.9932 36.0161   3
 -18   2  27 68.6532 55.6986   3
 -19   2   0 30.8119 34.0098   3
 -19  -2   0 11.6104 37.5689   3
 -19  -2   1-24.5283 54.1367   3
 -19   2  -1 15.5769 23.5260   3
 -19  -2  -1 132.337 74.3755   3
 -19   2   1 60.6731 45.5650   3
 -19  -2  -2 113.698 71.7216   3
 -19  -2   2 107.566 76.7444   3
 -19   2   2 33.5789 41.7455   3
 -19   2  -2 36.0696 44.7892   3
 -19  -2   3 5.21686 22.4635   3
 -19  -2  -3-5.37237 46.9461   3
 -19   2  -3-3.26767 46.5153   3
 -19   2   4 203.164 72.6273   3
 -19  -2   4 206.844 72.6484   3
 -19  -2  -4 295.077 101.287   3
 -19   2  -4 230.938 84.0715   3
 -19   2  -5 3.58347 25.2184   3
 -19  -2   5 50.2753 46.5215   3
 -19   2   5-2.78779 25.6018   3
 -19  -2  -5 62.5999 49.9961   3
 -19   2   6 165.747 73.3580   3
 -19  -2   6 213.855 87.1488   3
 -19   2  -6 117.381 61.1518   3
 -19  -2  -6 12.7444 63.5895   3
 -19   2   7 75.4688 61.8807   3
 -19  -2  -7 29.3123 42.9790   3
 -19  -2   7 14.1434 29.3278   3
 -19   2  -7 17.5830 37.1745   3
 -19  -2  -8 54.2886 61.1447   3
 -19   2  -8-0.37759 33.5420   3
 -19   2   8 65.3331 51.4240   3
 -19  -2   8 18.6977 47.3911   3
 -19  -2  -9 104.880 72.1737   3
 -19   2   9-16.0689 25.8907   3
 -19  -2   9 31.9102 56.1942   3
 -19   2  -9 2.16023 42.1668   3
 -19   2 -10 57.4068 63.7160   3
 -19  -2 -10 92.7997 66.3073   3
 -19   2  10 43.9851 49.3888   3
 -19  -2  10-68.4493 64.8361   3
 -19   2 -11 102.722 77.4199   3
 -19  -2  11 78.3419 74.0078   3
 -19   2  11 92.4369 56.1006   3
 -19  -2 -11 30.6088 49.3228   3
 -19   2 -12 91.5567 78.0627   3
 -19   2  12 62.6029 54.2809   3
 -19  -2 -12 102.712 81.0399   3
 -19  -2  12 38.2060 51.8930   3
 -19  -2  13-11.9287 51.7091   3
 -19  -2 -13 101.477 60.2667   3
 -19   2  13-44.6226 36.5666   3
 -19   2 -13 93.7791 79.9763   3
 -19  -2  14 0.06893 28.2376   3
 -19   2  14-3.81815 33.4490   3
 -19   2 -14-39.0682 29.7743   3
 -19  -2  15 125.972 64.2295   3
 -19   2  15 98.0716 73.1110   3
 -19  -2 -15 124.239 78.5374   3
 -19  -2  16 127.471 84.5818   3
 -19   2  16 36.8137 54.0474   3
 -19  -2 -16 29.6844 27.8645   3
 -19   2  17 7.94262 44.5933   3
 -19  -2  17 122.228 78.1382   3
 -19  -2 -17 104.148 71.4285   3
 -19   2  18-17.9749 35.3354   3
 -19  -2  18 68.8216 83.6862   3
 -19  -2 -18 87.8651 79.1646   3
 -19   2  19 54.2630 50.9737   3
 -19  -2  19-17.3203 35.3841   3
 -19  -2  20 68.8131 67.9536   3
 -19   2  20 83.5031 78.0595   3
 -19  -2  21 89.7199 94.1299   3
 -19   2  21-7.62444 41.5006   3
 -19   2  22 139.678 68.3587   3
 -19   2  23 113.641 65.8228   3
 -19   2  24 1.90170 47.1316   3
 -20   2   0 110.497 68.1481   3
 -20  -2   0 77.7000 56.9877   3
 -20   2  -1 16.7353 25.8667   3
 -20  -2  -1 41.9505 51.7743   3
 -20   2   1 13.1600 45.9099   3
 -20  -2   1 98.1308 35.5845   3
 -20  -2   2 118.162 81.1775   3
 -20   2   2-54.9243 50.2962   3
 -20  -2  -2-12.4496 54.8897   3
 -20   2  -2 89.3276 46.2699   3
 -20   2   3 134.138 59.1726   3
 -20   2  -3 89.8931 47.1445   3
 -20  -2   3 172.327 85.9003   3
 -20  -2  -3 133.828 84.5582   3
 -20  -2  -4-53.6574 44.4055   3
 -20   2  -4-24.1089 35.9733   3
 -20  -2   4 21.4208 36.3802   3
 -20  -2  -5 125.772 70.2613   3
 -20   2   5 25.7025 46.3573   3
 -20   2  -5 86.2105 47.4842   3
 -20  -2   5 61.8822 61.6570   3
 -20   2   6 31.2535 42.2742   3
 -20  -2   6 76.7733 76.2954   3
 -20   2  -6 10.8087 28.2021   3
 -20  -2  -6 91.9088 72.4347   3
 -20   2   7 181.026 69.7082   3
 -20   2  -7 157.351 84.0993   3
 -20  -2   7 139.047 94.5902   3
 -20  -2  -7 23.7321 78.2596   3
 -20  -2   8 124.452 74.1032   3
 -20   2   8 106.886 54.6345   3
 -20   2  -8-0.20215 26.5040   3
 -20  -2  -8-14.8960 64.9888   3
 -20   2  -9 102.967 73.7228   3
 -20   2   9-32.3708 27.1511   3
 -20  -2   9-34.4534 47.1813   3
 -20  -2  -9 90.8553 85.8911   3
 -20  -2 -10 112.549 87.7365   3
 -20  -2  10-10.9098 31.0313   3
 -20   2  10 69.0110 62.1453   3
 -20   2 -10 61.4602 69.7984   3
 -20   2 -11-13.9578 24.6694   3
 -20  -2  11-24.5304 52.6542   3
 -20   2  11-35.5666 35.7975   3
 -20  -2 -11-12.2446 55.2755   3
 -20   2  12 14.8060 27.3841   3
 -20  -2  12-32.0070 57.1016   3
 -20  -2 -12 89.0291 80.3448   3
 -20   2 -12 14.9681 63.0848   3
 -20   2 -13 17.2233 57.4196   3
 -20  -2  13 36.3040 64.5991   3
 -20  -2 -13 23.0794 73.8105   3
 -20   2  13-36.9900 36.6571   3
 -20  -2 -14 105.985 99.9278   3
 -20   2 -14 20.8418 38.2438   3
 -20   2  14 68.7950 68.6054   3
 -20  -2  14 46.5239 76.5974   3
 -20   2 -15 74.7208 83.9898   3
 -20  -2  15 149.849 91.2940   3
 -20   2  15 182.554 78.9318   3
 -20   2 -16-4.09171 61.8582   3
 -20   2  16 167.957 74.6128   3
 -20  -2  16 30.9038 53.9929   3
 -20  -2  17 115.332 87.4827   3
 -20   2  17 30.5120 36.8859   3
 -20   2  18 61.3002 65.8721   3
 -20   2  19 105.930 63.1431   3
 -20   2  20 0.35326 51.8801   3
 -20   2  21 32.9990 57.5489   3
 -20   2  22-10.0005 38.8641   3
 -21  -2   0 121.828 86.9482   3
 -21   2   0-11.9404 42.7778   3
 -21  -2   1-3.42772 36.1761   3
 -21   2   1-1.12115 43.2543   3
 -21  -2  -1-20.2642 52.0292   3
 -21   2  -1-61.3696 48.8786   3
 -21   2   2 7.33126 43.7405   3
 -21  -2  -2-62.3306 56.3182   3
 -21  -2   2 6.96524 47.6629   3
 -21   2  -2 53.1285 62.0919   3
 -21  -2   3-24.5215 39.9613   3
 -21   2   3-26.7430 25.3668   3
 -21  -2  -3 92.9696 68.5454   3
 -21   2  -3 154.640 89.6998   3
 -21  -2   4 187.281 80.8687   3
 -21   2   4 82.2566 69.1250   3
 -21   2  -4 96.9604 78.5927   3
 -21  -2  -4 42.2937 75.8207   3
 -21  -2  -5 157.318 95.1525   3
 -21  -2   5 115.834 79.7368   3
 -21   2   5 18.6821 40.0567   3
 -21   2  -5 99.0959 68.7692   3
 -21   2  -6-17.8188 31.8933   3
 -21   2   6 69.6940 48.7971   3
 -21  -2   6-4.32280 40.7849   3
 -21  -2  -6 131.361 91.5115   3
 -21  -2   7 28.3273 77.7257   3
 -21  -2  -7 33.1960 52.7026   3
 -21   2  -7 75.6430 78.6250   3
 -21   2   7 3.76709 38.6496   3
 -21   2  -8 32.7213 68.5790   3
 -21   2   8 40.1054 42.9995   3
 -21  -2   8-65.8066 31.9519   3
 -21  -2  -8-38.0144 51.6565   3
 -21  -2   9 31.6135 42.2950   3
 -21  -2  -9 120.485 102.949   3
 -21   2   9 56.5456 30.0344   3
 -21   2  -9 49.3357 64.1010   3
 -21   2  10 19.6748 43.6314   3
 -21   2 -10 8.48153 34.7771   3
 -21  -2  10-27.0649 43.4797   3
 -21   2 -11 40.4770 58.8679   3
 -21   2  11 65.0160 73.3995   3
 -21  -2  11 85.6549 96.7810   3
 -21   2  12 28.2573 64.4176   3
 -21  -2  12-10.1265 43.0451   3
 -21   2 -12 45.5898 67.9666   3
 -21  -2  13 40.8417 65.8491   3
 -21   2  13 182.673 89.7310   3
 -21   2 -13 97.9597 106.709   3
 -21   2  14 48.8774 63.9962   3
 -21   2  15 29.4185 45.2052   3
 -21   2  16-18.0992 32.6870   3
 -21   2  17-184.907 78.9759   3
 -21   2  18 29.6214 36.3415   3
 -21   2  19 36.9977 63.1362   3
 -22   2   0 82.6419 84.9889   3
 -22   2  -1 39.8809 61.0204   3
 -22   2   1-37.9529 47.4834   3
 -22   2  -2-43.8534 57.6960   3
 -22   2   2 94.4835 60.5162   3
 -22   2   3 6.59603 28.6835   3
 -22   2  -3 210.127 95.9961   3
 -22   2   4 84.8706 54.0141   3
 -22   2  -4 82.1439 85.0129   3
 -22   2   5 0.41812 28.9019   3
 -22   2  -5 49.7286 47.8946   3
 -22   2  -6 56.1824 31.3661   3
 -22   2   6 58.5474 35.0875   3
 -22   2   7-45.9461 41.0954   3
 -22   2  -7-67.9486 55.6575   3
 -22   2  -8 32.3839 36.1178   3
 -22   2   8-12.9569 44.5865   3
 -22   2   9 6.56827 28.4880   3
 -22   2  10 52.4639 26.9622   3
 -22   2  11 13.5403 35.3686   3
 -22   2  12 143.477 87.8739   3
 -22   2  13 93.6698 63.6723   3
 -22   2  14 112.628 69.5317   3
 -22   2  15 71.9882 70.3552   3
 -23   2   1 100.223 78.5982   3
 -23   2   2 62.4322 70.7246   3
 -23   2   3 87.4552 71.2231   3
 -23   2   4 72.5919 51.3777   3
 -23   2   5-4.46073 30.0822   3
 -23   2   6 99.9485 66.0384   3
   0   3   0 21.8732 11.6620   3
   0   3   0 1.32788 12.7944   2
   0  -3   0 2.56169 6.21993   3
   0   3  -1-3.94880 8.22884   3
   0  -3  -1-1.32851 6.62106   3
   0   3   1-5.08724 4.90743   3
   0  -3   1-18.6195 10.7692   3
   0  -3  -1 1.47309 11.1045   2
   0   3   1 5.18045 8.08270   2
   0   3  -1-37.9035 25.0618   4
   0  -3  -2 12.7617 9.97689   3
   0  -3  -2 61.5958 19.2717   2
   0   3  -2 5.08189 10.3806   3
   0   3  -2 2.03968 12.0624   4
   0  -3   2-18.2737 10.4452   4
   0  -3   2 72.9570 20.1555   3
   0  -3   3-24.8758 18.5131   4
   0   3  -3-0.18041 10.8858   4
   0   3  -3-10.7520 11.7760   3
   0  -3   3-23.5098 16.4056   3
   0   3  -3-27.0173 19.3826   1
   0   3  -4-11.7390 20.4031   1
   0   3  -4-8.56490 15.2584   3
   0  -3   4-5.96828 13.9388   3
   0  -3   4-11.3372 11.4462   4
   0  -3   5 21.6064 14.9843   3
   0  -3   5 1.69459 12.8713   4
   0   3  -5-21.0481 23.1095   1
   0   3  -5-6.84044 21.3709   3
   0  -3   6 16.4557 21.1279   4
   0   3  -6-21.4880 13.7021   3
   0  -3  -6 8.35164 7.56349   3
   0  -3   6-12.9813 13.3976   3
   0   3  -6 3.56754 13.7432   1
   0  -3  -7-2.47874 9.83029   3
   0   3  -7 9.44579 12.7876   3
   0  -3   7-29.7516 20.8115   1
   0   3  -7 9.52853 13.9513   1
   0  -3   7 34.3211 22.8584   3
   0  -3   8-2.38060 21.9449   1
   0  -3  -8-1.17612 11.0813   3
   0  -3   8-2.18431 18.2010   3
   0   3  -8-15.2539 17.5204   3
   0   3  -8 18.5244 19.5607   1
   0  -3   9-27.5114 36.0861   1
   0   3  -9 15.5436 18.5412   1
   0  -3  -9-19.7008 14.7041   3
   0   3  -9-0.51751 21.9695   3
   0  -3   9 16.3033 17.0486   3
   0  -3 -10-9.47416 11.8338   3
   0   3 -10-0.76494 11.5786   3
   0   3 -10 5.94017 24.2746   1
   0  -3  10-51.6678 35.5500   1
   0  -3  10-13.4055 22.1486   3
   0   3 -11 8.21037 15.0850   3
   0   3 -11 7.37360 21.6789   1
   0  -3  11-43.7044 39.4577   1
   0  -3  11-10.1285 22.0975   3
   0  -3 -11 7.40525 9.91764   3
   0   3 -12 23.2137 27.1768   1
   0  -3 -12 11.1165 16.7437   3
   0  -3  12-13.1262 28.3532   3
   0  -3  12-24.1839 31.3550   1
   0   3 -12-12.6307 22.5796   3
   0  -3  13-15.8363 32.7001   3
   0  -3 -13-6.13205 22.2910   3
   0  -3  13-19.8148 34.2985   1
   0   3 -13-1.62338 21.9679   3
   0  -3 -14-7.06765 13.2336   3
   0   3 -14 7.36205 17.5827   3
   0  -3  14-17.4535 26.5050   1
   0  -3  14-18.4839 22.6333   3
   0  -3 -15-14.5607 18.5939   3
   0  -3  15 49.1809 28.5276   1
   0   3 -15 43.9238 28.7346   3
   0  -3  15 69.2679 51.4021   3
   0   3 -16-2.16399 29.0598   3
   0  -3  16-24.5532 28.0797   1
   0  -3 -16 3.36006 17.7665   3
   0  -3  16-17.2968 23.8679   3
   0  -3  17 142.179 62.6461   3
   0  -3 -17 37.7856 36.1450   3
   0  -3  17 77.3360 40.3361   1
   0   3 -17 41.1767 33.7943   3
   0  -3  18 30.7472 16.5116   1
   0  -3 -18 57.9389 54.8167   3
   0  -3  18 60.2590 41.7703   3
   0  -3  19-5.55621 32.2134   1
   0  -3  19 44.3438 37.5780   3
   0  -3 -19 93.7581 48.9947   3
   0  -3  20 61.9745 52.7286   3
   0  -3 -20-3.99505 12.9870   3
   0  -3  20-20.3175 33.8865   1
   0  -3  21 27.6309 35.5515   3
   0  -3  21-36.4152 40.3869   1
   0  -3  22-0.24873 30.5085   3
   0  -3  22 11.9773 21.3589   1
   0  -3  23-48.0416 46.2282   1
   0  -3  23 11.2639 54.2918   3
   0  -3  24 77.1567 75.6746   3
   0  -3  24 58.0656 61.9609   1
   0  -3  25 28.4379 53.3060   3
   0  -3  25 69.5231 48.9420   1
   0   3  26-4.32410 27.2676   1
   0  -3  26-58.5128 66.9800   1
   0  -3  26-30.0721 41.6637   3
   0  -3  27-113.559 75.6769   1
   0  -3  27 4.18101 32.4902   3
   0   3  27 37.8724 30.7488   1
   0  -3  28-58.5291 51.1619   1
   0  -3  28 38.5656 45.6648   3
   0   3  28 37.8183 49.1662   1
   0  -3  29-69.3911 66.1473   1
   0   3  29 29.3495 42.9178   1
   0  -3  29-28.0165 58.1448   3
   0  -3  30-58.3031 28.5527   3
   0   3  30 0.67847 24.8773   1
   0  -3  30-75.7746 64.1798   1
   0  -3  31-66.9331 58.1705   3
   0   3  31 37.9399 37.9851   1
   0  -3  31-56.2910 56.5529   1
   0  -3  32-90.7078 57.0931   1
   0   3  32 12.2204 35.3673   1
   0  -3  32-30.9443 64.9270   3
   0   3  33 8.59172 25.0821   1
   0  -3  33 1.71275 57.0566   3
   0  -3  33-17.3169 25.1363   1
   0   3  34 48.7470 61.2570   1
   0  -3  34 46.4816 64.3769   3
   0  -3  34-93.8585 56.0530   1
   0  -3  35 27.7400 83.8486   3
   0   3  35 99.1155 45.9303   1
   0  -3  36 37.6282 65.0136   3
   0   3  36 93.4514 53.7035   1
   0  -3  37 139.027 100.523   3
   0   3  37 30.6971 25.8744   1
   0  -3  38-40.8791 32.4120   3
  -1  -3   0 521.110 46.2882   2
   1   3   0 442.822 41.1997   2
  -1   3   0 679.340 45.7463   1
  -1  -3   0 573.782 40.6831   3
   1   3   0 733.244 58.4308   4
   1   3   0 581.497 40.4976   3
   1   3   1 42103.6 576.600   3
  -1   3  -1 41603.0 612.340   1
  -1  -3   1 41925.9 593.204   3
  -1  -3  -1 41051.3 576.775   3
  -1  -3  -1 41138.2 603.968   2
   1   3  -1 41567.6 633.702   4
   1  -3   1 41203.3 552.443   3
  -1   3  -1 40938.8 546.190   3
  -1  -3   1 43038.7 638.614   4
   1   3   1 40465.4 633.283   4
   1   3  -1 37941.4 586.596   3
   1   3  -1 41070.4 609.732   2
  -1  -3  -2 52670.1 697.743   3
   1   3  -2 51563.8 751.770   4
  -1   3   2 51855.4 646.431   2
   1  -3   2 50433.5 696.229   3
   1   3  -2 49637.6 716.300   3
  -1  -3  -2 53963.3 723.189   2
  -1   3  -2 49840.9 684.287   3
  -1  -3   2 50848.7 724.475   3
  -1   3  -2 49003.9 737.858   1
  -1  -3   2 50032.0 749.845   4
  -1  -3   3 37289.5 580.255   4
  -1   3  -3 36731.9 538.276   3
  -1   3  -3 34910.9 579.046   1
  -1  -3   3 36943.8 572.470   3
  -1   3  -3 37550.2 559.439   4
   1   3  -3 36927.3 561.742   3
   1  -3   3 37930.8 602.946   1
   1  -3   3 37186.4 552.749   3
  -1  -3   4 5035.54 159.442   3
  -1   3  -4 4586.44 161.010   1
   1  -3   4 5119.76 173.459   1
  -1   3  -4 4996.35 142.592   4
  -1  -3   4 4772.18 154.575   4
   1   3  -4 4839.23 152.819   3
   1  -3   4 4959.00 147.183   4
   1  -3   4 5135.29 156.097   3
  -1   3  -4 4641.45 142.598   3
   1  -3   5 3265.77 125.383   3
   1  -3  -5 2969.82 84.4624   3
  -1   3  -5 2954.79 130.518   1
  -1   3  -5 2794.08 115.917   3
   1   3  -5 2960.67 123.973   3
  -1  -3   5 3025.31 128.707   3
   1  -3   5 2924.86 110.714   4
  -1   3  -5 3126.04 110.040   4
   1  -3   5 2977.16 136.767   1
  -1   3  -6 21.5346 18.4960   3
   1   3  -6-4.54477 21.4175   1
   1  -3   6-4.51514 16.8485   4
  -1  -3   6-0.27312 16.1878   3
  -1   3  -6 40.1791 23.0892   1
   1  -3   6-3.72095 18.6739   1
   1   3  -6-4.61590 15.5149   3
   1  -3  -6-3.85769 8.74736   3
   1  -3   6-2.39982 14.0481   3
   1  -3   7 185.580 38.4106   3
  -1   3   7 157.599 21.5777   3
   1  -3  -7 168.766 26.3948   3
   1   3  -7 146.220 30.4908   3
  -1   3  -7 169.907 37.9390   1
   1  -3   7 166.957 32.8256   1
   1  -3   7 190.785 32.0331   4
  -1  -3   7 157.013 35.4997   3
  -1   3  -7 162.570 36.0512   3
   1   3  -7 123.457 30.7610   1
  -1  -3  -8 4500.86 155.169   3
   1  -3   8 4687.89 186.982   3
  -1   3   8 4684.10 141.113   3
  -1   3  -8 4766.92 188.730   1
  -1   3  -8 4577.23 173.940   3
   1   3  -8 3266.44 185.544   1
   1  -3   8 4572.57 189.888   1
   1  -3   8 4465.96 142.002   4
  -1  -3   8 4732.38 188.812   3
   1  -3  -8 4591.44 142.332   3
   1   3  -8 4476.23 178.018   3
   1   3  -9 20.7057 14.5170   3
   1  -3  -9 13.8221 14.7417   3
  -1   3  -9 15.6114 19.2408   3
  -1  -3  -9 3.86386 20.1642   3
  -1  -3   9-0.22658 17.3075   3
   1  -3   9-4.92267 21.0870   3
  -1   3   9-2.44415 9.44271   3
   1  -3   9 23.9617 15.5810   1
   1   3  -9 12.9006 18.1269   1
   1   3 -10 200.262 44.4032   1
   1  -3  10 271.145 49.0499   1
   1  -3 -10 277.284 38.5507   3
   1  -3  10 259.890 50.8693   3
  -1  -3  10 205.926 54.1154   3
  -1   3  10 280.530 38.6319   3
  -1  -3 -10 275.180 42.1261   3
   1   3 -10 249.890 48.7396   3
  -1   3 -10 258.970 43.6427   3
   1  -3 -11 483.060 52.6625   3
   1  -3  11 363.697 58.6575   3
  -1   3 -11 455.461 58.1169   3
  -1   3  11 437.685 50.0421   3
  -1  -3 -11 484.725 54.6070   3
   1   3 -11 394.753 60.4914   3
   1   3 -11 553.584 67.9278   1
   1  -3  11 453.570 60.8997   1
  -1  -3  11 413.403 64.2886   3
   1   3 -12 6.89123 15.3812   3
  -1   3  12 4.67817 15.6847   3
   1  -3  12-48.3386 34.7812   3
  -1  -3  12-11.6777 23.1307   3
   1  -3  12 33.4117 28.7435   1
   1   3 -12 34.0887 22.6560   1
   1  -3 -12 14.7870 17.3783   3
  -1  -3 -12 5.67446 12.6981   3
  -1   3 -12 42.5718 22.9829   3
   1  -3 -13 139.616 28.7426   3
   1  -3  13 130.355 42.4781   3
   1  -3  13 124.884 43.2879   1
   1   3 -13 154.132 39.9678   1
  -1  -3 -13 153.604 31.1371   3
  -1   3  13 147.801 36.9053   3
  -1   3 -13 173.194 45.3108   3
   1   3 -13 94.3768 32.7727   3
  -1  -3  13 83.1045 35.8601   1
  -1  -3  13 63.2612 30.0430   3
   1  -3  14 240.411 57.0757   3
   1  -3 -14 191.185 38.3621   3
  -1  -3 -14 247.363 45.5452   3
  -1  -3  14 163.631 43.2957   1
  -1  -3  14 184.356 51.5899   3
   1   3 -14 241.181 49.1123   3
  -1   3  14 156.333 40.0051   3
   1   3 -14 262.462 61.0473   1
  -1   3 -14 244.564 51.7795   3
   1  -3  14 267.034 60.6217   1
   1  -3  15 117.271 59.3662   3
  -1  -3  15 109.270 57.4596   3
   1  -3  15 103.488 45.6390   1
  -1  -3  15 82.3559 32.5323   1
  -1  -3 -15 48.6430 28.2240   3
  -1   3  15 118.672 42.5077   3
  -1   3 -15 171.515 52.7673   3
   1  -3 -15 90.6843 34.4696   3
   1   3 -15 127.003 52.3353   1
   1   3 -15 99.9545 42.4363   3
  -1  -3  16 5089.45 255.217   1
   1  -3 -16 5222.96 223.162   3
   1  -3  16 5115.43 261.780   3
  -1   3  16 5198.05 225.750   3
   1  -3  16 5317.20 258.109   1
   1   3 -16 4909.61 242.388   3
  -1   3 -16 5192.32 246.182   3
  -1  -3 -16 5191.89 232.394   3
  -1  -3  16 4908.74 258.045   3
  -1  -3  17 664.749 90.5986   1
  -1  -3  17 679.346 99.6173   3
   1  -3  17 700.953 101.006   3
   1   3 -17 614.445 90.2487   3
   1  -3  17 721.409 97.8995   1
  -1   3 -17 738.256 101.247   3
   1  -3 -17 693.928 86.7924   3
  -1  -3 -17 748.684 88.1101   3
  -1   3  17 683.075 87.3352   3
   1  -3  18 665.498 98.1170   1
  -1  -3  18 550.145 83.4554   1
   1  -3 -18 576.294 77.3731   3
   1  -3  18 539.362 93.1591   3
  -1  -3 -18 617.769 84.8069   3
  -1  -3  18 467.980 86.2578   3
  -1   3  18 606.559 83.0287   3
   1  -3  19 368.840 69.7444   1
  -1  -3  19 486.318 88.8914   3
   1  -3  19 448.543 84.3925   3
   1  -3 -19 451.650 74.7072   3
  -1  -3  19 439.857 84.7098   1
  -1   3  19 445.816 73.8624   3
  -1  -3 -19 541.260 81.8829   3
  -1  -3 -20 205.646 50.2603   3
  -1  -3  20 160.908 55.0766   3
   1  -3 -20 173.912 46.7263   3
   1  -3  20 140.409 53.3911   3
  -1  -3  20 155.742 37.8553   1
  -1   3  20 195.015 57.6693   3
   1  -3  20 174.005 51.9935   1
  -1  -3  21 339.559 70.6193   1
  -1  -3  21 226.276 59.3355   3
   1  -3  21 264.394 66.9162   3
  -1   3  21 331.558 68.5913   3
   1  -3  21 306.361 71.0184   1
   1  -3 -21 358.828 71.5687   3
  -1  -3  22 651.562 102.814   1
  -1   3  22 726.364 104.266   3
  -1   3  22 727.910 90.6240   1
  -1  -3  22 567.447 106.596   3
   1  -3  22 634.511 108.065   1
   1  -3  22 668.615 110.369   3
  -1   3  23 1608.20 138.126   1
  -1  -3  23 1325.68 161.984   3
  -1   3  23 1409.29 146.769   3
  -1  -3  23 1371.23 155.843   1
   1  -3  23 1176.20 151.104   3
   1  -3  23 1419.29 162.748   1
  -1   3  24 1742.96 172.005   3
   1  -3  24 1621.03 173.124   1
   1  -3  24 1428.46 176.987   3
  -1   3  24 1655.96 149.727   1
  -1  -3  24 1565.31 166.266   1
  -1  -3  24 1422.98 181.537   3
  -1  -3  25 2574.54 237.235   3
  -1   3  25 2741.30 196.796   1
  -1   3  25 2901.42 224.385   3
  -1  -3  25 2694.15 225.886   1
   1  -3  25 2803.31 234.733   1
   1  -3  25 2411.28 234.876   3
  -1  -3  26 274.320 72.9549   3
   1  -3  26 348.617 99.3266   3
   1  -3  26 358.699 74.6573   1
  -1   3  26 323.953 72.0595   1
  -1   3  26 265.834 71.0844   3
  -1  -3  26 206.890 42.9325   1
   1  -3  27 401.906 86.0271   1
   1  -3  27 326.006 90.7736   3
  -1   3  27 520.332 91.7736   1
  -1  -3  27 291.658 50.5618   1
  -1   3  27 385.508 85.4765   3
  -1  -3  27 465.054 112.063   3
  -1   3  28 233.585 68.1630   1
  -1  -3  28 200.513 66.4546   1
   1  -3  28 156.676 57.0998   1
  -1  -3  28 242.180 85.6273   3
   1  -3  28 123.534 80.2857   3
  -1   3  28 68.6721 40.7361   3
  -1   3  29 87.9210 41.3932   1
   1  -3  29 97.4822 51.4417   1
   1  -3  29-48.1496 34.1529   3
   1   3  29 224.864 79.6669   1
  -1  -3  29 34.8754 36.8198   3
  -1   3  30 194.333 61.2023   1
   1   3  30 178.997 66.9414   1
   1  -3  30 182.763 57.0576   1
  -1  -3  30 100.651 42.6845   3
   1  -3  30 98.6410 65.8931   3
   1  -3  31-31.1639 57.8037   3
  -1  -3  31 52.4552 23.0716   3
   1   3  31 79.7056 62.3303   1
   1  -3  31 3.84377 25.9284   1
  -1   3  31 0.27891 45.9848   1
   1  -3  32-32.2584 39.9073   1
  -1  -3  32-0.58966 31.0055   3
   1  -3  32-41.2067 55.0864   3
  -1   3  32 18.0716 33.8945   1
   1   3  32 48.9109 60.6357   1
  -1   3  33 133.010 63.9232   1
   1  -3  33 2.35588 32.9748   1
  -1  -3  33 73.8433 46.1477   3
   1   3  33 98.9708 53.8871   1
   1  -3  33 10.8606 32.8347   3
  -1  -3  34-28.5016 40.8283   3
   1  -3  34 34.1681 33.5547   1
   1  -3  34 71.0113 48.0026   3
  -1   3  34 77.2197 54.7688   1
   1   3  34 111.524 63.5543   1
   1  -3  35 65.8015 63.0341   1
   1   3  35 324.469 97.7504   1
  -1  -3  35 270.388 118.216   3
   1  -3  35 205.168 110.343   3
  -1   3  35 138.973 68.7209   1
   1  -3  36-99.3122 61.2582   1
   1   3  36 19.3840 58.2565   1
  -1  -3  36 9.83051 43.7411   3
  -1   3  36-14.3609 30.2024   1
   1  -3  36 51.2416 31.5336   3
   1  -3  37-70.8815 71.5358   1
  -1  -3  37 47.8557 85.5573   3
   1   3  37 97.5613 66.1792   1
   1   3  38-15.9552 39.7357   1
  -1  -3  38 91.6629 82.2649   3
   1  -3  38-18.0069 51.8216   1
   2   3   0 31137.9 524.946   2
  -2  -3   0 32322.2 511.897   3
   2  -3   0 33211.6 498.398   1
   2   3   0 32598.1 538.696   4
  -2   3   0 31650.0 485.870   1
  -2  -3   0 32593.2 528.874   2
   2   3   0 32412.6 509.193   3
  -2  -3   0 32064.2 535.832   4
  -2   3   0 31471.7 428.483   3
  -2   3  -1 34994.9 495.681   3
   2   3  -1 36341.4 588.735   4
  -2   3   1 34787.9 515.803   1
  -2  -3   1 36472.2 565.237   3
  -2   3  -1 36217.6 551.140   1
   2   3   1 35868.2 586.424   4
  -2  -3  -1 36467.0 560.399   3
   2   3   1 36029.3 553.479   3
   2   3  -1 36483.5 576.308   2
   2  -3   1 36914.2 562.066   1
  -2  -3   1 35945.3 585.585   4
  -2  -3  -1 35330.8 579.935   2
  -2  -3   1 38202.8 589.563   2
  -2  -3  -1 36134.6 585.928   4
   2   3  -1 35692.9 563.253   3
  -2   3   2 123576. 1503.03   1
   2   3   2 123884. 1605.54   4
  -2  -3   2 123320. 1588.02   3
   2  -3   2 125420. 1595.82   1
   2   3  -2 121461. 1599.44   2
  -2  -3  -2 125682. 1573.25   3
  -2   3  -2 117463. 1567.28   1
  -2  -3   2 124492. 1602.10   4
  -2   3  -2 121043. 1518.70   3
   2   3  -2 119182. 1582.93   3
   2   3  -3 16685.3 349.456   2
   2   3  -3 17283.4 340.175   3
  -2   3   3 16472.5 264.422   1
   2  -3   3 17887.0 351.229   1
  -2   3  -3 16217.3 307.275   3
   2   3   3 19152.0 363.950   4
  -2  -3   3 17149.8 345.657   3
   2  -3   3 17933.6 313.932   3
  -2  -3   3 17080.5 346.168   4
   2   3  -4 1031.26 75.1721   3
  -2  -3   4 1278.05 80.3674   3
  -2   3  -4 1196.10 64.3655   4
   2  -3   4 1204.91 72.2066   3
   2  -3   4 1239.96 79.5096   1
  -2   3  -4 1190.22 69.5281   3
   2  -3   5 2438.27 119.037   1
  -2   3   5 2370.09 70.5009   3
   2  -3   5 2383.77 110.763   3
   2   3  -5 2283.89 115.262   3
   2  -3  -5 2316.15 71.7942   3
  -2  -3   5 2404.57 117.564   3
  -2   3  -5 2345.71 91.4320   4
  -2   3  -5 2295.82 100.934   3
  -2   3  -6 246.413 33.8233   3
  -2   3   6 269.022 26.2779   3
   2  -3   6 360.100 55.7747   1
  -2  -3   6 223.850 36.9145   3
  -2   3  -6 295.303 35.3794   4
   2  -3   6 256.033 46.1642   3
   2   3  -6 245.221 40.5927   3
   2  -3  -6 243.940 26.2157   3
  -2   3   7 15371.6 279.891   3
  -2   3  -7 15054.3 339.840   3
   2  -3   7 15141.6 367.893   1
  -2  -3   7 15172.2 365.944   3
   2   3  -7 14794.6 355.813   3
   2  -3   7 15398.7 290.802   4
   2  -3  -7 15776.5 283.919   3
   2  -3   7 16114.8 356.320   3
   2  -3   8 523.790 68.4808   3
   2  -3   8 629.638 76.5032   1
  -2  -3   8 455.883 60.0818   3
  -2   3   8 523.482 46.6959   3
   2   3  -8 471.768 59.8346   3
   2  -3   8 470.550 40.7793   4
  -2   3  -8 474.242 60.7409   3
   2   3  -8 338.978 48.9350   1
   2  -3  -8 470.387 43.2856   3
   2  -3   9 1996.53 127.599   3
  -2   3  -9 1951.21 116.906   3
  -2   3   9 2127.57 98.9488   3
   2  -3  -9 1957.84 96.5783   3
   2   3  -9 1893.77 120.736   3
   2  -3   9 2118.18 131.977   1
   2  -3   9 2012.50 88.9173   4
  -2  -3   9 1886.03 126.934   3
   2   3  -9 1842.96 125.700   1
   2   3 -10 1755.90 127.850   1
  -2   3  10 1991.25 103.426   3
   2  -3  10 1859.00 132.498   3
   2  -3 -10 1955.06 102.561   3
   2  -3  10 2006.43 134.718   1
   2  -3  10 2005.74 88.3702   4
  -2  -3  10 2044.61 133.959   3
  -2   3 -10 1944.64 121.604   3
   2   3 -10 1799.75 122.644   3
  -2  -3  11 1550.83 125.463   3
   2   3 -11 1584.74 120.209   1
  -2   3  11 1507.63 97.7982   3
   2   3 -11 1638.98 117.077   3
  -2  -3 -11 1476.35 105.300   3
   2  -3  11 1698.12 129.842   1
   2  -3  11 1529.51 122.284   3
   2  -3 -11 1463.22 96.3025   3
  -2   3 -11 1533.66 114.058   3
  -2   3  12 5885.56 206.975   3
   2  -3 -12 6101.72 207.751   3
  -2  -3 -12 5901.59 221.975   3
   2  -3  12 5725.20 246.511   1
   2   3 -12 5840.00 241.718   3
  -2  -3  12 5902.38 250.550   3
   2  -3  12 5808.72 249.798   3
   2   3 -12 6663.00 250.298   1
  -2   3 -12 6146.10 237.972   3
   2  -3 -13 388.805 58.0524   3
  -2   3 -13 251.419 58.9877   3
  -2   3  13 384.958 60.7341   3
   2   3 -13 297.715 52.6449   3
   2  -3  13 297.017 66.2922   3
  -2  -3 -13 365.852 56.7849   3
   2   3 -13 198.783 48.0288   1
   2  -3  13 335.405 65.0748   1
  -2  -3  13 278.489 46.4823   3
  -2   3  14 1069.46 92.8686   3
   2  -3  14 1128.71 116.249   1
   2   3 -14 1294.39 111.917   1
   2   3 -14 1092.51 106.595   3
  -2  -3 -14 1210.06 100.635   3
   2  -3 -14 1072.64 97.4531   3
  -2  -3  14 1059.41 113.082   3
   2  -3  14 1153.80 121.488   3
  -2   3 -14 1084.97 105.454   3
  -2  -3  15 2961.02 195.421   3
   2  -3  15 2924.53 194.160   3
  -2  -3 -15 3300.13 178.221   3
   2  -3  15 3019.05 192.606   1
  -2   3  15 3222.57 167.132   3
  -2   3 -15 3112.49 184.668   3
   2   3 -15 2931.53 184.228   3
   2   3 -15 3540.75 198.816   1
   2  -3 -15 3120.77 168.249   3
  -2  -3 -16 136.113 41.9448   3
  -2   3 -16 80.4311 32.0725   3
   2  -3  16 121.255 43.9115   1
  -2   3  16 103.227 39.9640   3
   2  -3  16 18.7488 16.4450   3
  -2   3  16 102.198 38.7112   1
   2   3 -16 87.3718 47.6037   3
   2  -3 -16 105.480 36.2085   3
  -2  -3  16 77.1526 32.7852   3
   2   3 -16 124.004 53.5962   1
   2   3 -17 73.3758 59.5866   1
  -2  -3  17 3.29051 20.3602   3
   2  -3  17-53.5719 34.0638   3
  -2   3  17 34.4862 26.9202   1
  -2   3 -17 16.9510 29.7521   3
  -2   3  17 31.5793 16.1498   3
   2   3 -17-10.1138 17.8860   3
   2  -3  17 14.5746 19.7720   1
   2  -3 -17 22.6166 21.4552   3
  -2  -3 -17-5.30344 13.0319   3
  -2  -3 -18 1012.33 106.890   3
   2  -3  18 876.815 111.825   3
   2  -3  18 905.650 111.300   1
   2  -3 -18 983.212 103.136   3
  -2   3  18 1020.87 107.467   3
  -2   3  18 1082.92 90.0633   1
  -2  -3  18 1011.22 119.399   3
  -2  -3 -19 804.061 100.367   3
  -2   3  19 738.590 76.9308   1
  -2   3  19 805.713 96.8789   3
   2  -3 -19 743.353 93.0992   3
   2  -3  19 651.470 97.4001   3
  -2  -3  19 692.562 107.853   3
   2  -3  19 694.328 99.0187   1
   2  -3  20 1184.44 134.141   1
   2  -3  20 1084.39 132.984   3
   2  -3 -20 1241.12 117.886   3
  -2   3  20 1267.37 125.804   3
  -2  -3  20 1222.78 141.711   3
  -2   3  20 1245.03 103.473   1
   2  -3  21 29.6849 25.7588   1
  -2   3  21 37.7395 37.3743   3
   2  -3  21-9.64363 41.5549   3
  -2  -3  21 0.98131 25.7861   3
   2  -3 -21-4.43964 23.8672   3
  -2   3  21 52.0401 30.8423   1
  -2   3  22 155.002 50.2797   3
  -2   3  22 180.556 46.4916   1
   2  -3  22 153.315 53.9758   1
  -2  -3  22 76.7503 44.2558   3
   2  -3  22 91.7876 35.4466   3
  -2   3  23 462.930 70.8025   1
   2  -3  23 315.702 58.6950   3
   2  -3  23 400.176 90.9608   1
  -2  -3  23 392.846 86.4023   3
  -2   3  23 430.202 84.7016   3
  -2  -3  24-97.7061 61.1527   3
  -2   3  24-0.72563 26.7744   1
   2  -3  24-38.5868 31.7360   1
  -2   3  24-1.08973 29.1833   3
   2  -3  24-63.1236 62.8789   3
  -2   3  25 13.4586 24.2465   1
   2  -3  25-126.091 55.0536   3
   2  -3  25-23.8906 40.8599   1
  -2   3  25 29.7283 20.4757   3
  -2  -3  25-113.213 67.6445   3
  -2  -3  26 424.256 104.334   3
   2  -3  26 366.775 86.6421   1
  -2   3  26 399.115 70.3735   1
  -2   3  26 345.955 76.2175   3
   2  -3  26 322.611 91.6768   3
  -2  -3  27 82.6785 37.7138   3
  -2   3  27 66.0098 38.1133   1
  -2   3  27 31.8577 33.7432   3
   2  -3  27 78.3722 61.5239   1
   2  -3  27 145.593 72.9072   3
   2  -3  28 712.772 127.420   1
  -2   3  28 707.482 114.294   3
   2  -3  28 679.068 138.719   3
  -2  -3  28 740.278 141.345   3
  -2   3  28 771.940 107.795   1
   2  -3  29 1830.32 220.211   3
  -2   3  29 1822.83 197.601   3
  -2  -3  29 1683.22 209.922   3
  -2   3  29 2072.33 174.121   1
   2  -3  29 1822.94 215.616   1
  -2   3  30 100.549 59.7141   3
  -2  -3  30 78.7256 63.1046   3
  -2   3  30 70.4623 34.4839   1
   2  -3  30 160.098 73.1118   3
   2  -3  30 51.4758 79.5380   1
   2   3  31 191.456 81.1819   1
  -2   3  31 22.5799 43.3303   1
  -2   3  31-65.4307 54.4567   3
  -2  -3  31 98.2600 60.7821   3
   2  -3  31 60.9521 47.7145   1
   2  -3  31 37.6281 35.0718   3
  -2   3  32 32.7753 34.4270   3
  -2   3  32-59.2663 46.7927   1
  -2  -3  32 32.7723 33.1956   3
   2  -3  32 2.04732 29.9524   1
   2   3  32 98.8954 63.4948   1
   2  -3  32-48.8607 28.2604   3
   2   3  33 91.5793 63.5283   1
  -2  -3  33-8.68436 39.5891   3
  -2   3  33-17.1775 32.7416   1
   2  -3  33 70.1560 48.6448   1
  -2   3  34-20.2037 40.4036   1
   2   3  34 104.363 79.7219   1
   2  -3  34-12.2513 46.6405   1
  -2  -3  34 51.9579 63.0427   3
  -2   3  35-31.7490 26.5222   1
  -2  -3  35-12.0601 44.2430   3
   2   3  35 33.5175 52.1678   1
   2  -3  35-15.7807 32.8342   1
   2  -3  36 87.4212 46.1363   1
  -2  -3  36 70.5920 64.2526   3
   2   3  36 55.4434 64.2597   1
   2   3  37 9.76413 42.6986   1
  -2  -3  37-24.8829 46.9652   3
   2  -3  37 18.1341 31.8882   1
   2   3  38 68.0227 55.3631   1
  -2  -3  38-41.5313 47.5933   3
   2  -3  38-113.779 89.0881   1
   2   3  39 75.9986 62.5942   1
   2  -3  39 27.7788 45.1024   1
   2  -3  40-101.064 96.0242   1
  -3  -3   0 0.72703 10.7112   4
  -3  -3   0-19.2604 25.6152   2
   3   3   0-13.4836 19.0690   3
   3  -3   0-0.56773 9.75190   1
  -3  -3   0-23.7312 28.4994   3
  -3  -3  -1 621.279 57.4962   3
  -3  -3   1 953.281 69.6232   3
   3  -3  -1 544.456 42.1612   1
  -3  -3   1 635.062 74.3352   4
  -3  -3  -1 485.349 54.2053   4
   3   3  -1 906.825 72.5036   2
   3  -3   1 590.350 59.5703   1
   3   3   1 550.157 56.1590   4
  -3  -3   1 1157.86 77.6682   2
  -3  -3  -1 525.419 56.1950   2
   3   3  -1 872.515 72.5593   3
  -3  -3  -2 32468.3 551.343   3
  -3  -3   2 31896.5 575.567   2
  -3  -3   2 31717.5 555.444   3
  -3   3  -2 30951.1 485.914   3
   3   3   2 32211.6 551.414   4
  -3   3   2 32923.7 442.377   3
   3   3  -2 32962.9 555.173   3
  -3  -3  -2 31577.2 551.674   4
   3  -3   2 33057.3 534.020   1
   3  -3  -2 33261.7 470.044   1
   3   3  -2 32232.8 560.339   2
  -3   3  -3 46313.3 678.535   3
   3   3  -3 47683.8 739.435   3
   3  -3  -3 48401.5 616.175   1
  -3  -3   3 46485.6 741.129   3
   3   3  -3 45130.1 741.687   2
  -3   3   3 47660.9 608.602   3
   3   3   3 47269.0 729.832   4
   3  -3   3 46640.1 718.613   1
  -3  -3   3 46827.2 763.659   2
   3   3   4 25156.4 467.002   4
   3   3  -4 25609.0 477.755   3
  -3   3  -4 24459.3 433.623   3
   3   3  -4 25206.9 477.883   2
   3  -3   4 25053.8 465.066   1
  -3  -3   4 25324.6 481.785   3
  -3   3   4 25596.9 363.856   3
   3  -3  -4 26249.4 368.526   3
  -3  -3   5 16464.8 372.571   3
   3   3  -5 15439.8 364.755   2
  -3   3  -5 16322.5 290.888   4
   3   3   5 16360.0 351.268   4
  -3   3   5 17094.9 271.565   3
   3  -3  -5 16527.8 272.282   3
  -3   3  -5 16139.0 335.716   3
   3   3  -5 15871.7 367.874   3
   3   3  -6 2564.13 137.453   3
  -3   3  -6 2641.83 123.221   3
   3  -3  -6 2786.25 93.3607   3
  -3   3   6 2816.23 93.2556   3
  -3   3  -6 2716.66 92.9610   4
  -3  -3   6 2508.93 136.491   3
   3   3  -7 10472.2 292.572   3
  -3  -3   7 10124.6 298.249   3
   3  -3  -7 10441.7 221.695   3
  -3   3   7 10334.2 220.857   3
  -3   3  -7 10205.4 275.789   3
   3   3  -8 742.356 79.1125   3
   3  -3  -8 747.001 56.2458   3
  -3  -3   8 675.436 75.2111   3
   3  -3   8 778.734 75.6747   3
  -3   3  -8 809.166 72.7158   3
  -3   3   8 723.447 54.1737   3
  -3  -3   9 10.8456 29.9574   3
   3  -3  -9 9.25242 10.3570   3
   3  -3   9-9.54404 13.0584   4
  -3   3  -9-9.49872 13.7744   3
   3  -3   9 71.5850 33.9051   1
   3   3  -9-11.4874 15.1286   3
   3  -3   9 32.2840 22.4801   3
  -3   3   9 26.9120 14.9099   3
   3  -3  10 383.771 67.0756   1
  -3   3  10 323.480 40.4084   3
  -3  -3  10 327.091 57.8125   3
   3   3 -10 340.307 50.9516   1
  -3   3 -10 360.101 55.0713   3
   3   3 -10 401.467 59.3662   3
   3  -3  10 370.361 60.8302   3
  -3   3  10 193.213 18.7476   1
   3  -3  10 352.181 33.9073   4
   3  -3 -10 284.411 43.4043   3
  -3   3  11 278.965 42.4944   3
   3   3 -11 189.709 39.8152   1
  -3   3 -11 244.133 49.1688   3
   3  -3  11 354.820 68.4636   1
  -3   3  11 120.585 20.4777   1
  -3  -3  11 264.659 56.4431   3
   3   3 -11 297.687 53.7065   3
   3  -3 -11 231.347 40.2338   3
   3  -3  11 262.034 30.4745   4
   3  -3  11 391.236 71.7451   3
   3   3 -12 6742.49 263.104   3
  -3   3 -12 7121.99 262.311   3
   3  -3  12 6347.52 267.254   3
  -3   3  12 6669.26 220.785   3
   3  -3 -12 6970.37 223.246   3
  -3  -3  12 6861.95 274.610   3
   3   3 -12 7253.66 271.718   1
   3  -3  12 6194.07 259.491   1
  -3   3  12 5363.19 143.996   1
   3  -3  12 6809.29 170.181   4
  -3   3  13 57.7378 21.3399   1
  -3   3 -13 106.821 38.8557   3
   3  -3  13 68.0481 19.9303   4
  -3   3  13 80.1574 32.6595   3
  -3  -3  13 31.5193 26.1604   3
   3   3 -13 91.4329 35.2088   3
   3  -3  13 97.4831 50.8748   3
  -3  -3 -13 105.933 35.8117   3
   3   3 -13 18.7497 14.9341   1
   3  -3 -13 62.3158 25.0548   3
   3  -3  13 105.706 52.9900   1
  -3  -3 -14 2485.02 155.939   3
   3   3 -14 2468.29 164.198   3
   3  -3  14 2415.28 170.689   3
   3  -3 -14 2445.19 139.989   3
  -3   3 -14 2672.62 164.015   3
  -3  -3  14 2351.14 169.481   3
   3  -3  14 2300.68 164.710   1
  -3   3  14 2432.05 141.604   3
  -3   3  14 2296.27 99.4610   1
   3   3 -14 2110.80 163.243   1
   3   3 -15 4078.63 212.576   1
  -3  -3 -15 3587.46 193.806   3
  -3   3  15 3764.67 185.261   3
  -3   3  15 3446.25 131.335   1
   3   3 -15 3460.69 201.066   3
   3  -3 -15 3540.52 178.803   3
   3  -3  15 3470.70 211.929   3
  -3   3 -15 3727.32 203.713   3
  -3  -3  15 3343.32 209.192   3
   3  -3  15 3765.76 212.487   1
   3  -3  16 5234.87 264.361   1
  -3  -3 -16 5645.56 251.260   3
   3   3 -16 6070.89 271.689   1
  -3   3  16 5261.48 231.278   3
   3  -3  16 5007.13 260.274   3
   3   3 -16 5331.28 258.608   3
   3  -3 -16 5649.27 235.160   3
  -3  -3  16 5299.81 271.013   3
  -3   3  16 5413.28 176.556   1
  -3   3 -16 5487.23 255.391   3
  -3  -3 -17 197.499 55.2484   3
   3  -3  17 102.093 37.9543   3
   3   3 -17 178.022 55.1036   1
   3  -3  17 158.686 51.8722   1
  -3   3  17 202.281 38.8370   1
   3  -3 -17 192.278 52.5802   3
  -3  -3  17 115.939 54.9594   3
  -3   3  17 150.479 55.3639   3
  -3  -3  18 151.797 60.8657   3
  -3  -3 -18 133.368 39.2982   3
   3  -3 -18 93.8903 35.3912   3
  -3   3  18 106.197 30.0238   1
   3  -3  18 103.773 43.1109   3
   3  -3  18 100.071 47.8358   1
  -3   3  18 63.2650 27.6527   3
   3   3 -18 253.158 69.1979   1
   3   3 -19 2180.90 169.497   1
  -3   3  19 2150.88 122.441   1
   3  -3 -19 2188.52 158.854   3
  -3   3  19 2022.63 158.608   3
   3  -3  19 2002.99 175.113   1
   3  -3  19 1830.36 169.984   3
  -3  -3  19 2019.86 184.271   3
  -3   3  20 38.7047 23.5203   3
   3  -3  20-29.3725 35.8966   3
  -3   3  20-12.1377 14.7591   1
  -3  -3  20 56.2640 54.5739   3
   3  -3 -20 17.4516 26.3149   3
   3  -3  20 47.6473 44.0079   1
  -3  -3  21 105.140 47.6766   3
   3  -3  21 19.9376 48.6850   3
   3  -3  21 75.5094 46.9300   1
  -3   3  21 68.9520 29.4818   1
   3  -3 -21 103.576 45.4164   3
  -3   3  21 62.9600 31.8409   3
   3  -3  22-7.10066 18.9544   1
   3  -3  22-52.2883 55.7925   3
  -3   3  22-6.45571 12.9224   1
  -3   3  22 63.4708 36.5024   3
  -3  -3  22 37.9229 42.6566   3
  -3  -3  23 289.134 94.2768   3
   3  -3  23 361.348 84.5096   1
  -3   3  23 109.386 29.0645   1
  -3   3  23 216.728 74.2269   3
   3  -3  23 100.041 47.0440   3
  -3   3  24 3152.67 185.348   1
   3  -3  24 2665.42 234.216   3
   3  -3  24 2926.89 242.504   1
  -3  -3  24 2746.68 238.688   3
  -3   3  24 3235.77 228.201   3
  -3  -3  25 1924.71 199.823   3
   3  -3  25 2234.76 215.908   1
  -3   3  25 2344.10 198.513   3
  -3   3  25 2429.04 163.321   1
   3  -3  25 1944.61 202.259   3
   3  -3  26 68.8418 63.2070   3
  -3  -3  26-56.0639 47.7576   3
  -3   3  26 90.5359 50.9924   3
  -3   3  26 43.0108 15.5972   1
   3  -3  26 106.638 69.4369   1
  -3   3  27 167.659 64.3585   3
   3  -3  27 148.360 65.0427   1
  -3  -3  27 66.5794 33.3289   3
  -3   3  27 101.730 44.1171   1
  -3   3  28 69.6358 45.1678   3
  -3   3  28 46.9147 37.3447   1
  -3  -3  28-4.75992 50.4915   3
   3  -3  28-19.4079 44.3272   1
  -3   3  29 646.493 92.2332   1
  -3   3  29 598.572 110.133   3
  -3  -3  29 560.659 128.151   3
   3  -3  29 597.449 123.199   1
  -3  -3  30 817.888 162.996   3
  -3   3  30 836.001 140.049   3
   3  -3  30 995.818 165.775   1
  -3   3  30 942.922 118.079   1
  -3   3  31 89.9552 45.9852   1
   3  -3  31 190.323 86.6877   1
  -3   3  31 181.538 73.4894   3
  -3  -3  31 81.8622 61.4166   3
   3  -3  32 22.2870 49.5272   1
  -3   3  32-40.1196 47.8291   3
  -3  -3  32 47.4303 73.2464   3
   3   3  33 87.2190 67.9901   1
  -3   3  33-18.6890 26.5857   3
   3  -3  33 19.4851 46.1534   1
  -3  -3  33 100.136 105.055   3
  -3  -3  34 33.4662 67.1433   3
  -3   3  34 42.5291 50.5983   3
   3  -3  34 48.9390 49.6593   1
   3   3  34 140.218 87.1952   1
  -3  -3  35 71.2540 58.2067   3
   3  -3  35 11.6645 67.2776   1
   3   3  35 163.883 92.6189   1
  -3   3  35-64.3620 44.0387   3
  -3  -3  36 39.6680 63.1039   3
   3   3  36 70.1943 70.6875   1
   3  -3  36-11.8929 37.7000   1
   3   3  37 77.3136 55.7408   1
   3  -3  37-22.4839 54.7511   1
  -3  -3  37 104.603 104.140   3
   3  -3  38-13.4565 58.5761   1
   3   3  38 11.6541 49.9206   1
   3  -3  39 5.41119 42.9852   1
   3   3  39 87.6464 72.4778   1
   3   3  40 134.400 89.9692   1
   3  -3  40 56.2527 32.8008   1
  -4  -3   0 733.008 69.9604   3
  -4  -3   0 740.640 68.8213   4
   4   3   0 931.945 73.0082   3
  -4  -3   0 786.324 74.0966   2
  -4  -3  -1 5014.38 185.854   3
  -4  -3  -1 4758.64 171.981   4
  -4  -3   1 4642.39 181.248   3
   4   3  -1 4797.38 179.521   3
  -4  -3   1 5257.46 190.538   2
  -4  -3   2 1.72735 14.8566   3
  -4   3   2 62.0189 13.1419   3
  -4  -3   2-17.9697 21.0041   2
   4   3  -2-8.44627 15.3801   3
  -4  -3  -2 45.1914 19.7110   4
   4   3  -2-1.10146 35.3219   2
  -4  -3  -3 447.803 53.3996   3
  -4   3   3 374.413 31.9207   3
   4   3  -3 319.874 44.1963   2
  -4  -3   3 376.127 54.2699   3
   4   3  -3 361.734 50.5732   3
  -4  -3   3 344.160 52.3208   2
  -4  -3  -3 369.935 46.6493   4
   4   3   3 369.853 49.5176   4
   4   3  -4 70.3195 20.4850   2
   4  -3  -4 81.1427 17.9021   3
  -4  -3  -4 90.2342 24.3603   4
  -4   3   4 107.605 23.5361   3
   4   3  -4 86.3553 28.7607   3
  -4  -3   4 127.076 39.3098   3
   4   3   4 123.903 29.6708   4
  -4   3   4 89.5158 11.3956   2
  -4  -3   4 69.5827 27.3036   2
   4  -3  -5 9405.75 204.373   3
   4   3   5 9324.98 250.853   4
  -4  -3   5 9022.05 277.772   3
   4   3  -5 9370.43 275.431   3
   4   3  -5 8890.66 268.318   2
  -4   3  -5 9097.18 245.481   3
  -4   3   5 9142.01 199.381   3
   4   3   6 6641.41 210.080   4
   4   3  -6 6996.96 238.096   3
  -4   3  -6 6574.97 154.522   4
  -4   3  -6 6593.86 213.452   3
   4   3  -6 6541.80 228.466   2
  -4   3   6 6865.79 172.135   3
   4  -3  -6 6962.11 175.589   3
  -4  -3   6 6788.51 238.561   3
  -4   3  -7 158.443 33.8622   3
   4  -3  -7 167.949 26.6742   3
  -4   3  -7 180.657 21.7342   4
   4   3  -7 150.495 34.9119   3
  -4  -3   7 176.784 39.6459   3
   4   3  -7 164.208 38.1993   2
  -4   3   7 182.100 29.5143   3
   4   3   7 73.6607 19.8871   4
   4  -3  -7 175.636 18.8066   2
  -4   3  -8 11320.4 307.483   3
   4  -3  -8 10964.5 259.733   3
   4  -3  -8 11006.4 205.763   2
   4   3   8 10784.4 285.239   4
  -4  -3   8 11111.7 333.124   3
   4   3  -8 10584.8 319.923   2
  -4   3   8 11192.6 257.603   3
   4   3  -8 11999.6 333.422   3
  -4  -3   9 664.444 78.6807   3
   4   3  -9 662.597 78.2629   3
  -4   3  -9 672.883 72.1674   3
   4  -3  -9 639.498 58.5760   3
  -4   3   9 658.966 57.1319   3
   4  -3 -10 1580.01 96.2853   3
   4   3 -10 1555.26 122.780   3
  -4  -3  10 1583.06 129.329   3
  -4   3 -10 1566.99 112.811   3
  -4   3  10 1537.61 95.6274   3
   4  -3 -11 1047.86 83.8273   3
  -4   3 -11 1005.61 97.4845   3
   4   3 -11 1059.18 104.148   3
  -4  -3  11 1097.85 110.321   3
  -4   3  11 1056.31 83.3067   3
   4   3 -12 18.8964 19.7010   1
   4   3 -12 86.1937 44.4402   3
  -4   3 -12 51.6706 29.6013   3
   4  -3 -12 86.2789 37.8200   3
   4  -3  12 6.90733 8.31880   4
  -4  -3  12 71.0193 34.9274   3
  -4   3  12 26.2066 17.5034   3
  -4   3  13 4669.96 193.358   3
  -4  -3  13 4615.92 234.181   3
  -4   3 -13 4696.07 223.851   3
   4   3 -13 4722.68 230.353   3
   4   3 -13 4093.04 234.405   1
   4  -3 -13 4631.85 194.260   3
   4  -3  13 4727.78 130.352   4
  -4   3 -14 2389.92 164.176   3
   4   3 -14 2603.80 169.975   3
   4  -3 -14 2450.72 141.656   3
  -4  -3  14 2358.22 172.393   3
  -4  -3 -14 2411.19 158.056   3
  -4   3  14 2431.26 144.013   3
   4  -3  14 2418.12 93.1145   4
   4   3 -14 1236.14 161.241   1
   4   3 -15 2467.36 169.252   1
   4  -3 -15 2044.79 137.929   3
   4   3 -15 2064.00 161.277   3
  -4   3 -15 2128.42 159.608   3
  -4  -3  15 1985.57 162.608   3
  -4   3  15 2129.81 140.730   3
  -4  -3 -15 2153.35 152.242   3
   4  -3  15 2196.47 91.3001   4
   4  -3  16 33.5079 18.2923   4
  -4   3  16-0.72372 17.0017   3
   4   3 -16 27.1773 28.0071   3
  -4  -3  16-27.5100 29.1324   3
  -4  -3 -16 10.5053 19.4285   3
  -4   3 -16-2.68802 11.3689   3
   4  -3 -16-8.21283 15.6845   3
   4   3 -16-0.99629 19.2158   1
   4   3 -17 7.55591 15.6004   1
  -4  -3 -17 23.9894 25.1854   3
   4  -3 -17-8.70312 19.2173   3
  -4  -3  17-7.50221 29.8015   3
  -4   3  17-23.5333 28.3311   3
  -4   3  18 10.1772 16.8052   3
   4  -3 -18 61.4272 28.0316   3
   4  -3  18 46.1807 34.9875   1
   4   3 -18 56.4583 34.1267   1
  -4  -3  18 3.48799 29.0626   3
   4  -3  19 135.027 60.9806   1
   4   3 -19 96.0625 44.5969   1
   4  -3 -19 56.8721 32.1669   3
  -4  -3  19-9.87957 20.3180   3
  -4   3  19 40.0885 31.5544   3
   4  -3  20 2065.90 184.636   1
  -4  -3  20 2087.07 188.178   3
   4  -3 -20 2254.80 170.632   3
  -4   3  20 2329.56 171.111   3
   4  -3  21 1193.24 144.930   1
   4  -3 -21 1452.93 135.966   3
  -4  -3  21 1383.45 157.186   3
  -4   3  21 1298.87 134.971   3
  -4  -3  22 151.643 63.8824   3
  -4   3  22 45.3867 20.8859   3
   4  -3  22 118.038 41.8315   1
  -4  -3  23 848.352 139.255   3
   4  -3  23 993.001 138.001   1
  -4   3  23 787.677 110.200   3
   4  -3  24 1594.16 181.233   1
  -4   3  24 1613.72 161.883   3
  -4  -3  24 1533.18 183.202   3
   4  -3  25 171.255 74.0424   1
  -4   3  25 127.242 43.0405   3
  -4  -3  25 131.979 59.7568   3
  -4  -3  26 16.8422 36.3310   3
   4  -3  26 51.8582 57.1237   1
  -4   3  26 81.2779 44.4590   3
  -4   3  27 62.8850 39.4071   3
   4  -3  27 170.622 85.1692   1
  -4  -3  27-3.65061 47.0522   3
   4  -3  28 251.846 91.8464   1
  -4   3  28 276.147 73.7363   3
  -4  -3  28 154.646 64.2106   3
  -4  -3  29 1300.94 190.012   3
   4  -3  29 1279.52 181.546   1
  -4   3  29 1183.83 162.665   3
  -4  -3  30 391.336 116.338   3
   4  -3  30 368.977 100.714   1
  -4   3  30 348.403 98.2380   3
  -4  -3  31 97.2475 76.6989   3
  -4   3  31-2.62277 37.3972   3
   4  -3  31 18.4057 57.6761   1
  -4   3  32 2.93642 28.4545   3
  -4  -3  32 75.4860 52.6888   3
   4  -3  32 91.7735 64.7496   1
   4  -3  33 74.2779 70.9905   1
  -4  -3  33 66.0513 59.2796   3
  -4   3  33 10.7985 33.3875   3
  -4  -3  34 155.357 86.5759   3
  -4   3  34 93.9043 65.6602   3
   4  -3  34 180.319 91.4655   1
   4   3  35 166.608 86.1567   1
  -4   3  35 71.8357 64.1288   3
   4  -3  35 61.1942 63.5665   1
  -4  -3  35 30.2035 64.9211   3
  -4  -3  36 83.4459 68.8540   3
  -4   3  36 94.7492 68.0290   3
   4  -3  36 67.1304 29.9488   1
   4   3  36 163.752 94.3356   1
   4   3  37 101.661 82.5292   1
  -4   3  37 121.793 80.8321   3
   4  -3  37 21.5704 68.1324   1
  -4  -3  37 73.0196 66.6939   3
  -4  -3  38 103.748 107.138   3
   4  -3  38 134.482 95.1931   1
   4   3  38 231.969 101.548   1
  -4   3  38 200.419 98.0661   3
   4   3  39 33.1115 34.1876   1
   4  -3  39-13.0264 63.6541   1
   4   3  40 42.5124 45.3763   1
  -5  -3   0-0.42728 23.8314   2
   5   3   0-15.5198 24.5160   3
  -5  -3   0 29.9225 13.9795   3
   5   3  -1 757.961 73.9929   3
  -5  -3  -1 728.285 75.5316   3
  -5  -3   1 693.465 72.1097   3
  -5  -3  -1 708.646 70.8334   4
  -5   3   1 735.504 55.9720   3
  -5  -3   1 630.415 75.1780   2
  -5  -3   2 442.741 58.7596   3
  -5  -3   2 475.923 59.5254   2
   5   3  -2 472.889 60.9285   3
  -5   3   2 461.036 42.4279   3
  -5  -3  -2 459.902 62.1814   3
  -5  -3  -2 474.755 54.4967   4
   5   3  -3 1035.70 89.1189   3
  -5   3   3 1026.20 63.6496   3
   5   3  -3 927.036 88.7651   2
  -5  -3   3 1042.00 87.5075   3
  -5  -3  -3 955.745 85.8879   3
  -5  -3  -3 984.064 79.3368   4
  -5  -3   3 1110.25 94.8118   2
  -5  -3   4 1864.85 118.863   2
  -5   3   4 1689.32 84.1428   3
  -5  -3   4 1672.74 116.419   3
   5   3  -4 1953.26 120.758   3
   5  -3  -4 1678.22 84.9529   3
  -5  -3  -4 1608.14 100.326   4
  -5   3   4 1816.91 70.6142   2
   5   3  -4 1492.20 113.258   2
  -5  -3   5 851.246 83.4800   3
   5   3  -5 881.882 80.4565   3
   5  -3  -5 758.775 59.3430   3
  -5  -3  -5 796.413 68.1296   4
  -5   3   5 778.155 57.0783   3
   5   3  -5 710.835 73.3806   2
   5   3   5 835.352 73.2288   4
  -5  -3   5 833.872 84.9712   2
  -5   3   5 784.899 44.0511   2
   5   3  -6 2473.20 146.767   2
   5   3  -6 2812.33 154.660   3
   5  -3  -6 2755.78 116.600   3
  -5  -3   6 2690.97 153.250   3
  -5   3   6 2715.17 112.419   3
   5   3   6 2587.80 133.363   4
   5   3  -7 925.350 88.9283   3
   5  -3  -7 854.961 66.3330   3
   5   3   7 835.318 71.8214   4
  -5   3   7 856.434 63.6425   3
  -5  -3   7 800.264 78.1734   3
  -5   3  -7 987.250 82.9212   3
   5   3  -7 818.028 84.3596   2
   5   3  -8 1676.73 122.353   2
   5   3   8 1735.90 103.894   4
   5  -3  -8 1740.84 96.8191   3
  -5  -3   8 1679.49 123.956   3
  -5   3   8 1759.13 96.9840   3
   5   3  -8 1703.24 125.856   3
  -5   3  -8 1708.40 115.322   3
  -5   3  -8 1733.71 63.4540   4
   5   3  -9 1945.10 136.536   3
   5   3   9 1815.88 106.872   4
  -5   3  -9 1974.87 126.591   3
   5   3  -9 1619.94 121.403   2
   5  -3  -9 1878.98 103.945   3
  -5   3   9 1876.23 104.649   3
   5  -3  -9 1733.17 78.5882   2
  -5  -3   9 1800.66 131.303   3
   5   3 -10 6260.85 255.234   2
   5   3  10 6383.75 218.606   4
   5  -3 -10 6763.92 216.992   3
  -5   3 -10 6722.37 252.961   3
  -5  -3  10 6545.11 271.954   3
   5   3 -10 6751.15 267.525   3
   5  -3 -10 6386.52 173.576   2
  -5   3  10 6591.37 214.111   3
   5  -3 -11 18010.4 406.296   3
  -5   3 -11 18674.9 461.186   3
  -5  -3  11 17715.6 484.818   3
  -5   3  11 17782.8 404.138   3
   5  -3 -11 17388.9 339.991   2
   5   3 -11 18478.8 479.514   3
   5   3  11 17133.3 396.024   4
  -5  -3  12 5151.26 250.279   3
   5  -3 -12 5144.11 204.158   3
  -5   3 -12 5331.50 232.811   3
   5   3 -12 5227.32 243.555   3
  -5   3  12 4996.56 200.185   3
  -5   3  13 79.7028 34.3452   3
  -5   3 -13 61.3645 28.7998   3
   5  -3 -13 117.034 40.9813   3
  -5  -3  13 45.2588 27.6509   3
   5   3 -13 72.7954 33.5446   3
  -5   3  14 180.177 41.4773   3
   5   3 -14 72.7888 25.7201   1
   5  -3 -14 180.004 38.4688   3
  -5  -3  14 228.572 56.4078   3
   5   3 -14 168.296 45.4098   3
  -5   3 -14 209.956 51.1726   3
  -5   3 -15 846.924 102.846   3
   5   3 -15 783.500 100.702   3
  -5   3  15 730.458 81.7790   3
  -5  -3  15 762.247 101.882   3
   5  -3 -15 708.776 86.7400   3
   5   3 -15 699.727 102.163   1
   5  -3 -16 1345.86 118.358   3
   5  -3  16 1145.83 58.5206   4
  -5  -3 -16 1401.29 130.632   3
  -5  -3  16 1298.29 138.225   3
  -5   3  16 1313.32 113.420   3
   5   3 -16 819.154 120.113   1
   5  -3 -17-3.02010 19.1123   3
  -5   3  17 0.07323 20.0071   3
   5   3 -17 2.60226 15.6311   1
  -5  -3  17-4.80378 33.5087   3
   5  -3  17-4.52594 4.68174   4
   5  -3 -18 55.5462 35.2052   3
   5   3 -18-16.9408 21.5837   1
  -5  -3  18-0.53828 24.7937   3
   5  -3  18 2.92966 6.10308   4
  -5   3  18-5.36766 16.5518   3
  -5   3  19 426.872 73.5054   3
   5   3 -19 653.450 89.6581   1
   5  -3  19 481.551 43.3166   4
   5  -3 -19 496.366 78.6075   3
  -5  -3  19 458.922 91.3079   3
  -5   3  20 74.3852 33.6943   3
   5  -3 -20 17.0544 19.5967   3
   5  -3  20 87.4662 21.2935   4
  -5  -3  20 27.3051 29.9701   3
   5  -3  21 139.563 28.2967   4
  -5   3  21 82.2583 20.6438   3
  -5  -3  21 72.9324 37.3274   3
   5  -3  21 150.728 54.9396   1
   5  -3  22 47.7899 37.1026   1
  -5   3  22-59.7710 43.5630   3
  -5  -3  22 15.1217 27.2886   3
   5  -3  23 11.7390 33.6961   1
  -5   3  23 16.8985 18.2045   3
  -5  -3  23-0.58835 21.9886   3
  -5   3  24 640.339 99.3418   3
   5  -3  24 750.236 127.215   1
  -5  -3  24 521.195 105.173   3
  -5  -3  25 68.7090 38.5873   3
  -5   3  25 129.161 43.5989   3
   5  -3  25 215.389 80.1538   1
  -5  -3  26 370.318 101.273   3
  -5   3  26 317.097 81.6518   3
   5  -3  26 436.141 120.287   1
  -5  -3  27 206.355 77.1126   3
  -5   3  27 69.0433 43.4969   3
   5  -3  27 57.6693 59.6323   1
  -5   3  28 760.071 120.078   3
   5  -3  28 827.309 146.807   1
  -5  -3  28 610.207 126.841   3
  -5  -3  29 104.496 47.2391   3
  -5   3  29 159.328 65.3663   3
   5  -3  29 177.936 89.5863   1
   5  -3  30 572.685 128.661   1
  -5   3  30 641.901 123.561   3
  -5  -3  30 400.046 114.757   3
  -5   3  31-6.73556 35.3709   3
   5  -3  31 93.4682 78.7350   1
  -5  -3  31 4.18294 29.6017   3
   5  -3  32 143.852 66.8817   1
  -5   3  32 149.509 82.3111   3
  -5  -3  32 90.4178 72.9483   3
  -5  -3  33 35.8615 41.1659   3
  -5   3  33 19.5264 37.4432   3
   5  -3  34 63.8987 71.9153   1
  -5  -3  34-22.2554 32.1995   3
  -5   3  34-4.12643 29.7553   3
   5  -3  35 37.9275 61.7591   1
  -5   3  35-0.46038 38.5072   3
  -5  -3  35 53.6125 32.6926   3
   5  -3  36 57.3568 78.2276   1
  -5  -3  36 23.4651 54.9431   3
  -5   3  36 49.0634 80.3777   3
   5   3  37 153.579 106.926   1
  -5   3  37 101.001 73.6008   3
   5  -3  37 117.515 85.9779   1
  -5  -3  37 45.8205 78.1205   3
   5   3  38 114.358 82.4232   1
  -5   3  38-2.85219 60.3686   3
   5  -3  38 67.0819 61.8783   1
   5   3  39 91.8929 83.3209   1
  -5   3  39-2.66064 41.8773   3
  -5   3  40 15.4291 70.1499   3
   5   3  40-1.28608 83.2595   1
   5   3  41-6.79371 25.9533   1
  -6  -3   0 0.57423 22.1535   3
  -6  -3   0 48.0985 26.3938   2
  -6  -3  -1 2395.57 125.930   4
  -6   3   1 2148.95 109.608   3
  -6  -3   1 2387.02 148.190   2
  -6  -3   1 2329.89 142.154   3
   6   3  -1 2532.15 146.074   3
  -6  -3  -1 2267.90 142.389   3
  -6  -3  -2 2772.61 155.731   3
   6   3  -2 2821.36 157.720   3
  -6  -3   2 2487.02 151.027   3
  -6   3   2 2680.65 122.762   3
  -6  -3  -2 2887.17 137.638   4
  -6  -3   2 2905.22 159.837   2
  -6  -3   3 65.2616 27.1645   3
   6   3  -3 48.8758 22.9602   3
  -6  -3  -3 67.2809 27.9269   3
  -6   3   3 106.425 24.2352   3
  -6  -3   3 81.6995 24.7041   2
  -6  -3  -3 85.4521 30.5791   4
  -6   3   4 5.53408 11.5226   3
  -6  -3  -4-13.8973 17.9686   4
  -6  -3   4-11.6482 23.0605   3
  -6  -3   4-23.5608 15.8931   2
   6   3  -4-3.24401 17.7310   3
  -6  -3  -5-8.60987 15.9285   4
   6   3  -5-21.2343 22.1584   3
  -6   3   5 8.02134 10.1559   3
  -6  -3   5-18.1942 22.8166   3
   6   3  -5-13.5933 19.7946   2
  -6   3   5 1.36725 9.79020   2
  -6  -3   5 43.5033 35.2650   2
   6  -3  -5-9.24842 12.6009   3
   6   3  -6 6841.95 255.036   2
   6   3  -6 7348.63 272.612   3
  -6   3   6 6867.64 208.394   3
  -6  -3  -6 6933.68 224.062   4
  -6  -3   6 7085.22 268.000   3
  -6   3   6 6937.03 174.100   2
   6  -3  -6 6908.02 213.802   3
   6  -3  -7 389.492 46.6615   3
   6   3  -7 346.990 52.9734   2
  -6   3   7 357.269 46.0753   3
  -6  -3   7 309.972 52.2907   3
   6   3  -7 365.256 57.0536   3
  -6   3  -8 24.0788 4.54410   4
   6   3  -8 42.4504 12.1580   3
   6  -3  -8-10.9549 23.0548   3
   6   3  -8-3.25854 26.5667   2
  -6  -3   8-11.5316 41.4016   3
   6   3   8 30.8464 15.8698   4
  -6   3   8 23.8886 11.5898   3
   6  -3  -9 1953.23 115.034   3
  -6   3   9 2060.64 117.994   3
   6   3   9 1961.73 116.767   4
  -6   3  -9 1977.23 132.414   3
   6   3  -9 2240.98 148.157   3
  -6  -3   9 1932.80 144.651   3
   6   3  -9 1883.84 138.922   2
  -6   3  -9 2046.60 62.4303   4
  -6   3  10 8584.79 262.929   3
   6   3 -10 9172.64 324.304   3
   6  -3 -10 8518.41 215.550   2
   6   3 -10 8110.10 300.519   2
   6   3  10 8472.40 257.915   4
  -6  -3  10 8460.59 321.690   3
  -6   3 -10 8750.82 306.549   3
   6  -3 -10 8666.12 267.874   3
  -6   3 -11 155.700 44.4945   3
   6  -3 -11 146.267 23.9321   2
   6   3 -11 175.515 47.6287   3
   6  -3 -11 175.016 36.2629   3
   6   3  11 146.934 33.4310   4
   6   3 -11 145.050 41.7952   2
  -6  -3  11 158.424 41.6391   3
  -6   3  11 182.984 37.0698   3
  -6  -3  12 430.709 76.3072   3
  -6   3  12 353.762 49.5893   3
   6  -3 -12 413.826 58.1227   3
  -6   3 -12 496.557 73.8358   3
   6   3 -12 443.519 70.7178   2
   6  -3 -12 442.764 46.5311   2
   6   3 -12 455.871 70.2885   3
   6   3  12 374.766 51.5611   4
   6  -3 -13 47.2874 23.5688   3
   6  -3 -13 17.7206 15.3347   2
  -6   3 -13 72.1563 34.6489   3
   6   3 -13 82.7312 42.1555   3
  -6   3  13 51.3529 21.2946   3
   6   3 -13-19.6906 18.3880   2
  -6  -3  13 98.6003 51.4002   3
   6   3  13-19.9759 21.5519   4
   6   3  14-27.5858 29.3988   4
   6  -3 -14 8.65654 13.2592   3
  -6   3 -14-0.77204 19.3400   3
  -6   3  14 9.19625 15.2272   3
  -6  -3  14-16.9713 29.2145   3
   6   3 -14-28.4668 30.0437   2
   6  -3 -14 2.21515 14.0635   2
   6  -3 -15 1459.23 102.208   2
   6  -3 -15 1717.30 128.435   3
  -6   3  15 1575.05 126.417   3
   6   3  15 1468.15 106.861   4
  -6  -3  15 1548.39 146.937   3
   6   3 -15 1918.35 147.637   1
  -6  -3  16 1084.49 127.764   3
   6  -3 -16 1065.29 107.121   3
  -6   3  16 1001.51 104.798   3
   6   3 -16 957.003 123.454   1
  -6   3  17 84.5841 36.8801   3
   6  -3 -17 28.8515 14.1647   3
  -6  -3  17 86.9198 43.3517   3
   6   3 -17 6.98187 16.0787   1
   6  -3 -18 8.83578 15.7244   3
  -6  -3  18-28.8088 26.9482   3
   6   3 -18-11.7838 29.7221   1
  -6   3  18-63.3630 33.8128   3
  -6  -3  19 27.8110 34.0178   3
  -6   3  19 21.8851 27.6613   3
   6  -3 -19 44.2296 25.2048   3
   6  -3 -20 813.786 104.998   3
  -6   3  20 718.935 96.6288   3
  -6  -3  20 629.527 100.471   3
  -6   3  21 4.51674 30.0281   3
  -6  -3  21 9.33887 35.8172   3
  -6  -3  22 26.0721 24.3512   3
  -6   3  22 61.3481 19.7081   3
   6  -3  22 71.8235 13.5425   4
  -6  -3  23 6.03029 36.9151   3
  -6   3  23-16.6606 39.3405   3
   6  -3  23 44.7592 10.7615   4
  -6   3  24 1298.99 147.410   3
  -6  -3  24 1106.79 147.663   3
   6  -3  24 1257.99 170.011   1
   6  -3  24 989.094 60.3172   4
  -6  -3  25 37.9426 39.5721   3
  -6   3  25 123.641 57.9307   3
   6  -3  25 106.735 70.8091   1
   6  -3  25 44.8360 14.9792   4
  -6   3  26 890.461 133.896   3
  -6  -3  26 743.590 136.015   3
   6  -3  26 892.888 148.924   1
   6  -3  27 530.403 135.313   1
  -6   3  27 424.797 98.2627   3
  -6  -3  27 437.201 115.151   3
  -6  -3  28 2070.07 230.188   3
   6  -3  28 1997.43 229.635   1
  -6   3  28 2073.58 206.046   3
  -6   3  29 37.6928 45.3289   3
   6  -3  29 103.102 73.9769   1
  -6  -3  29-1.81576 37.0259   3
  -6  -3  30 846.116 162.870   3
   6  -3  30 1067.49 177.021   1
  -6   3  30 894.410 151.016   3
   6  -3  31 311.306 117.176   1
  -6  -3  31 224.067 89.4891   3
  -6   3  31 268.407 96.0000   3
  -6   3  32 112.445 49.5113   3
  -6  -3  32 39.2121 35.6079   3
   6  -3  32 198.353 96.1409   1
   6  -3  33 230.023 110.691   1
  -6  -3  33 133.494 75.7953   3
  -6   3  33 16.9121 40.4601   3
  -6  -3  34 115.353 96.1024   3
  -6   3  34 132.012 68.5704   3
   6  -3  34 185.667 102.085   1
   6  -3  35 28.4927 60.8287   1
  -6  -3  35 48.1414 66.1551   3
  -6   3  35 72.9965 64.8267   3
   6  -3  36 57.4593 61.9647   1
  -6  -3  36 106.349 70.0113   3
  -6   3  36 113.637 83.8872   3
  -6  -3  37 151.811 108.118   3
   6  -3  37 312.977 122.133   1
  -6   3  37 95.6969 73.6836   3
   6  -3  38 115.252 86.1782   1
  -6   3  38-32.4408 37.6741   3
   6   3  39 266.840 117.094   1
  -6   3  39 26.8766 68.0062   3
   6   3  40 120.200 81.3942   1
  -6   3  40 14.3742 36.5712   3
  -7  -3   0 26.4493 21.7815   2
  -7  -3   0 18.5113 19.7199   3
  -7   3   0 5.78226 12.7823   3
   7   3  -1 146.165 40.4772   3
  -7  -3  -1 141.880 39.5744   3
  -7   3   1 120.558 30.5111   3
  -7  -3   1 137.901 42.1500   2
  -7  -3   1 138.823 38.5020   3
  -7   3   2 1019.19 82.0446   3
  -7  -3  -2 1008.15 98.7648   3
  -7  -3   2 920.403 98.1180   3
   7   3  -2 970.256 97.9230   3
  -7  -3   2 992.801 101.103   2
  -7  -3  -2 971.207 89.6569   4
  -7  -3   3 27.5048 31.4658   2
  -7  -3   3 33.3771 18.5657   3
  -7  -3  -3 27.2510 20.8346   4
   7   3  -3 8.75320 16.2850   3
  -7  -3  -3 17.5950 19.9945   3
  -7   3   3 18.6208 15.7981   3
  -7  -3  -4 4731.49 223.733   3
  -7  -3  -4 4698.42 187.933   4
  -7   3   4 4524.40 177.677   3
  -7  -3   4 4466.34 217.071   3
   7   3  -4 4831.56 225.530   3
  -7  -3   4 5222.77 229.986   2
  -7  -3  -5 4156.09 173.999   4
  -7   3   5 3898.17 162.732   3
  -7  -3   5 3847.62 203.044   3
  -7  -3   5 4410.60 216.094   2
  -7   3   5 3980.12 142.757   2
   7   3  -5 4316.45 211.267   3
   7  -3  -6 239.829 39.2321   3
  -7  -3  -6 256.475 42.4495   4
  -7  -3   6 316.773 58.2598   2
   7   3  -6 315.067 58.1042   3
  -7   3   6 308.553 35.6834   2
  -7   3   6 276.853 41.0813   3
   7   3  -6 267.587 49.4899   2
  -7  -3   6 246.162 49.9472   3
   7   3  -7 1009.72 94.1175   2
   7  -3  -7 1001.80 83.3995   3
  -7  -3   7 1005.98 100.818   3
   7   3  -7 1100.72 102.865   3
  -7   3   7 1013.79 83.9859   3
   7   3  -8 40.4804 22.5812   3
  -7   3   8 70.7954 20.6266   3
   7  -3  -8 97.1595 27.3178   3
  -7  -3   8-30.0021 43.6313   3
   7   3  -8-0.21091 23.7086   2
  -7   3   9 392.711 51.0049   3
   7   3  -9 368.194 60.5558   2
   7  -3  -9 413.421 55.3522   3
  -7  -3   9 374.641 68.4529   3
  -7   3  -9 350.927 25.1573   4
   7   3  -9 359.002 56.6243   3
   7  -3 -10 5432.68 217.160   3
  -7  -3  10 5189.79 257.959   3
  -7   3  10 5288.83 210.857   3
  -7   3 -10 5608.95 249.308   3
   7   3 -10 5524.80 260.095   3
   7   3 -10 4772.11 237.510   2
   7   3 -11 3.04344 19.7870   2
   7   3 -11 58.7760 28.9580   3
  -7   3  11 31.7756 17.7615   3
  -7   3 -11 65.5439 21.9131   3
   7  -3 -11 10.1541 16.1956   3
   7   3  11 88.1723 33.9870   4
   7  -3 -11 20.8960 3.96369   1
  -7  -3  11 13.2577 20.7889   3
   7  -3 -12 1279.18 87.7193   2
   7  -3 -12 1373.25 110.554   3
   7   3  12 1208.19 98.1494   4
   7   3 -12 1408.26 133.447   3
  -7   3 -12 1345.61 126.930   3
  -7  -3  12 1205.87 127.414   3
  -7   3  12 1386.54 108.798   3
   7  -3 -12 1114.22 53.8837   1
   7   3 -12 1176.68 118.656   2
  -7   3  13 1900.77 134.770   3
   7  -3 -13 1686.29 108.348   2
   7  -3 -13 1949.29 134.424   3
   7   3 -13 1674.36 144.836   2
  -7   3 -13 1962.86 154.866   3
  -7  -3  13 1829.50 158.804   3
   7   3  13 1822.59 118.632   4
   7  -3 -14 766.338 86.3663   3
   7  -3 -14 689.412 66.5615   2
   7   3 -14 635.790 90.2744   2
   7   3  14 645.278 71.1411   4
  -7   3  14 702.629 81.3123   3
  -7  -3  14 699.399 101.854   3
   7   3 -15-16.6371 24.5137   2
   7  -3 -15 19.3842 20.5545   3
  -7  -3  15 41.2715 28.7060   3
  -7   3  15 57.7859 30.5816   3
   7   3  15 0.86110 14.4642   4
   7  -3 -15 4.66813 14.4428   2
   7   3 -16 786.927 111.284   1
   7   3 -16 716.118 100.841   2
   7  -3 -16 823.329 99.2926   3
   7  -3 -16 737.606 73.6137   2
   7   3  16 846.969 82.2123   4
  -7  -3  16 848.003 115.881   3
  -7   3  16 861.414 99.5093   3
   7  -3 -17 1692.05 118.809   2
   7  -3 -17 1785.63 146.464   3
   7   3 -17 1381.90 138.807   2
   7   3 -17 1950.34 163.568   1
  -7  -3  17 1678.26 165.912   3
  -7   3  17 1640.64 141.804   3
   7   3  17 1721.05 118.996   4
   7   3 -18-26.2811 37.5004   2
  -7   3  18 3.67999 24.5526   3
   7   3  18-6.29671 16.6219   4
  -7  -3  18-1.08114 38.4371   3
   7  -3 -18-23.8733 26.6149   2
   7  -3 -18-8.54268 23.4519   3
   7  -3 -19 349.217 70.3561   3
  -7   3  19 355.402 66.6276   3
   7   3  19 348.951 49.5939   4
   7  -3 -19 376.026 59.4300   2
  -7  -3  19 360.400 82.7238   3
   7   3  20 914.907 90.6172   4
  -7   3  20 968.351 114.670   3
  -7  -3  20 967.089 133.335   3
   7   3  21 337.850 53.6666   4
  -7   3  21 300.938 67.7296   3
  -7  -3  21 288.896 70.9038   3
  -7   3  22 1594.02 160.745   3
  -7  -3  22 1704.22 179.917   3
  -7  -3  23 970.750 147.567   3
  -7   3  23 1140.64 140.107   3
  -7  -3  24 162.916 67.6883   3
  -7   3  24 215.191 68.4454   3
  -7  -3  25 789.182 132.776   3
  -7   3  25 647.351 111.123   3
  -7   3  26 135.183 47.4333   3
  -7  -3  26 111.145 54.2652   3
  -7   3  27 3.01573 20.8069   3
   7  -3  27 121.832 80.7735   1
  -7  -3  27 160.582 82.2091   3
   7  -3  28 442.222 118.960   1
  -7  -3  28 338.868 103.240   3
  -7   3  28 344.618 84.5288   3
   7  -3  29 462.037 121.473   1
  -7   3  29 330.016 89.9378   3
  -7  -3  29 430.471 123.736   3
   7  -3  30 63.5367 67.9152   1
  -7   3  30 19.6506 44.8342   3
  -7  -3  30 58.0681 55.7391   3
  -7  -3  31 280.918 120.060   3
   7  -3  31 425.906 114.170   1
  -7   3  31 374.258 107.407   3
   7  -3  32 94.6618 88.2925   1
  -7  -3  32 112.010 71.2297   3
  -7   3  32 81.6344 64.4056   3
   7  -3  33 73.6008 62.5215   1
  -7  -3  33 25.7511 59.5787   3
  -7   3  33 36.0153 46.7010   3
  -7  -3  34 76.8652 85.3781   3
   7  -3  34 72.2427 78.1236   1
  -7   3  34 69.1834 54.2452   3
  -7  -3  35-8.46786 72.2466   3
   7  -3  35 104.823 91.5207   1
  -7   3  35 4.47360 52.6492   3
  -7  -3  36 16.5705 29.7156   3
   7  -3  36 109.465 85.1404   1
  -7   3  36 48.4863 58.9753   3
   7  -3  37 88.5020 86.5361   1
  -7   3  37 30.0713 36.4887   3
  -7   3  38-2.30390 61.7342   3
  -7   3  39 9.17091 34.7928   3
  -7   3  40 34.9172 73.5548   3
  -8   3   0 19833.0 460.671   3
  -8  -3   0 20074.0 529.958   3
  -8  -3   0 23023.0 553.411   2
  -8  -3  -1 4414.11 229.463   3
  -8   3   1 4582.40 193.846   3
  -8  -3   1 4838.43 239.729   2
  -8  -3   1 4311.89 226.872   3
  -8  -3   2 2857.49 178.044   2
   8   3  -2 2550.13 165.460   3
  -8   3   2 2301.55 133.137   3
  -8  -3  -2 2374.58 163.294   3
  -8  -3   2 2480.16 168.488   3
  -8  -3  -3 2775.95 180.537   3
  -8  -3   3 3374.14 191.096   2
  -8   3   3 2782.43 149.020   3
  -8  -3  -3 2763.35 151.839   4
   8   3  -3 3189.34 185.823   3
  -8  -3   3 2774.34 182.409   3
  -8  -3  -4-42.2176 33.4843   3
  -8  -3   4-13.3325 21.4984   2
  -8   3   4 33.7419 17.7471   3
  -8  -3  -4 31.8842 24.6536   4
   8   3  -4 9.32680 20.2928   3
  -8  -3   4 33.7429 27.2988   3
  -8   3   5 126.283 26.6002   2
   8   3  -5 222.338 53.0585   3
  -8   3   5 114.856 26.4834   3
  -8  -3   5 89.7488 18.8954   3
  -8  -3  -5 156.526 35.6659   4
  -8  -3   5 85.5711 30.2067   2
  -8  -3   6 413.778 66.7878   2
   8   3  -6 503.747 70.7285   3
  -8  -3   6 364.233 60.9754   3
  -8   3   6 396.185 53.3223   3
   8  -3  -6 408.929 56.0928   3
  -8  -3  -6 509.503 59.6786   4
  -8   3   6 428.087 46.9405   2
   8   3  -7 5929.69 267.280   3
   8  -3  -7 5505.57 217.403   3
  -8   3   7 5169.25 210.225   3
  -8  -3   7 5102.92 255.144   3
  -8   3   7 5377.03 182.157   2
  -8  -3  -7 5360.61 208.121   4
  -8  -3   7 6111.26 274.852   2
   8  -3  -8 3063.34 161.977   3
  -8   3   8 2947.54 157.157   3
  -8  -3   8 3005.79 191.419   3
   8   3  -8 3332.80 202.800   3
   8   3  -8 2955.30 185.837   2
   8   3  -9 69.6933 37.1542   2
   8  -3  -9 121.046 31.3937   3
   8   3  -9 133.505 42.9808   3
  -8  -3   9 77.9393 24.7742   3
  -8   3   9 68.4294 21.5284   3
   8   3 -10 918.574 118.726   2
  -8  -3  10 1238.06 126.293   3
  -8   3  10 1225.91 101.752   3
   8  -3 -10 1280.47 107.946   3
   8   3 -10 1439.17 135.431   3
   8  -3 -11 859.433 92.4873   3
  -8  -3  11 788.183 101.236   3
  -8   3  11 794.396 83.5444   3
   8   3 -11 612.101 95.8304   2
   8  -3 -12 418.630 66.8370   3
   8   3 -12 381.373 70.8766   2
  -8  -3  12 401.412 76.6635   3
  -8   3  12 432.788 67.3138   3
  -8   3 -12 395.650 69.1103   3
   8  -3 -12 331.763 31.0550   1
   8   3 -13 128.397 40.2607   2
   8  -3 -13 213.718 45.8064   3
  -8   3  13 189.589 40.9241   3
   8  -3 -13 177.372 22.1860   1
  -8  -3  13 193.042 58.7646   3
   8  -3 -14 477.040 72.1921   3
   8  -3 -14 439.549 37.0194   1
   8   3 -14 356.721 66.7178   2
  -8  -3  14 362.262 75.8327   3
  -8   3  14 415.917 67.3423   3
   8   3  14 531.255 69.6645   4
   8  -3 -14 485.957 59.3238   2
   8  -3 -15 55.5249 34.7393   3
   8   3  15 81.1724 35.2124   4
  -8   3  15 64.3291 24.2043   3
   8   3 -15 22.0798 21.9711   2
  -8  -3  15 89.8484 44.6203   3
   8  -3 -15 67.7698 26.3651   2
  -8   3  16 217.135 51.0020   3
   8  -3 -16 210.961 43.0321   2
   8   3  16 275.552 47.6249   4
   8   3 -16 212.105 53.0399   2
  -8  -3  16 188.419 57.3831   3
   8  -3 -16 210.993 53.3757   3
   8  -3 -17 174.540 42.0114   2
   8  -3 -17 222.974 50.3619   3
   8   3 -17 129.025 39.8511   2
   8   3  17 276.227 51.7361   4
  -8  -3  17 195.937 54.7441   3
  -8   3  17 188.514 47.2925   3
  -8  -3  18 665.312 104.335   3
   8  -3 -18 677.977 92.9310   3
   8   3 -18 586.900 92.9274   2
   8   3  18 774.228 78.2900   4
  -8   3  18 708.496 96.6493   3
   8  -3 -18 580.618 76.8572   2
   8   3  19 4.35807 17.9622   4
   8   3 -19-61.5660 41.4898   2
   8  -3 -19-10.9856 14.7442   2
  -8   3  19-23.4152 30.7821   3
  -8  -3  19 46.8236 47.1048   3
  -8  -3  20 154.029 53.9031   3
   8   3 -20 11.5176 49.4077   2
   8   3  20 171.140 39.1369   4
   8  -3 -20 100.133 28.5782   2
  -8   3  20 135.545 49.7061   3
  -8   3  21-8.65851 27.6105   3
   8  -3 -21-32.0462 36.9883   2
   8   3 -21-43.3788 67.7057   2
  -8  -3  21 44.8582 42.3345   3
   8   3  21 43.1269 18.7684   4
  -8   3  22 108.679 41.9770   3
   8  -3 -22 105.502 32.6667   2
   8   3 -22-11.4128 44.1025   2
  -8  -3  22 178.800 44.4453   3
   8   3  22 213.452 43.7168   4
  -8   3  23-77.1446 47.4512   3
   8  -3 -23-10.2239 36.4341   2
   8   3  23 3.27294 15.5384   4
  -8  -3  23-34.4105 43.3359   3
   8   3 -23-17.5963 51.2264   2
  -8   3  24 80.1914 51.9310   3
  -8  -3  24-37.6402 61.5954   3
   8   3  24 53.5443 23.0050   4
   8  -3 -24-29.7658 33.3579   2
  -8  -3  25-12.5776 44.4076   3
   8   3  25 37.9879 13.6936   4
  -8   3  25 0.69641 38.1585   3
   8  -3 -25 9.13104 17.4824   2
  -8  -3  26 224.343 69.2910   3
  -8   3  26 210.095 74.0522   3
   8   3  26 197.790 46.1672   4
   8  -3 -26 198.880 54.6701   2
  -8  -3  27 310.004 94.6351   3
  -8   3  27 276.057 73.9907   3
   8   3  27 383.106 61.0676   4
  -8   3  28-7.03346 45.4349   3
  -8  -3  28-7.57871 41.1870   3
   8  -3  29 82.5872 72.4338   1
  -8   3  29 200.741 78.2189   3
  -8  -3  29 127.441 89.5359   3
  -8  -3  30 157.666 82.5605   3
  -8   3  30 56.0219 51.8784   3
   8  -3  30 213.039 95.1560   1
  -8   3  31 273.266 94.8946   3
   8  -3  31 254.439 106.153   1
  -8  -3  31 312.597 117.466   3
   8  -3  32 48.8992 81.2256   1
  -8   3  32-23.0060 41.3316   3
  -8  -3  33 70.6001 60.5742   3
  -8   3  33 227.684 94.5965   3
   8  -3  33 210.335 111.791   1
  -8  -3  34 68.8043 73.9444   3
   8  -3  34 55.2326 73.0999   1
  -8   3  34 99.5719 79.8275   3
  -8   3  35 29.4966 28.9052   3
   8  -3  35 261.402 114.734   1
  -8  -3  35 72.9974 75.8962   3
  -8  -3  36 45.9473 53.7364   3
   8  -3  36 176.951 114.281   1
  -8   3  36 180.938 96.6757   3
  -8   3  37 93.7780 66.0910   3
  -8   3  38 64.4987 78.3651   3
  -8   3  39-8.33351 35.0872   3
  -9   3   0-3.10619 16.5286   3
  -9  -3   0 78.7059 51.2114   2
  -9  -3   0-12.1257 31.5997   3
  -9   3   1 669.012 79.4485   3
  -9  -3   1 931.417 107.655   2
  -9  -3   1 759.413 97.5882   3
  -9  -3  -1 750.781 97.1413   3
  -9   3  -1 810.990 86.3571   3
  -9  -3  -2 4804.93 248.189   3
  -9  -3   2 5686.82 268.483   2
  -9   3   2 4638.47 210.272   3
  -9  -3   2 4611.39 250.128   3
  -9   3   3 8905.00 297.345   3
   9   3  -3 9305.27 350.616   3
  -9  -3  -3 9199.29 354.009   3
  -9  -3   3 8723.27 349.740   3
  -9  -3   3 10310.2 373.346   2
  -9  -3  -3 10003.8 307.569   4
  -9  -3  -4 1849.06 128.721   4
  -9  -3  -4 1596.57 141.609   3
  -9   3   4 1573.20 122.858   3
   9   3  -4 1741.79 148.455   3
  -9  -3   4 1571.91 142.867   3
  -9  -3   4 1801.70 150.584   2
  -9   3   5 803.843 84.5422   3
  -9  -3  -5 625.697 88.9849   3
  -9  -3   5 731.097 91.2411   3
  -9   3   5 755.103 72.6860   2
  -9  -3  -5 715.029 83.1033   4
   9   3  -5 798.485 98.8614   3
  -9  -3   5 944.047 108.253   2
  -9  -3   6 531.976 79.1859   3
  -9  -3   6 722.192 89.3058   2
  -9   3   6 567.181 60.0064   2
  -9  -3  -6 525.154 68.2733   4
  -9   3   6 550.333 68.9518   3
   9   3  -6 548.122 81.8798   3
  -9  -3   7-26.6486 27.1687   2
   9  -3  -7 51.8434 27.3531   3
  -9   3   7 10.4519 15.9961   2
  -9   3   7-14.6202 17.4834   3
  -9  -3  -7 18.9898 9.71978   4
  -9  -3   7 68.8793 45.3333   3
  -9   3   8-22.7769 20.3139   3
  -9  -3   8-4.65126 33.4060   3
  -9   3   8-42.7921 25.3706   2
  -9  -3  -8 8.48734 15.7993   4
   9  -3  -8 17.3004 14.8373   3
   9  -3  -9 482.551 68.0038   3
  -9  -3   9 425.690 73.8366   3
  -9   3   9 439.744 63.2954   3
   9   3  -9 363.211 76.7460   2
   9   3 -10 476.002 83.7096   2
  -9  -3  10 551.301 85.6584   3
  -9   3  10 517.496 72.3099   3
   9  -3 -10 600.873 77.4947   3
   9  -3 -11 787.119 92.6150   3
  -9   3  11 724.854 85.4662   3
  -9  -3  11 674.766 98.9253   3
   9   3 -11 571.906 87.9867   2
   9   3 -12 261.413 59.5019   2
   9  -3 -12 265.415 51.1902   3
  -9  -3  12 237.670 59.2619   3
  -9   3  12 242.945 48.0618   3
   9   3 -13 191.539 53.1417   2
  -9   3  13 204.543 48.1684   3
   9  -3 -13 171.600 49.0974   3
  -9  -3  13 179.946 54.5713   3
  -9  -3  14 190.770 52.7325   3
   9  -3 -14 310.172 62.0546   3
   9  -3 -14 196.741 26.6495   1
   9   3 -14 228.928 59.9657   2
  -9   3  14 236.768 54.2894   3
   9  -3 -15 59.5256 15.8525   1
   9  -3 -15 63.5832 26.2016   3
  -9  -3  15 80.2003 45.7929   3
   9   3 -15 45.8428 39.1024   2
  -9   3  15 88.5805 41.4544   3
   9  -3 -16 1268.26 127.056   3
   9  -3 -16 903.326 60.4890   1
  -9   3  16 1008.13 112.121   3
  -9  -3  16 1019.16 128.215   3
   9  -3 -16 932.067 94.2989   2
   9   3 -16 1007.89 122.259   2
   9   3 -17 32.9686 24.9201   2
   9  -3 -17 141.869 41.5825   2
   9  -3 -17 177.793 56.0348   3
  -9  -3  17 74.3605 41.6676   3
  -9   3  17 208.288 62.4841   3
  -9   3  18 511.151 88.9531   3
   9  -3 -18 484.870 79.1106   2
  -9  -3  18 382.590 80.1088   3
   9   3 -18 445.958 84.2061   2
   9   3 -19 411.120 84.4778   2
   9  -3 -19 368.679 67.2417   2
  -9  -3  19 440.861 85.6305   3
  -9   3  19 510.207 84.8704   3
   9  -3 -20 618.874 86.3517   2
  -9   3  20 741.577 108.269   3
  -9  -3  20 612.002 109.927   3
   9   3 -20 450.033 77.2224   2
   9   3  20 996.048 93.2492   4
  -9   3  21 4.05078 26.3156   3
   9  -3 -21 130.291 37.1277   2
   9   3 -21-78.6657 64.5079   2
  -9  -3  21 45.3128 36.0054   3
   9   3  21 238.547 54.1857   4
  -9  -3  22 146.281 49.1687   3
   9   3 -22 61.1248 28.0689   2
   9   3  22 336.259 56.7982   4
   9  -3 -22 203.508 48.8946   2
  -9   3  22 215.431 63.8377   3
  -9   3  23 5.27248 32.0635   3
   9  -3 -23-43.6208 39.3349   2
   9   3 -23-63.9105 47.7853   2
  -9  -3  23 62.1985 45.0819   3
   9   3  23 71.9422 36.7929   4
   9  -3 -24 241.463 58.5224   2
   9   3 -24 126.730 49.5006   2
  -9   3  24 245.662 63.7273   3
  -9  -3  24 169.141 70.2869   3
   9   3  24 377.822 61.8797   4
   9  -3 -25 365.927 72.8507   2
  -9   3  25 452.541 104.543   3
   9   3 -25 378.644 84.3584   2
   9   3  25 604.099 75.2095   4
  -9  -3  25 343.778 93.4487   3
  -9  -3  26 148.633 50.4048   3
  -9   3  26 151.358 75.8222   3
   9   3 -26 88.5219 60.0829   2
   9  -3 -26 166.043 53.0258   2
  -9  -3  27 152.782 59.9951   3
   9  -3 -27 109.367 51.0523   2
   9   3 -27 127.165 49.0509   2
  -9   3  27 179.337 59.9448   3
   9   3 -28-14.5495 38.6724   2
  -9   3  28 29.9623 21.7529   3
  -9  -3  28 68.8356 48.8707   3
   9  -3 -28 23.2464 26.0267   2
  -9   3  29-48.2981 43.0372   3
  -9  -3  29 44.2293 60.6626   3
   9   3 -29 3.27217 38.2950   2
   9  -3 -29-31.4143 32.7351   2
   9  -3  30 157.545 98.1893   1
   9  -3 -30 26.8467 40.8676   2
  -9   3  30-40.7876 23.4481   3
  -9  -3  30 111.960 58.6176   3
   9   3 -30-101.918 63.2005   2
  -9  -3  31 142.431 92.6260   3
  -9   3  31 78.9815 52.1225   3
   9  -3  31 98.0436 96.9647   1
   9  -3 -31 93.6739 37.2161   2
   9   3 -31-3.79704 30.4215   2
  -9  -3  32 37.7797 32.1262   3
   9   3 -32 35.1236 49.2481   2
  -9   3  32 23.3294 49.9781   3
   9  -3  32 123.016 79.8015   1
  -9  -3  33 32.4922 68.3621   3
   9   3 -33 13.8214 39.6466   2
   9  -3  33 167.586 99.1137   1
  -9   3  33 9.92187 33.3582   3
  -9  -3  34 131.264 91.7525   3
  -9   3  34 79.6156 65.6301   3
   9   3 -34-46.6710 32.0968   2
   9  -3  34 120.305 85.1012   1
  -9   3  35 194.013 92.5460   3
   9  -3  35 171.134 94.5231   1
   9   3 -35 102.630 78.7104   2
  -9  -3  35 21.4756 49.8547   3
   9   3 -36 7.81099 44.1395   2
  -9   3  36-64.0168 53.7695   3
  -9   3  37 67.5435 79.2802   3
   9   3 -37-62.7824 49.2404   2
  -9   3  38 124.574 89.5495   3
   9   3 -38 61.3729 64.1297   2
 -10   3   0 470.475 70.6464   3
 -10  -3   0 466.079 83.5455   3
 -10  -3   1 3514.83 226.519   3
 -10   3   1 3462.92 192.512   3
 -10  -3  -1 3380.84 223.616   3
 -10   3  -1 3518.94 199.203   3
 -10   3  -2 2795.66 172.689   3
 -10  -3   2 2643.31 194.728   3
 -10   3   2 2608.00 164.977   3
 -10  -3  -2 2853.37 198.357   3
 -10   3   3 53.4375 28.0622   3
 -10  -3   3-11.8253 33.0093   3
 -10  -3  -3 8.50097 18.8421   3
 -10  -3  -3 168.134 49.7762   4
 -10  -3  -4 2013.18 169.499   3
 -10   3   4 2119.82 148.926   3
 -10  -3  -4 2437.20 151.574   4
 -10   3   4 2474.72 140.358   2
 -10  -3   4 2097.98 176.186   3
 -10  -3  -5 260.012 56.7419   3
 -10   3   5 322.729 57.1947   3
 -10  -3   5 247.939 63.0936   3
 -10   3   5 359.473 56.8777   2
 -10  -3  -5 332.913 58.3682   4
 -10  -3  -6 53.5530 19.2794   3
 -10  -3   6 28.3854 21.1327   3
 -10   3   6 21.4387 20.3163   2
 -10   3   6 22.5904 23.4864   3
 -10  -3  -6 48.2967 26.3287   4
 -10  -3   7 36.3372 39.9894   3
 -10   3   7 91.0765 27.1011   2
 -10  -3  -7 58.9862 27.5890   4
 -10   3   7 89.3012 30.4637   3
 -10  -3   8 33.4458 28.9673   3
 -10   3   8 94.3855 29.8970   3
 -10   3   8 67.8973 16.2980   2
  10  -3  -8 121.878 35.5699   3
 -10  -3  -8 107.099 29.4999   4
  10  -3  -9 730.165 91.5650   3
 -10   3   9 701.382 88.5405   3
 -10  -3   9 642.082 98.6114   3
 -10   3  10-17.0097 16.8308   3
  10  -3 -10 19.0032 20.8501   3
 -10  -3  10-12.0237 40.2881   3
  10  -3 -11 27.8327 20.2316   3
 -10  -3  11-25.4117 23.3483   3
 -10   3  11 55.6241 33.7255   3
  10   3 -11-28.9013 24.6443   2
 -10  -3  12-0.44491 21.1939   3
 -10   3  12-9.98553 14.2810   3
  10  -3 -12-21.0772 15.2200   3
  10   3 -12 11.6528 28.0980   2
  10   3 -13 586.946 106.475   2
 -10  -3  13 802.403 117.879   3
  10  -3 -13 835.505 101.037   3
 -10   3  13 779.059 95.2255   3
  10  -3 -14 889.977 105.181   3
 -10   3  14 765.117 100.601   3
 -10  -3  14 604.880 98.2347   3
  10   3 -14 674.579 106.615   2
  10  -3 -15 72.3945 15.9318   1
  10  -3 -15 175.716 50.0415   3
 -10  -3  15 74.4760 43.7867   3
 -10   3  15 89.6466 34.7461   3
  10   3 -15 59.3733 48.8202   2
 -10  -3  16 1337.54 154.188   3
 -10   3  16 1296.02 134.707   3
  10   3 -16 1291.76 148.601   2
  10  -3 -16 1503.00 84.0549   1
  10   3 -17 424.557 82.4000   2
 -10   3  17 449.743 75.7764   3
  10  -3 -17 479.796 48.0187   1
 -10  -3  17 432.855 87.5368   3
  10   3 -18 25.6809 45.5081   2
 -10  -3  18-59.1026 55.7721   3
 -10   3  18 102.111 44.6877   3
  10   3 -19 561.516 99.1304   2
 -10  -3  19 466.054 95.9765   3
 -10   3  19 691.227 107.859   3
  10  -3 -19 728.288 93.7256   2
 -10  -3  20-17.2963 73.6122   3
  10   3 -20 43.9415 32.2906   2
  10  -3 -20 147.639 44.4834   2
 -10   3  20 214.028 66.4001   3
  10  -3 -21 1488.76 139.174   2
 -10  -3  21 1533.23 183.445   3
 -10   3  21 1562.97 165.629   3
  10   3 -21 1257.10 151.562   2
 -10  -3  22 1634.54 194.365   3
 -10   3  22 1648.19 172.186   3
  10  -3 -22 1851.83 150.605   2
  10   3 -22 1443.56 164.347   2
  10   3 -23 198.167 67.8719   2
  10  -3 -23 204.839 50.4380   2
 -10   3  23 179.395 59.4765   3
 -10  -3  23 151.311 58.0270   3
  10  -3 -24 91.2067 43.4608   2
  10   3 -24 87.7144 34.6231   2
 -10   3  24 55.9205 28.7501   3
 -10  -3  24 47.0533 32.8379   3
  10  -3 -25 52.2976 35.8523   2
 -10   3  25 88.6172 55.1122   3
 -10  -3  25 108.202 59.4519   3
  10   3 -25 71.1230 35.7982   2
 -10   3  26 58.4902 34.2958   3
  10  -3 -26 190.726 58.9094   2
 -10  -3  26 142.144 66.4134   3
  10   3 -26 134.189 62.1304   2
 -10   3  27-6.99201 25.2833   3
  10  -3 -27-39.4722 29.4292   2
  10   3 -27-34.8864 48.8624   2
 -10  -3  27 8.97496 35.5144   3
 -10   3  28 144.034 66.2411   3
  10  -3 -28 57.8814 46.0107   2
  10   3 -28-44.1596 53.3497   2
 -10  -3  28 13.7473 45.9887   3
  10  -3 -29 111.224 49.8351   2
 -10  -3  29 37.3253 59.3408   3
  10   3 -29 49.2689 35.6081   2
 -10   3  29 112.563 56.0520   3
  10   3 -30-38.9352 47.6579   2
 -10   3  30-26.5495 23.7130   3
 -10  -3  30-16.0155 52.1266   3
 -10   3  31-20.8993 41.3954   3
 -10  -3  31 134.764 76.7638   3
  10   3 -31 15.5335 50.2892   2
 -10  -3  32 107.509 69.9922   3
 -10   3  32 48.5265 69.1853   3
  10   3 -32-13.7228 44.8908   2
  10  -3  32 113.107 109.228   1
 -10  -3  33-20.8642 38.0582   3
 -10   3  33 42.2944 47.6443   3
  10   3 -33 80.8534 51.0736   2
 -10  -3  34 18.2644 61.5103   3
 -10   3  34 58.6786 42.4932   3
  10   3 -34 21.4999 37.2041   2
  10  -3  34 80.2371 79.9187   1
  10   3 -35-10.8647 36.3057   2
 -10   3  35 55.2667 30.6557   3
 -10   3  36 137.695 94.3027   3
  10   3 -36 123.790 79.1227   2
  10   3 -37 103.480 69.1509   2
 -10   3  37 64.2227 59.9821   3
 -11   3   0-2.05005 16.6656   3
 -11  -3   0 28.6326 15.5689   3
 -11   3   1 2132.38 159.642   3
 -11   3  -1 2161.10 162.648   3
 -11  -3  -1 2216.74 185.633   3
 -11  -3   1 2310.45 185.040   3
 -11  -3  -2 53.7773 28.8799   3
 -11   3  -2-3.45269 16.5926   3
 -11   3   2 47.9380 30.3321   3
 -11  -3   2 3.33543 23.2404   3
 -11  -3   3 305.582 72.0675   3
 -11   3   3 421.578 68.6188   3
 -11  -3  -3 341.169 69.9846   3
 -11  -3  -4 471.672 87.9578   3
 -11  -3  -4 610.458 81.4082   4
 -11  -3   4 494.137 88.3612   3
 -11   3   4 495.920 74.2168   3
 -11   3   4 542.005 74.9455   2
 -11  -3  -5 73.5247 32.6451   3
 -11  -3   5 90.8887 45.5773   3
 -11  -3  -5 176.343 50.6885   4
 -11   3   5 142.097 45.8289   3
 -11   3   5 102.376 38.4124   2
 -11   3   6 477.738 61.6663   2
 -11   3   6 398.585 67.5330   3
 -11  -3  -6 438.097 83.7304   3
 -11  -3   6 416.836 83.4733   3
 -11  -3  -6 516.775 70.6850   4
 -11  -3  -7 445.920 86.4903   3
 -11  -3   7 489.445 87.7918   3
 -11   3   7 565.424 72.0031   2
 -11   3   7 521.375 73.6398   3
 -11  -3  -7 487.364 67.3362   4
 -11   3   8 14.7228 21.8152   3
 -11  -3   8 25.0467 26.3225   3
 -11   3   8 3.40831 15.1544   2
 -11  -3  -8-28.8738 20.5220   4
  11  -3  -9 175.015 50.2399   3
 -11   3   9 134.897 42.8062   3
 -11  -3   9 155.364 57.4920   3
 -11   3   9 147.309 33.4644   2
 -11  -3  -9 154.310 35.8415   4
 -11   3  10 956.639 110.615   3
 -11  -3  10 974.660 127.134   3
  11  -3 -10 929.223 111.205   3
 -11  -3  11 4315.79 277.904   3
 -11   3  11 4521.26 240.038   3
  11  -3 -11 5094.83 254.111   3
  11  -3 -12 1906.98 161.954   3
 -11   3  12 1790.40 151.259   3
 -11  -3  12 1690.78 172.275   3
  11   3 -13 218.711 76.8736   2
 -11   3  13 166.093 48.0709   3
 -11  -3  13 143.737 50.2488   3
  11  -3 -13 164.688 43.6180   3
 -11   3  14 1069.09 120.263   3
 -11  -3  14 1052.86 144.444   3
  11   3 -14 1133.53 143.444   2
 -11  -3  15 45.6630 31.9588   3
 -11   3  15 13.7553 22.8959   3
  11   3 -15 150.996 72.8523   2
 -11   3  16 467.128 86.7143   3
  11   3 -16 382.669 94.9500   2
  11  -3 -16 419.542 47.6542   1
 -11  -3  16 347.955 75.0953   3
 -11  -3  17 128.037 30.3620   3
  11   3 -17 159.896 67.6736   2
 -11   3  17 163.975 34.5354   3
  11  -3 -17 145.621 26.5817   1
 -11   3  18 1162.03 135.591   3
  11  -3 -18 908.806 69.6402   1
  11   3 -18 949.519 139.065   2
 -11  -3  18 1041.12 140.964   3
 -11  -3  19-31.2614 57.1389   3
 -11   3  19 50.9164 34.0202   3
  11   3 -19 109.968 56.6330   2
  11   3 -20 176.504 62.6795   2
 -11   3  20 302.369 80.4006   3
 -11  -3  20 229.112 65.6613   3
 -11   3  21 185.721 52.1393   3
  11   3 -21 201.729 67.1900   2
 -11  -3  21 96.9933 28.4255   3
 -11   3  22 143.655 55.4996   3
  11  -3 -22 130.829 57.2160   2
 -11  -3  22 78.7408 38.0514   3
  11   3 -22 191.976 59.5094   2
 -11  -3  23 67.7320 36.2523   3
  11   3 -23 27.7959 21.2226   2
 -11   3  23-37.4055 43.6157   3
  11  -3 -23 86.9227 43.9123   2
 -11   3  24-53.2626 43.0467   3
  11  -3 -24 66.4165 46.0134   2
 -11  -3  24 17.2802 30.7041   3
  11   3 -24-15.9462 25.0989   2
  11  -3 -25 46.4831 36.7390   2
 -11   3  25 12.9514 23.3300   3
  11   3 -25-68.0882 46.8423   2
 -11  -3  25 39.7076 49.6121   3
 -11   3  26 380.878 94.0738   3
 -11  -3  26 303.651 89.1729   3
  11   3 -26 277.972 79.2492   2
  11  -3 -26 445.370 85.9743   2
  11   3 -27 81.9155 44.4578   2
 -11   3  27 158.519 66.0689   3
 -11  -3  27 101.538 65.2619   3
  11  -3 -27 131.130 49.5406   2
  11   3 -28-15.9272 50.4771   2
 -11  -3  28 20.1689 40.4784   3
  11  -3 -28 3.74255 18.8590   2
 -11   3  28 35.4779 51.4768   3
  11   3 -29 22.5855 30.6076   2
 -11   3  29-11.3001 49.8018   3
 -11  -3  29 75.7269 45.7397   3
 -11  -3  30 14.1250 68.3096   3
  11   3 -30-28.3934 30.7546   2
 -11   3  30 25.0505 54.5345   3
 -11   3  31 66.4912 44.2817   3
 -11  -3  31 40.3961 67.7164   3
  11   3 -31-28.4945 45.3994   2
 -11  -3  32 95.9504 103.891   3
 -11   3  32 194.380 85.2251   3
  11   3 -32 129.193 52.3642   2
 -11  -3  33-0.08002 55.9992   3
  11  -3  33 182.927 120.141   1
  11   3 -33 127.386 67.5388   2
 -11   3  33 121.758 70.3823   3
  11   3 -34 194.661 88.9936   2
 -11   3  34 142.209 71.6588   3
 -11   3  35 55.2070 57.9408   3
  11   3 -35-23.2540 26.8144   2
 -11   3  36 32.6137 31.4488   3
  11   3 -36 114.193 74.6701   2
  11   3 -37 32.0027 60.1627   2
 -12  -3   0 207.289 54.6707   3
 -12   3   0 254.228 57.0351   3
 -12   3   1 8.37756 20.6402   3
 -12  -3  -1 69.2990 20.5186   3
 -12   3  -1 51.2226 25.3381   3
 -12  -3   1 74.6143 43.8141   3
 -12  -3   2 464.735 83.5802   3
 -12  -3  -2 382.309 82.1600   3
 -12   3   2 449.878 78.9199   3
 -12   3  -2 449.606 76.5088   3
 -12   3   3 1067.07 113.798   3
 -12  -3   3 1157.49 144.143   3
 -12   3  -3 1284.48 133.341   3
 -12  -3  -3 1303.75 145.225   3
 -12   3   4 153.292 51.0047   3
 -12  -3   4 149.692 49.0907   3
 -12   3   4 185.251 52.1671   2
 -12  -3  -4 174.785 65.8507   3
 -12  -3  -4 197.247 56.7237   4
 -12  -3   5 3069.16 229.099   3
 -12  -3  -5 2812.04 227.146   3
 -12   3   5 3695.59 196.608   2
 -12   3   5 3044.55 197.661   3
 -12  -3  -5 3634.40 202.340   4
 -12   3   6 587.740 72.8187   2
 -12  -3   6 491.432 100.973   3
 -12   3   6 568.305 81.1192   3
 -12  -3  -6 636.452 82.3471   4
 -12  -3  -6 496.429 99.0998   3
 -12  -3   7 331.419 76.3809   3
 -12  -3  -7 297.088 75.3427   3
 -12   3   7 264.555 63.3005   3
 -12   3   7 346.250 63.7118   2
 -12  -3  -7 350.062 61.1882   4
 -12   3   8-1.58819 17.2781   3
 -12  -3   8 9.76964 24.9692   3
 -12   3   8-4.17201 17.5503   2
 -12  -3  -8 18.9503 15.4379   4
 -12  -3  -8 48.0841 44.5611   3
 -12   3   9 144.943 46.5061   3
 -12  -3   9 115.437 49.5065   3
 -12   3   9 103.016 19.6891   2
 -12  -3  -9 115.636 29.0096   4
 -12  -3  10 532.530 100.644   3
 -12   3  10 522.365 82.9395   3
 -12   3  11 175.475 49.3897   3
 -12  -3  11 148.038 50.9766   3
 -12  -3  12 153.015 61.1225   3
 -12   3  12 132.100 43.6577   3
 -12  -3  13 155.105 50.6306   3
 -12   3  13 151.274 41.5684   3
 -12   3  14 106.680 31.3844   3
 -12  -3  14 117.283 51.3297   3
 -12  -3  15 4622.55 311.460   3
 -12   3  15 5084.41 280.603   3
 -12   3  16 1084.80 127.341   3
 -12  -3  16 1107.79 148.402   3
  12   3 -16 1098.41 153.095   2
  12  -3 -16 1081.70 88.4576   1
 -12   3  17-37.3727 45.6023   3
  12  -3 -17 7.38765 15.8604   1
 -12  -3  17-77.8720 79.2220   3
  12   3 -17 103.758 66.1129   2
 -12  -3  18-72.2752 53.3350   3
 -12   3  18-7.07104 39.2498   3
  12   3 -18 42.3779 31.6614   2
  12   3 -19 356.319 85.1301   2
 -12  -3  19 224.252 63.6172   3
 -12   3  19 182.877 52.4403   3
  12   3 -20-11.7796 37.1438   2
 -12  -3  20-99.6481 72.0400   3
 -12   3  20-34.3535 42.2298   3
  12   3 -21 156.446 62.2468   2
 -12  -3  21 167.616 60.5371   3
 -12   3  21 251.915 73.1031   3
  12   3 -22 120.863 45.5685   2
 -12  -3  22-10.3562 26.2984   3
 -12   3  22 175.141 60.1834   3
  12   3 -23 71.6453 36.7454   2
 -12  -3  23 14.8150 43.5049   3
 -12   3  23 92.8332 54.1803   3
 -12  -3  24 232.514 81.1025   3
  12   3 -24 261.610 78.1379   2
 -12   3  24 266.630 72.7194   3
 -12   3  25 58.5165 32.0303   3
 -12  -3  25 76.8912 64.2711   3
  12   3 -25 37.7494 28.1914   2
  12   3 -26 33.8259 49.8545   2
 -12   3  26 57.6035 51.4237   3
  12  -3 -26 109.155 56.0973   2
 -12  -3  26 30.3921 59.2195   3
  12   3 -27 77.5223 47.4569   2
 -12   3  27 82.2774 54.7991   3
 -12  -3  27 0.47320 28.6683   3
 -12   3  28 24.0361 41.0281   3
  12   3 -28-34.3157 42.0317   2
 -12  -3  28 14.9261 72.8663   3
 -12   3  29 98.2887 54.9750   3
  12   3 -29 92.8310 71.5596   2
 -12  -3  29 62.6312 58.5301   3
 -12  -3  30 24.3060 61.6653   3
 -12   3  30 18.8883 54.0267   3
  12   3 -30 14.5498 44.1575   2
 -12  -3  31 37.1783 71.3254   3
 -12   3  31 46.3718 47.0075   3
  12   3 -31 152.573 70.4124   2
  12   3 -32-22.2287 52.3398   2
 -12   3  32 111.719 63.9795   3
 -12  -3  32-36.5986 50.1796   3
 -12   3  33 170.987 74.1241   3
  12   3 -33 46.5902 52.7728   2
  12   3 -34 91.5733 60.3118   2
 -12   3  34 26.7535 56.3504   3
  12   3 -35 6.08656 36.8755   2
 -12   3  35 33.1493 68.1601   3
  12   3 -36 162.051 73.8697   2
 -13  -3   0-34.5702 42.2396   3
 -13   3   0 22.1159 30.8461   3
 -13   3   1-2.65398 27.4536   3
 -13  -3   1 16.2449 36.9124   3
 -13   3  -1 22.3341 28.1481   3
 -13  -3  -1-23.7118 50.2185   3
 -13   3  -2 30.6621 29.1412   3
 -13   3   2 45.2349 26.4718   3
 -13  -3  -2-37.0964 40.5586   3
 -13  -3   2-5.65939 40.5524   3
 -13   3   3 35.1747 23.7323   3
 -13  -3   3-9.29465 33.7281   3
 -13   3  -3 7.20657 17.5918   3
 -13  -3  -3 35.2101 34.3488   3
 -13  -3   4 852.865 125.357   3
 -13   3   4 786.943 102.465   3
 -13  -3  -4 809.355 122.942   3
 -13   3   4 920.671 101.341   2
 -13  -3  -4 1120.87 118.174   4
 -13   3  -4 998.012 127.509   3
 -13  -3  -5 186.167 53.2676   4
 -13   3   5 143.595 42.4169   3
 -13  -3   5 180.610 53.0497   3
 -13   3   5 84.3513 31.8611   2
 -13  -3  -5 151.814 53.6876   3
 -13   3   6 225.808 54.6074   3
 -13   3   6 220.950 56.3136   2
 -13  -3  -6 238.949 59.2499   4
 -13  -3  -6 287.917 80.5555   3
 -13  -3   6 211.831 66.7300   3
 -13  -3  -7 820.541 127.695   3
 -13  -3  -7 987.287 103.568   4
 -13  -3   7 843.433 132.182   3
 -13   3   7 838.227 111.217   3
 -13   3   7 796.095 100.472   2
 -13   3   8 43.9459 30.4532   3
 -13  -3  -8-13.4459 17.6178   4
 -13  -3   8 48.9723 57.1102   3
 -13  -3  -8 84.9821 55.6132   3
 -13   3   8 40.3576 27.3343   2
 -13  -3  -9 1087.09 154.661   3
 -13  -3  -9 1103.15 106.747   4
 -13   3   9 1352.08 121.563   2
 -13  -3   9 1117.15 148.968   3
 -13   3   9 1165.40 131.262   3
 -13   3  10 260.509 69.2346   3
 -13  -3  10 214.336 74.6876   3
 -13  -3 -10 194.624 43.8953   4
 -13  -3  11 4804.98 314.574   3
 -13   3  11 4728.96 269.421   3
 -13  -3  12 5456.08 335.805   3
 -13   3  12 5284.91 288.772   3
 -13  -3  13 1731.58 189.500   3
 -13   3  13 1669.74 160.361   3
 -13  -3  14 2689.63 240.680   3
 -13   3  14 2880.85 219.914   3
 -13   3  15 739.722 114.996   3
 -13  -3  15 688.406 131.459   3
 -13  -3  16 75.6190 46.2760   3
 -13   3  16 43.5141 34.1731   3
 -13   3  17 25.4404 33.3735   3
 -13  -3  17-19.8539 42.0111   3
 -13  -3  18-25.4937 53.3332   3
 -13   3  18 21.2082 27.4383   3
 -13   3  19 488.509 88.3377   3
  13   3 -19 484.123 102.099   2
 -13  -3  19 380.924 94.4023   3
 -13   3  20 21.7064 29.8974   3
 -13  -3  20-1.29701 25.7774   3
  13   3 -20 52.2154 56.1957   2
  13   3 -21 87.8544 58.7519   2
 -13  -3  21-30.1632 59.1826   3
 -13   3  21 5.92392 29.0961   3
 -13   3  22 56.3205 36.4725   3
 -13  -3  22-21.2254 56.9377   3
  13   3 -22 133.391 69.4358   2
  13   3 -23 20.0890 43.4044   2
 -13   3  23-34.7022 34.4342   3
 -13  -3  23-34.1182 45.4369   3
 -13  -3  24 124.720 63.7106   3
  13   3 -24 121.551 60.8458   2
 -13   3  24 198.546 78.7588   3
  13   3 -25 115.700 66.0840   2
 -13  -3  25 20.3523 33.5962   3
 -13   3  25 89.6780 56.2132   3
 -13  -3  26 38.4671 41.7126   3
 -13   3  26-31.6093 37.8149   3
  13   3 -26 59.9354 42.6993   2
 -13  -3  27-107.339 62.8116   3
  13   3 -27 70.4435 30.3995   2
 -13   3  27 38.5403 55.7457   3
 -13   3  28 261.134 92.8854   3
 -13  -3  28 108.563 69.3103   3
  13   3 -28 190.474 79.5283   2
  13   3 -29-0.05824 28.8901   2
 -13  -3  29-22.4913 29.0164   3
  13   3 -30-27.7514 39.1691   2
 -13  -3  30 58.3417 65.6840   3
 -13   3  30 126.089 64.6391   3
  13   3 -31 101.025 65.8323   2
 -13  -3  31 75.3730 78.8277   3
 -13   3  31 342.007 116.523   3
  13   3 -32-11.8092 42.6410   2
 -13   3  32 46.8941 40.4983   3
  13   3 -33 7.68023 35.8349   2
 -13   3  33 58.6344 74.8875   3
  13   3 -34 97.8147 73.4582   2
 -13   3  34 111.289 67.1131   3
  13   3 -35 11.5980 46.3208   2
 -14   3   0 21.6319 25.5484   3
 -14  -3   0-28.7938 51.7156   3
 -14   3  -1 89.3420 23.8345   3
 -14  -3  -1 8.97447 37.4772   3
 -14  -3   1-42.1176 56.1618   3
 -14   3   1 61.3814 35.9285   3
 -14   3  -2 329.364 75.9904   3
 -14  -3  -2 190.754 39.2862   3
 -14   3   2 171.645 35.6462   3
 -14  -3   2 159.000 42.2309   3
 -14  -3   3 203.495 66.2451   3
 -14  -3  -3 79.9018 25.6181   3
 -14   3   3 100.131 30.0634   3
 -14   3  -3 212.834 71.2359   3
 -14  -3  -4 1034.38 146.189   3
 -14   3   4 1043.29 127.033   3
 -14  -3   4 1137.38 150.415   3
 -14   3  -4 1253.71 149.442   3
 -14   3  -5 817.961 123.470   3
 -14  -3   5 722.008 118.443   3
 -14   3   5 640.331 98.8390   3
 -14  -3  -5 664.526 114.394   3
 -14   3   5 461.096 104.371   2
 -14   3   6 540.452 78.4135   2
 -14  -3  -6 392.354 97.7009   3
 -14   3   6 483.142 85.8078   3
 -14   3  -6 499.801 100.412   3
 -14  -3   6 467.562 98.2574   3
 -14  -3  -6 599.252 84.4320   4
 -14  -3  -7 853.969 134.090   3
 -14   3   7 652.126 101.144   3
 -14  -3   7 753.008 125.061   3
 -14   3   7 743.207 108.280   2
 -14  -3  -7 803.117 98.3655   4
 -14   3   8 94.2515 50.0422   3
 -14   3   8 104.743 42.4597   2
 -14  -3  -8 69.1628 30.6379   4
 -14  -3  -8 201.673 74.0487   3
 -14  -3   8 127.408 60.3448   3
 -14   3   9 1077.72 119.095   2
 -14   3   9 1274.76 142.776   3
 -14  -3   9 1131.14 150.104   3
 -14  -3  -9 1104.69 162.686   3
 -14  -3  -9 961.901 104.243   4
 -14  -3 -10 148.416 83.6442   3
 -14   3  10 169.006 76.3550   3
 -14  -3  10 94.4814 68.0297   3
 -14  -3 -11 998.949 150.436   3
 -14   3  11 1006.57 130.553   3
 -14  -3  11 993.680 150.883   3
 -14  -3  12 749.310 132.428   3
 -14   3  12 719.528 110.908   3
 -14  -3  13 721.887 132.467   3
 -14   3  13 783.351 113.146   3
 -14  -3  14 1010.85 165.075   3
 -14   3  14 818.011 127.470   3
 -14  -3  15 1371.33 183.620   3
 -14   3  15 1465.44 164.740   3
 -14  -3  16 27.1061 37.3007   3
 -14   3  16 61.2129 47.3636   3
 -14  -3  17-4.89773 36.3325   3
 -14   3  17 0.90853 19.4648   3
 -14   3  18-10.3724 35.4247   3
 -14  -3  18 25.0772 43.0463   3
 -14  -3  19 114.165 55.0744   3
 -14   3  19 143.102 49.4648   3
 -14  -3  20 42.8708 41.2651   3
 -14   3  20 190.475 67.0577   3
 -14  -3  21 32.5743 42.4828   3
 -14   3  21 71.4596 54.2047   3
 -14   3  22 210.254 61.6397   3
 -14  -3  22 201.155 71.7129   3
 -14   3  23 20.8760 28.3968   3
 -14  -3  23-52.9511 57.3029   3
 -14  -3  24-74.5641 72.8469   3
 -14   3  24 40.6996 58.4842   3
  14   3 -25 238.628 83.6805   2
 -14   3  25 142.168 67.1693   3
 -14  -3  25 83.6855 64.3070   3
 -14  -3  26-72.9014 62.9688   3
 -14   3  26 60.3597 29.0204   3
  14   3 -26 25.5715 30.5885   2
 -14  -3  27 70.0815 67.9490   3
 -14   3  27 54.9294 54.6779   3
  14   3 -27 48.0815 40.1272   2
 -14  -3  28 94.8458 85.6748   3
  14   3 -28 28.9594 43.9079   2
 -14   3  28 127.244 79.4506   3
 -14  -3  29 11.2382 71.1325   3
 -14   3  29 6.34513 51.8157   3
  14   3 -29 65.2751 53.4636   2
  14   3 -30 82.8487 45.9369   2
 -14   3  30 39.4936 56.1817   3
 -14  -3  30 28.0095 62.9205   3
  14   3 -31 26.4308 44.9296   2
 -14   3  31 81.9237 69.3178   3
  14   3 -32 0.13057 47.9635   2
 -14   3  32 43.0658 65.1524   3
 -14   3  33 76.7085 79.0060   3
  14   3 -33 13.5487 50.4306   2
  14   3 -34 108.521 67.7531   2
 -15   3   0-8.71967 29.0078   3
 -15  -3   0-73.1016 59.7889   3
 -15   3  -1 47.4513 36.3286   3
 -15   3   1 18.9012 24.8179   3
 -15  -3  -1-16.5090 57.9993   3
 -15  -3   1 73.7859 32.5511   3
 -15   3  -2 389.440 84.9699   3
 -15  -3   2 195.526 44.8800   3
 -15  -3  -2 206.427 56.7706   3
 -15   3   2 258.549 57.8440   3
 -15  -3  -3 674.718 113.894   3
 -15  -3   3 788.045 124.912   3
 -15   3  -3 679.589 106.616   3
 -15   3   3 550.232 95.6618   3
 -15   3  -4 3.44009 21.5640   3
 -15  -3   4-21.8041 39.5627   3
 -15   3   4 7.75789 32.8625   3
 -15  -3  -4-20.8418 51.8925   3
 -15  -3  -5-34.5790 49.7494   3
 -15  -3   5-26.8898 51.7541   3
 -15   3   5-2.71862 27.8901   3
 -15   3  -5-20.9769 24.5877   3
 -15  -3  -6 349.932 80.0084   3
 -15  -3   6 355.267 93.1213   3
 -15   3   6 318.978 74.4717   3
 -15   3  -6 425.843 94.6844   3
 -15   3  -7 51.9739 38.0423   3
 -15  -3  -7 16.6886 37.3627   3
 -15   3   7-2.21306 24.0720   3
 -15  -3   7 20.6056 40.5806   3
 -15   3   8 623.707 106.409   3
 -15  -3   8 625.624 126.151   3
 -15  -3  -8 603.224 121.373   3
 -15   3   9 400.657 85.7847   3
 -15  -3  -9 347.376 101.988   3
 -15  -3   9 412.892 108.340   3
 -15  -3 -10 1393.68 183.463   3
 -15  -3  10 1440.54 181.154   3
 -15   3  10 1258.78 150.778   3
 -15  -3 -11 96.4074 63.3862   3
 -15  -3  11 12.0479 32.6684   3
 -15   3  11 18.1025 19.3761   3
 -15  -3  12 199.430 78.0131   3
 -15   3  12 124.496 52.4577   3
 -15  -3 -12 127.305 86.9125   3
 -15   3  13 968.826 136.560   3
 -15  -3  13 1040.53 160.911   3
 -15  -3  14 17.1624 42.2877   3
 -15   3  14 29.8829 37.0873   3
 -15   3  15 17.2247 22.6636   3
 -15  -3  15-56.8893 60.0247   3
 -15  -3  16 58.7750 55.2777   3
 -15   3  16-7.56539 33.6188   3
 -15  -3  17-5.97374 35.0703   3
 -15   3  17 1.29947 24.8500   3
 -15  -3  18 24.5410 31.8447   3
 -15   3  18 20.1441 28.8833   3
 -15  -3  19 43.0546 63.3342   3
 -15   3  19 32.5726 44.9877   3
 -15  -3  20 115.868 76.3948   3
 -15   3  20 146.256 61.6039   3
 -15   3  21 9.01594 25.5742   3
 -15  -3  21-26.8489 31.6788   3
 -15  -3  22 22.0278 45.2453   3
 -15   3  22 41.5292 38.4704   3
 -15   3  23 105.699 63.9461   3
 -15  -3  23 152.099 87.3622   3
 -15   3  24 184.588 79.1484   3
 -15  -3  24 91.4308 61.5390   3
 -15   3  25 57.9142 59.1260   3
 -15  -3  25 71.7736 88.0011   3
 -15  -3  26 121.991 74.3119   3
 -15   3  26 328.453 101.499   3
 -15   3  27 43.7518 62.9280   3
 -15  -3  27 83.3692 78.9129   3
 -15   3  28 76.9583 73.0380   3
  15   3 -28 177.495 83.7816   2
 -15  -3  28 98.6573 84.2831   3
 -15   3  29 18.6558 48.2438   3
  15   3 -29 84.4352 68.7298   2
 -15   3  30-38.4781 38.0852   3
  15   3 -30 73.1339 64.5791   2
 -15   3  31 83.6648 67.1967   3
  15   3 -31 0.06643 32.3053   2
  15   3 -32 54.9998 61.3893   2
 -16   3   0-7.69797 21.5720   3
 -16  -3   0-27.5700 45.0113   3
 -16   3   1 568.887 99.4849   3
 -16   3  -1 621.286 110.617   3
 -16  -3   1 536.299 113.566   3
 -16  -3  -1 535.035 106.313   3
 -16   3  -2 54.4653 34.6443   3
 -16  -3   2-3.35034 58.2517   3
 -16   3   2 29.1628 24.4416   3
 -16  -3  -2 97.7755 56.2821   3
 -16  -3  -3-50.1094 56.0822   3
 -16   3  -3 79.7869 36.1156   3
 -16   3   3 9.08180 41.5503   3
 -16  -3   3 27.6694 31.1139   3
 -16  -3   4 198.519 70.2223   3
 -16   3  -4 210.328 63.5932   3
 -16   3   4 113.754 44.8122   3
 -16  -3  -4 129.766 59.2663   3
 -16  -3  -5 35.9625 49.0015   3
 -16   3   5 72.5089 34.9588   3
 -16  -3   5 63.4893 56.4602   3
 -16   3  -5 133.449 53.8498   3
 -16   3   6 382.056 87.2032   3
 -16  -3   6 505.703 114.294   3
 -16   3  -6 432.674 96.7065   3
 -16  -3  -6 421.877 115.505   3
 -16   3   7 107.936 49.4181   3
 -16  -3   7 99.2018 66.7529   3
 -16   3  -7 97.8869 63.6898   3
 -16  -3  -7 53.7848 44.3772   3
 -16   3  -8 869.993 137.816   3
 -16  -3  -8 814.968 147.289   3
 -16   3   8 743.770 118.657   3
 -16  -3   8 871.472 143.913   3
 -16   3   9 815.057 126.313   3
 -16  -3   9 803.072 144.950   3
 -16  -3  -9 571.848 121.930   3
 -16  -3 -10 1139.65 171.078   3
 -16   3  10 1078.43 147.377   3
 -16  -3  10 1110.29 166.077   3
 -16  -3  11 308.573 99.4033   3
 -16   3  11 172.717 57.5407   3
 -16  -3 -11 171.693 83.9480   3
 -16  -3 -12 469.109 114.414   3
 -16  -3  12 570.384 125.915   3
 -16   3  12 398.221 85.5269   3
 -16  -3  13 88.0091 53.2178   3
 -16   3  13 151.389 61.4730   3
 -16  -3 -13 81.4686 57.6277   3
 -16  -3  14 251.495 89.5744   3
 -16   3  14 305.177 81.1295   3
 -16  -3 -14 317.927 100.948   3
 -16   3  15 132.499 63.6690   3
 -16  -3  15 208.006 93.0135   3
 -16  -3  16-9.71327 27.5247   3
 -16   3  16 113.048 60.2934   3
 -16  -3  17 5.59008 25.0370   3
 -16   3  17-83.1182 51.2289   3
 -16   3  18 146.922 56.5639   3
 -16  -3  18 46.7269 45.0975   3
 -16  -3  19 230.808 108.545   3
 -16   3  19 196.806 69.9240   3
 -16  -3  20-36.6338 33.2809   3
 -16   3  20 84.1002 42.7151   3
 -16  -3  21 238.414 95.5225   3
 -16   3  21 107.820 42.5104   3
 -16  -3  22 204.599 107.812   3
 -16   3  22 206.969 75.8185   3
 -16  -3  23 123.991 85.4861   3
 -16   3  23-102.666 50.8018   3
 -16  -3  24 217.987 101.785   3
 -16   3  24 146.997 70.6058   3
 -16   3  25 96.4081 61.0572   3
 -16  -3  25 81.4667 73.7247   3
 -16  -3  26 192.073 89.7043   3
 -16   3  26 107.856 62.5401   3
 -16   3  27 132.695 71.0821   3
 -16   3  28-81.4363 67.3135   3
 -16   3  29 128.023 73.7690   3
 -17   3   0-15.1001 26.2725   3
 -17  -3   0-124.021 80.4264   3
 -17   3   1 24.8275 24.4083   3
 -17   3  -1-44.7387 36.2922   3
 -17  -3  -1 6.64609 24.3450   3
 -17  -3  -2 22.4493 36.5834   3
 -17   3   2 46.2763 19.8007   3
 -17  -3   2 51.2610 30.4715   3
 -17   3  -2 84.4343 56.6225   3
 -17   3  -3 51.4574 32.7192   3
 -17   3   3 49.6579 26.6878   3
 -17  -3  -3 122.509 30.7983   3
 -17  -3   3 53.3305 34.1933   3
 -17   3   4-46.4144 38.7574   3
 -17  -3  -4-97.4209 57.4348   3
 -17  -3   4-33.5866 42.8643   3
 -17   3  -4 6.32225 39.2234   3
 -17   3  -5 66.3103 46.1689   3
 -17  -3   5 40.7528 54.7885   3
 -17  -3  -5 49.9565 34.0385   3
 -17   3   5 36.5660 19.8894   3
 -17  -3   6 128.386 67.0094   3
 -17  -3  -6 36.8833 48.4257   3
 -17   3   6 146.144 62.8060   3
 -17   3  -6 36.1211 29.7827   3
 -17   3  -7 559.190 119.159   3
 -17   3   7 607.844 114.265   3
 -17  -3   7 494.868 116.443   3
 -17  -3  -7 530.685 136.919   3
 -17   3   8 19.5157 19.3879   3
 -17  -3   8 102.132 69.4895   3
 -17   3  -8 123.613 65.7145   3
 -17  -3  -8 12.6740 38.4812   3
 -17   3  -9 383.545 112.189   3
 -17   3   9 479.918 101.995   3
 -17  -3   9 568.094 123.893   3
 -17  -3  -9 361.921 113.654   3
 -17  -3 -10 373.991 109.147   3
 -17  -3  10 276.180 80.4407   3
 -17   3 -10 331.808 94.6709   3
 -17   3  10 348.462 92.9730   3
 -17  -3 -11 6.80649 41.7458   3
 -17   3  11 5.20266 37.5121   3
 -17  -3  11 13.2171 41.9677   3
 -17  -3  12 84.4488 38.8383   3
 -17   3  12 32.8095 24.9525   3
 -17  -3 -12 72.3708 68.9485   3
 -17  -3 -13 37.3559 42.4866   3
 -17  -3  13 16.8749 37.4519   3
 -17   3  13-67.8905 51.2942   3
 -17  -3 -14 86.8734 46.1966   3
 -17  -3  14 23.7061 59.6413   3
 -17   3  14 5.58840 28.1730   3
 -17  -3 -15 171.488 71.7275   3
 -17   3  15 171.420 62.1285   3
 -17  -3  15 105.373 64.3557   3
 -17  -3  16 0.32547 28.7866   3
 -17   3  16 74.8802 54.8675   3
 -17  -3 -16-34.1616 40.0606   3
 -17  -3  17 85.5770 53.7895   3
 -17   3  17 71.1261 38.5735   3
 -17  -3  18 20.5400 52.6699   3
 -17   3  18 80.8047 57.2187   3
 -17   3  19 23.6710 35.3872   3
 -17  -3  19 152.205 79.5394   3
 -17  -3  20 72.2685 56.3492   3
 -17   3  20 99.4552 52.4911   3
 -17   3  21 109.408 50.9176   3
 -17  -3  21 1.37349 27.1588   3
 -17  -3  22 60.7682 70.4433   3
 -17   3  22 152.241 69.2619   3
 -17  -3  23-36.3743 54.5305   3
 -17   3  23 87.4694 66.5219   3
 -17   3  24 69.9000 58.5777   3
 -17  -3  24 101.796 83.1638   3
 -17   3  25 84.7943 48.9731   3
 -17   3  26-7.56621 32.5360   3
 -17   3  27 203.535 87.6298   3
 -18  -3   0 1042.65 180.266   3
 -18   3   0 1005.32 154.070   3
 -18   3  -1 87.1830 49.5664   3
 -18  -3  -1 208.933 80.5712   3
 -18   3   1 179.738 72.1370   3
 -18  -3   1-0.44019 30.2741   3
 -18   3  -2 61.5375 45.9313   3
 -18  -3  -2 32.8909 49.5168   3
 -18   3   2 41.4265 47.7573   3
 -18  -3   2 18.2913 41.5659   3
 -18   3  -3 309.923 86.2367   3
 -18   3   3 231.223 72.9878   3
 -18  -3   3 319.273 93.9367   3
 -18  -3  -3 280.591 91.1645   3
 -18  -3  -4 55.8195 55.9690   3
 -18   3   4 30.7001 34.8714   3
 -18   3  -4 19.6914 25.7988   3
 -18  -3   4-137.252 62.8876   3
 -18   3  -5 143.680 66.5197   3
 -18  -3  -5 189.863 92.2333   3
 -18  -3   5 306.156 100.032   3
 -18   3   5 207.970 69.7937   3
 -18  -3  -6 7.30221 33.2914   3
 -18  -3   6 25.4617 29.9950   3
 -18   3   6 17.4085 33.0198   3
 -18   3  -7 245.651 85.7478   3
 -18   3   7 250.552 75.6807   3
 -18  -3  -7 291.426 98.7153   3
 -18  -3   7 305.764 110.413   3
 -18   3  -8-40.2422 38.2693   3
 -18   3   8-50.0065 26.0649   3
 -18  -3   8 64.0640 61.5653   3
 -18  -3  -8-27.1309 55.1354   3
 -18   3  -9 3.70368 30.7727   3
 -18   3   9 15.4505 29.1543   3
 -18  -3   9 46.3115 45.6434   3
 -18  -3  -9 47.6654 36.1592   3
 -18  -3  10-11.1715 55.3096   3
 -18  -3 -10 16.7581 72.2296   3
 -18   3  10 15.4939 31.2398   3
 -18   3 -10 51.9960 28.2910   3
 -18   3  11 62.2105 49.9383   3
 -18   3 -11 47.5897 46.0294   3
 -18  -3 -11 46.6608 27.0374   3
 -18  -3  11 34.4255 44.8718   3
 -18  -3 -12 56.9254 71.9542   3
 -18   3  12 84.1832 49.0953   3
 -18  -3  12 60.6430 66.5453   3
 -18   3 -12 59.1571 65.5288   3
 -18   3  13 6.26706 22.1124   3
 -18  -3  13-21.7521 37.4014   3
 -18  -3  14 220.469 90.9433   3
 -18  -3 -14 229.425 91.5391   3
 -18   3  14 97.6717 67.1218   3
 -18  -3  15-7.65454 45.4920   3
 -18   3  15-14.1568 25.6965   3
 -18   3  16-34.7790 31.3509   3
 -18  -3  16-36.8760 42.6552   3
 -18  -3 -16 77.5425 88.2818   3
 -18  -3 -17 75.4917 80.3559   3
 -18  -3  17 68.3931 83.0327   3
 -18   3  17 3.91861 40.3631   3
 -18  -3 -18 115.548 86.1263   3
 -18  -3  18 43.3363 53.4691   3
 -18   3  18 143.941 63.3561   3
 -18  -3  19 38.3121 49.4586   3
 -18   3  19 95.0238 64.7047   3
 -18  -3  20 34.4676 82.8372   3
 -18   3  20 52.9139 25.1007   3
 -18  -3  21 88.2999 89.2176   3
 -18   3  21 21.8720 57.9872   3
 -18  -3  22 273.068 125.543   3
 -18   3  22 296.279 100.478   3
 -18   3  23 58.1963 51.8105   3
 -18   3  24 92.2045 70.2834   3
 -18   3  25 38.0780 69.1424   3
 -19   3   0 21.9758 51.6269   3
 -19  -3   0-17.5338 47.3387   3
 -19   3  -1 134.962 69.7168   3
 -19   3   1 185.604 69.5680   3
 -19  -3   1 216.663 87.3702   3
 -19  -3  -1 140.176 65.7909   3
 -19   3  -2 83.9604 69.2666   3
 -19  -3  -2 55.7806 58.2229   3
 -19   3   2 78.6147 53.3147   3
 -19  -3   2 119.459 71.0555   3
 -19  -3  -3 47.5689 68.5093   3
 -19   3   3 134.722 67.1961   3
 -19  -3   3 103.509 76.1729   3
 -19   3  -3 3.46373 46.2148   3
 -19  -3  -4 298.421 104.061   3
 -19  -3   4 220.775 92.3102   3
 -19   3   4 287.413 84.8705   3
 -19   3  -4 266.305 88.4249   3
 -19   3  -5 31.8779 46.5860   3
 -19  -3  -5 85.0694 42.5534   3
 -19  -3   5-27.9824 45.4891   3
 -19   3   5 10.4876 28.6181   3
 -19   3   6 44.8564 45.1001   3
 -19  -3   6 60.2671 55.4962   3
 -19  -3  -6-21.1611 29.5793   3
 -19   3  -6 39.8699 47.3294   3
 -19   3   7 148.505 71.2613   3
 -19  -3   7 151.621 66.6909   3
 -19   3  -7 46.5898 41.1661   3
 -19  -3  -7-16.2057 30.9112   3
 -19   3   8 30.3357 43.0016   3
 -19   3  -8-12.8922 43.5777   3
 -19  -3   8 89.0532 68.2968   3
 -19  -3  -8 84.1418 71.1374   3
 -19   3  -9 71.1419 54.7935   3
 -19  -3   9 101.360 71.4557   3
 -19   3   9 89.8882 51.5683   3
 -19  -3  -9 114.882 74.5269   3
 -19   3 -10 57.7475 60.8606   3
 -19   3  10-71.7313 47.3512   3
 -19  -3 -10 51.4512 46.4291   3
 -19  -3  10 36.2293 37.1339   3
 -19  -3  11 42.0281 67.1332   3
 -19   3 -11 44.7533 48.9141   3
 -19  -3 -11 44.2231 79.4386   3
 -19   3  11 65.4532 50.3978   3
 -19   3 -12 40.2180 51.4437   3
 -19   3  12 104.216 58.4321   3
 -19  -3 -12 126.111 88.0304   3
 -19  -3  12-20.9099 41.8049   3
 -19  -3  13 41.7757 52.8701   3
 -19  -3 -13 37.0950 58.3484   3
 -19   3  13 95.7858 54.7819   3
 -19   3 -13 60.9548 48.9624   3
 -19   3  14 73.5918 59.8612   3
 -19  -3  14 51.6952 60.6682   3
 -19  -3 -14 172.104 94.5627   3
 -19   3 -14 110.767 75.2370   3
 -19  -3 -15 91.7321 74.4855   3
 -19   3  15-6.29862 38.1930   3
 -19  -3  15 77.9754 75.1625   3
 -19  -3 -16 179.365 105.716   3
 -19   3  16 69.5743 62.6638   3
 -19  -3  16 90.4935 91.3446   3
 -19  -3  17 53.0135 68.6663   3
 -19  -3 -17 156.625 101.412   3
 -19   3  17 120.447 70.4257   3
 -19  -3  18 67.5409 66.2178   3
 -19   3  18 50.5932 48.9615   3
 -19  -3  19 4.97840 39.9884   3
 -19   3  19 36.9740 46.8291   3
 -19   3  20 49.6100 29.2621   3
 -19   3  21 173.119 81.0035   3
 -19   3  22 26.2946 36.1545   3
 -20   3   0-12.8280 27.8051   3
 -20  -3   0-6.71176 30.4689   3
 -20  -3   1 238.178 96.4448   3
 -20  -3  -1 113.825 80.3255   3
 -20   3  -1 126.849 67.4057   3
 -20   3   1 60.4780 43.5962   3
 -20   3  -2 13.5116 40.6194   3
 -20   3   2 41.3140 54.9461   3
 -20  -3   2 29.3059 52.4812   3
 -20  -3  -2-102.461 56.4036   3
 -20  -3   3 12.9058 61.4987   3
 -20  -3  -3 105.787 69.4388   3
 -20   3   3 20.6376 44.8015   3
 -20   3  -3-7.04946 33.4770   3
 -20  -3  -4 100.052 85.1282   3
 -20   3   4-10.6418 32.1988   3
 -20   3  -4 44.3470 55.6087   3
 -20  -3   4-38.5588 44.9340   3
 -20  -3  -5 75.3474 70.4787   3
 -20   3  -5 58.8526 62.1525   3
 -20  -3   5 97.8340 70.3823   3
 -20   3   5 181.793 79.6782   3
 -20  -3  -6 48.4903 58.7571   3
 -20   3  -6-81.9509 67.3693   3
 -20   3   6 6.37360 46.7234   3
 -20  -3   6 40.7519 59.3053   3
 -20   3  -7 63.3738 47.1745   3
 -20  -3  -7 58.5721 62.6495   3
 -20   3   7 124.892 78.7526   3
 -20  -3   7 157.624 88.6968   3
 -20   3   8 13.7420 38.3268   3
 -20   3  -8-49.5299 45.0378   3
 -20  -3   8 49.4892 61.3782   3
 -20  -3  -8 70.4198 68.5219   3
 -20  -3   9 106.010 81.6916   3
 -20   3   9 45.0927 45.0103   3
 -20   3  -9-62.9060 49.3161   3
[truncated: 855,376 more chars]
